# Supplementary material for: Gene expression profiles in developing nephrons using Lim1 metanephric mesenchyme-specific conditional mutant mice
Source: BMC Nephrol. 2006 Feb 7;7:1. doi: 10.1186/1471-2369-7-1 (PMC1413522; doi:10.1186/1471-2369-7-1)
Supplement: Additional file 1 — Expression data for all the microarrays used in this study. [file 1471-2369-7-1-S1.xls]

## Sheet: Sup1.txt
probe set	E18.5C#1 Signal	E18.5C#1 P call	E18.5C#1 SE	E18.5C#2 Signal	E18.5C#2 P call	E18.5C#2 SE	E18.5M#1 Signal	E18.5M#1 P call	E18.5M#1 SE	E18.5M#2 Signal	E18.5M#2 P call	E18.5M#2 SE	E14.5C#1 Signal	E14.5C#1 P call	E14.5C#1 SE	E14.5C#2 Signal	E14.5C#2 P call	E14.5C#2 SE	E14.5M#1 Signal	E14.5M#1 P call	E14.5M#1 SE	E14.5M#2 Signal	E14.5M#2 P call	E14.5M#2 SE
AFFX-BioB-5_at	128.175	P	4.78856	100.539	A	5.41499	103.666	P	6.73153	81.7028	A	5.3247	270.366	P	6.76531	378.624	P	7.50932	310.383	P	6.07849	235.85	P	3.91922
AFFX-BioB-M_at	156.398	P	6.56785	140.361	A	9.10942	145.572	P	8.25904	108.941	A	7.00445	350.722	P	8.44647	585.596	P	11.6497	397.649	P	13.2957	317.988	P	7.04237
AFFX-BioB-3_at	124.956	A	6.68108	114.776	A	6.65613	121.156	A	7.49701	108.593	A	7.85185	203.662	P	5.86624	297.519	P	8.61827	256.054	P	6.61581	185.072	P	4.54467
AFFX-BioC-5_at	223.481	P	5.74688	163.911	P	5.87676	149.806	P	6.41837	110.56	P	6.05253	403.329	P	15.1468	636.38	P	13.0118	515.737	P	8.80018	373.015	P	9.9002
AFFX-BioC-3_at	332.735	P	7.40545	242.146	P	7.46296	224.7	P	9.98565	163.886	P	8.46818	546.974	P	12.3088	846.087	P	18.3113	678.63	P	7.89806	489.124	P	12.7004
AFFX-BioDn-5_at	777.052	P	16.5557	540.993	P	14.089	468.729	P	12.2554	342.649	P	11.4507	985.526	P	17.6719	1808.11	P	28.0125	1381.42	P	26.1687	997.229	P	18.8229
AFFX-BioDn-3_at	1695.04	P	32.177	1221.52	P	42.9245	1250.57	P	65.3389	774.486	P	47.8594	2631.47	P	64.022	3120.85	P	71.3934	2689.78	P	37.6883	2355.2	P	44.2867
AFFX-CreX-5_at	4731.1	P	59.6896	3294.97	P	81.587	3512.69	P	146.377	2070.96	P	97.026	6403.36	P	104.382	7999.83	P	165.544	6447.28	P	62.8693	5640.19	P	60.3518
AFFX-CreX-3_at	5145.69	P	58.238	3631.07	P	77.2866	3876.85	P	129.612	2387.27	P	119.373	7198.29	P	116.401	8585.84	P	161.702	6972.08	P	106.933	6012.01	P	95.4198
AFFX-DapX-5_at	51.397	A	1.34945	47.233	A	2.6536	51.2393	A	2.11373	44.8312	A	2.52324	54.5576	P	1.91904	37.6212	A	2.36527	48.7387	A	3.15006	48.9442	A	2.52741
AFFX-DapX-M_at	42.5621	A	1.72024	31.865	A	1.82368	40.2625	A	1.48756	35.0259	A	0.939656	48.799	A	2.15239	38.9791	A	3.6706	33.9869	A	3.72943	48.0779	A	3.79615
AFFX-DapX-3_at	80.6612	A	2.69077	81.9946	A	2.57343	75.9519	A	2.37048	66.1323	A	2.66328	85.3359	A	2.23951	75.9747	A	3.73316	88.3052	A	2.6436	66.5323	A	2.8009
AFFX-LysX-5_at	61.5601	A	2.04713	65.0891	A	2.2611	58.59	A	1.69475	52.8713	A	2.37109	65.1991	A	3.21472	66.1986	A	2.50783	57.4981	A	2.03431	57.5262	A	1.93962
AFFX-LysX-M_at	237.713	A	4.53607	201.374	A	2.76361	197.651	A	3.19954	173.93	A	2.81619	207.757	A	3.83152	205.181	A	4.27969	182.134	A	5.28965	203.458	A	3.82413
AFFX-LysX-3_at	78.461	A	3.0129	96.5613	A	2.59733	98.3076	A	3.63941	121.56	A	3.6391	107.425	A	3.73549	123.035	A	3.98541	112.503	A	3.33155	95.8178	A	1.99994
AFFX-PheX-5_at	54.5869	A	2.24921	54.6377	A	3.37546	57.3098	A	1.9438	54.8248	A	2.03161	60.7997	A	2.48478	60.9501	A	2.43059	57.6614	A	3.19224	52.3269	A	2.59326
AFFX-PheX-M_at	43.0207	A	2.79363	36.3374	A	1.92802	40.1938	A	2.5859	39.8066	A	1.76818	47.1708	A	2.1287	38.4344	A	3.17535	47.3924	A	1.53792	43.7628	A	2.63456
AFFX-PheX-3_at	141.122	A	5.81031	130.256	A	3.49319	141.88	A	3.5749	128.546	A	3.68485	148.279	A	5.48187	134.015	A	5.0949	141.722	A	4.75212	141.678	A	4.88195
AFFX-ThrX-5_at	114.236	A	3.52375	105.758	A	3.1894	134.092	A	4.25583	113.792	A	3.91502	123.224	A	5.51436	121.213	A	4.01788	104.963	A	4.16908	127.34	A	3.8821
AFFX-ThrX-M_at	65.8675	A	1.53522	60.3057	A	1.89508	62.5035	A	1.85746	56.1319	A	1.85426	69.9095	A	1.90382	48.3574	A	2.27927	55.185	A	2.50248	57.892	A	2.42302
AFFX-ThrX-3_at	83.1845	A	3.00337	79.2029	A	3.20136	73.9793	A	2.4841	72.104	A	2.65942	65.7357	A	3.35172	65.6965	A	3.70324	75.1858	A	3.27231	75.0687	A	3.66192
AFFX-TrpnX-5_at	120.78	A	3.87615	111.359	A	3.0304	124.435	A	2.85064	102.881	A	3.06311	129.538	A	3.46521	113.636	A	4.27249	113.116	A	2.68509	118.661	A	2.82647
AFFX-TrpnX-M_at	58.1055	A	2.89342	54.4721	A	3.20411	52.628	A	2.95362	53.8072	A	2.69991	52.65	A	3.29567	51.3712	A	2.96023	54.3498	A	2.81381	60.7416	A	3.26005
AFFX-TrpnX-3_at	23.5561	A	2.27479	22.5689	A	1.447	17.2682	A	1.17743	19.4415	A	1.32628	16.7987	A	1.47367	18.9569	A	2.23027	19.0819	A	2.26169	18.9691	A	1.58802
AFFX-r2-Ec-bioB-5_at	149.999	P	6.42694	129.908	P	8.15759	140.82	P	14.7014	85.2998	P	5.39394	305.112	P	8.39463	453.619	P	8.12965	363.893	P	7.2443	266.696	P	5.32676
AFFX-r2-Ec-bioB-M_at	130.464	P	6.6049	99.1259	P	8.319	93.9921	P	8.59622	79.6987	P	10.1808	292.213	P	14.4633	408.332	P	13.5063	383.055	P	17.0775	247.585	P	9.96666
AFFX-r2-Ec-bioB-3_at	177.315	P	7.91791	150.709	P	9.71296	163.038	P	12.8578	144.004	A	16.697	354.559	P	12.0826	487.603	P	16.9823	391.297	P	10.6197	336.089	P	7.95667
AFFX-r2-Ec-bioC-5_at	325.409	P	10.5498	216.529	P	9.00884	204	P	10.6661	140.472	P	7.98627	614.152	P	14.1501	809.684	P	15.1082	769.803	P	14.1009	559.952	P	17.5888
AFFX-r2-Ec-bioC-3_at	359.674	P	18.9961	264.204	P	13.2212	231.381	P	15.344	172.912	P	10.4449	672.284	P	14.6195	886.923	P	15.35	766.057	P	21.6331	568.336	P	15.4438
AFFX-r2-Ec-bioD-5_at	2053.58	P	52.8234	1413.01	P	28.2153	1284.21	P	46.9431	749.292	P	18.6428	3500.83	P	82.9627	3863.16	P	92.6425	3423.63	P	91.959	2975.27	P	51.578
AFFX-r2-Ec-bioD-3_at	2255.62	P	55.6573	1455.35	P	37.6122	1342.36	P	49.1092	788.638	P	33.2675	3563.57	P	39.0377	4201.4	P	52.1537	3736.25	P	67.6311	3188.31	P	48.8507
AFFX-r2-P1-cre-5_at	6876.76	P	126.497	4823.28	P	126.008	5426.78	P	212.582	2830.49	P	154.351	9553.49	P	174.383	10174.3	P	146.787	9217.74	P	132.341	8157.37	P	148.216
AFFX-r2-P1-cre-3_at	8457.58	P	120.726	6326.35	P	248.556	6955.9	P	199.142	4109.24	P	256.798	10983.6	P	192.115	11912.3	P	244.495	10807.3	P	209.103	9756.48	P	154.817
AFFX-r2-Bs-dap-5_at	23.5671	P	3.71994	16.7326	A	1.69216	25.2332	A	2.03974	20.9224	A	1.10104	35.0697	A	2.65374	22.6906	A	1.9938	29.598	A	2.10368	22.4207	A	2.22921
AFFX-r2-Bs-dap-M_at	13.0301	A	2.24394	17.6845	A	2.92043	23.9491	A	1.88385	12.8116	A	3.84219	29.2815	A	1.30367	29.5555	A	2.74408	31.0827	A	1.47073	23.0235	A	1.58185
AFFX-r2-Bs-dap-3_at	19.6291	A	2.04422	16.7587	A	3.94002	32.6557	A	2.01741	27.7882	A	1.47087	30.2292	A	2.92195	14.3319	A	4.1839	25.2124	A	3.51837	22.7561	A	2.1036
AFFX-r2-Bs-lys-5_at	47.9263	A	3.27769	56.2678	P	1.43432	47.1081	A	1.51095	44.8186	A	3.09434	44.6156	A	1.55496	44.4949	A	1.67666	44.1	A	3.12338	41.3179	A	2.41981
AFFX-r2-Bs-lys-M_at	15.083	A	2.13526	15.0924	A	1.18866	14.7044	A	1.73625	12.3077	A	1.56881	25.5548	P	2.65173	22.4363	A	3.62035	28.4988	A	2.50636	21.3408	A	2.32235
AFFX-r2-Bs-lys-3_at	87.9908	P	6.30278	70.9526	P	2.06912	79.5364	P	3.71869	65.118	A	1.89881	111.799	P	6.60047	64.3672	P	3.91952	77.2068	A	5.02341	80.5298	M	2.22472
AFFX-r2-Bs-phe-5_at	40.5915	A	2.33408	52.6323	A	2.60221	38.5904	A	1.99937	33.029	A	2.11047	46.7876	A	3.01707	38.2519	A	2.15743	44.9841	A	1.53959	27.9337	A	4.18475
AFFX-r2-Bs-phe-M_at	47.6254	A	3.57395	38.4052	A	4.18055	40.7246	A	4.00864	44.0331	A	2.50258	50.6923	A	4.54298	36.373	A	4.21801	40.5904	A	3.2272	50.4774	A	4.90394
AFFX-r2-Bs-phe-3_at	83.5273	A	3.17783	80.0727	A	2.84135	87.3886	A	5.05333	76.6434	P	4.91137	105.134	A	4.5478	88.235	P	3.07821	96.5149	A	6.03761	102.773	P	5.10618
AFFX-r2-Bs-thr-3_s_at	145.604	A	3.96303	131.274	A	6.3743	114.727	A	4.51125	119.517	A	4.96447	122.742	A	7.27956	118.619	A	6.56056	113.523	A	3.41774	109.577	A	4.73591
AFFX-r2-Bs-thr-M_s_at	114.647	A	3.50173	93.3855	A	1.777	131.572	A	3.24747	101.869	A	3.74521	116.081	A	7.54343	92.4483	A	6.82597	95.2944	A	3.22276	103.733	A	2.57438
AFFX-r2-Bs-thr-5_s_at	78.1653	A	2.44599	67.9935	A	4.52037	85.5205	P	2.94758	75.4936	A	3.29856	88.5052	P	6.18068	71.1977	P	5.35625	65.2064	P	5.26082	80.3619	A	3.41199
AFFX-b-ActinMur/M12481_5_at	4842.77	P	228.734	5766.33	P	179.666	10568.4	P	121.336	4444.11	P	344.186	10310.4	P	110.739	7875.87	P	167.715	10394.3	P	134.231	10693.8	P	193.474
AFFX-b-ActinMur/M12481_M_at	4650.75	P	318.47	5741.25	P	246.794	10210.3	P	200.22	3742.49	P	308.278	11951.7	P	164.759	9913.26	P	227.348	11337.1	P	108.627	12661	P	223.109
AFFX-b-ActinMur/M12481_3_at	7270.54	P	214.818	8349.39	P	195.964	13051.7	P	223.162	5809.81	P	315.355	16143.6	P	97.6433	15083.8	P	347.18	15588.9	P	116.687	16775	P	175.088
AFFX-GapdhMur/M32599_5_at	8287.3	P	111.241	8003.78	P	171.615	7279.89	P	113.428	7468.06	P	161.781	7183.85	P	104.318	6539.63	P	173.258	7422.18	P	159.836	6632.28	P	153.156
AFFX-GapdhMur/M32599_M_at	7839.7	P	82.7365	7921.87	P	107.642	6609.65	P	143.14	7042.31	P	107.318	6370.95	P	105.769	5411.26	P	123.81	6643.42	P	122.742	6749.21	P	102.105
AFFX-GapdhMur/M32599_3_at	8796.6	P	105.587	8772.02	P	148.752	7626.33	P	163.254	7653.88	P	177.171	7900.7	P	89.2659	6595.61	P	175.826	8178.61	P	158.723	8823.28	P	100.605
AFFX-TransRecMur/X57349_5_at	110.972	P	2.90787	102.69	P	3.37149	104.505	A	3.40256	97.5482	P	3.23754	134.174	P	4.31761	137.303	P	5.77848	120.523	P	3.51327	106.32	P	3.16975
AFFX-TransRecMur/X57349_M_at	71.2687	A	3.34309	75.2436	P	3.27711	65.7706	A	2.67402	68.6173	P	1.81776	94.5463	A	5.89637	126.072	P	5.3444	85.9139	P	2.91014	72.7119	A	2.88998
AFFX-TransRecMur/X57349_3_at	491.868	P	10.6443	498.674	P	13.2746	478.554	P	10.1863	442.847	P	9.75596	534.969	P	13.3524	508.267	P	10.3107	516.485	P	10.9793	467.43	P	5.6217
AFFX-PyruCarbMur/L09192_5_at	486.719	P	16.1732	451.702	P	16.2655	442.083	A	10.1932	390.375	A	9.26465	391.855	A	7.95016	424.128	A	10.1228	385.771	A	10.2754	400.366	A	10.9819
AFFX-PyruCarbMur/L09192_MA_at	895.229	P	23.1439	755.837	P	21.4171	883.399	A	20.7862	638.7	A	11.1305	678.143	A	16.6611	650.332	A	15.4933	734.94	A	14.2566	740.298	A	13.7312
AFFX-PyruCarbMur/L09192_MB_at	396.607	P	13.5173	391.926	P	11.4504	147.215	A	10.455	149.84	A	5.64989	141.787	A	13.9387	119.789	A	12.2018	145.477	A	15.4594	116.657	A	13.1657
AFFX-PyruCarbMur/L09192_3_at	915.154	P	33.7523	963.974	P	35.5933	341.806	P	34.4985	330.68	P	26.8339	325.827	A	35.5387	293.379	P	39.6417	312.458	A	34.4182	301.258	A	28.3954
AFFX-18SRNAMur/X00686_5_at	221.887	A	3.58928	199.165	A	7.21102	226.965	A	4.13212	194.048	P	5.30525	196.259	P	5.99297	211.924	P	6.7889	233.098	P	7.82806	171.269	A	3.62143
AFFX-18SRNAMur/X00686_M_at	106.902	A	3.71121	76.3099	A	6.2679	83.3735	A	5.98946	75.1654	A	2.86466	99.1464	A	5.98568	142.034	P	4.72265	120.585	A	7.16877	71.0067	A	3.14886
AFFX-18SRNAMur/X00686_3_at	173.574	A	9.59846	169.771	P	8.19247	203.871	P	9.11565	158.556	A	7.88417	204.436	P	9.81499	224.636	P	14.8643	209.829	P	8.20448	159.817	P	7.8046
AFFX-MUR_b2_at	2535.38	P	61.7433	2253.73	P	41.3701	2393.49	P	77.1757	1837.78	P	39.8947	3261.65	P	59.1521	3597.06	P	28.566	3391.31	P	46.871	2729.21	P	24.4697
AFFX-MURINE_b1_at	3324.64	P	89.8793	3457.61	P	104.234	2582.26	P	98.7145	2345.02	P	48.7385	4810.81	P	42.7625	4834.23	P	106.744	3741.4	P	88.4024	3911.02	P	60.6502
AFFX-MURINE_B2_at	14249.6	P	130.107	13693.2	P	224.574	13405.1	P	167.839	12501.6	P	233.921	16141	P	85.0597	16514.7	P	289.205	15622.4	P	181.78	14646.9	P	124.858
1415670_at	688.052	P	13.975	738.987	P	16.1738	666.501	P	14.9972	732.671	P	22.0278	579.659	P	14.024	587.101	P	35.991	735.593	P	25.8395	663.637	P	10.8192
1415671_at	1155.09	P	25.8906	1231.44	P	34.3804	853.956	P	23.1047	1161.92	P	31.7218	533.959	P	34.8961	552.993	P	41.7647	763.288	P	38.6683	814.594	P	34.3236
1415672_at	2157.29	P	40.6377	2046.14	P	67.1038	1943.62	P	52.9658	1968.47	P	85.1466	1641.34	P	75.5629	1926.07	P	76.1277	1961.33	P	28.5587	1930.45	P	36.4623
1415673_at	541.293	P	15.3631	532.979	P	16.3746	455.764	P	39.8879	405.601	P	16.1489	379.212	P	14.3085	470.273	P	9.93667	452.414	P	16.0897	408.171	P	14.0527
1415674_a_at	583.321	P	12.9719	608.273	P	12.1189	559.707	P	19.0356	567.652	P	17.1017	559.631	P	17.534	585.835	P	10.6223	590.16	P	16.307	562.741	P	12.5508
1415675_at	623.188	P	35.0771	694.464	P	23.7184	660.984	P	19.518	775.596	P	41.3777	575.458	P	28.5488	571.919	P	19.4296	702.837	P	27.5191	612.42	P	27.3823
1415676_a_at	2432.2	P	64.9756	2583.36	P	56.221	1755.6	P	29.4207	2081.02	P	72.3719	2015.63	P	90.0795	1977.24	P	76.7608	2484.52	P	54.5856	2390.41	P	62.5846
1415677_at	924.482	P	29.5213	914.596	P	33.7975	779.691	P	17.3871	753.967	P	17.5341	672.034	P	19.3681	666.086	P	21.9941	766.445	P	27.4136	678.019	P	16.8336
1415678_at	868.269	P	22.9034	841.664	P	21.8239	736.891	P	20.3479	798.406	P	47.2285	681.486	P	32.3485	786.352	P	24.6932	931.071	P	28.5289	876.498	P	17.3335
1415679_at	1744.57	P	51.6938	1653.5	P	75.2204	1476.58	P	28.7975	1510.02	P	87.0459	1590.22	P	73.5909	1641.26	P	66.662	1680.97	P	46.7477	1512.84	P	66.4703
1415680_at	744.923	P	28.4432	769.846	P	24.9643	742.693	P	22.0771	892.388	P	34.9857	1023.87	P	29.4308	1187.11	P	35.1002	1131.54	P	21.0463	1072.51	P	23.3546
1415681_at	696.564	P	24.8422	701.687	P	37.2482	545.637	P	27.4095	680.685	P	26.6052	805.024	P	23.4694	892.114	P	46.3641	969.415	P	13.6178	922.121	P	23.9018
1415682_at	443.499	P	9.3624	442.791	P	15.3302	470.394	P	15.3719	547.497	P	20.6639	451.296	P	16.5016	473.371	P	18.6633	574.461	P	22.804	538.413	P	10.7555
1415683_at	934.007	P	26.5518	974.046	P	27.2788	762.009	P	46.0464	915.001	P	32.4505	1044.36	P	36.7704	1253.84	P	51.6667	1271.85	P	18.2507	1091.17	P	44.9797
1415684_at	430.213	P	17.9127	446.922	P	16.3428	302.999	P	16.8736	397.909	P	13.0164	266.475	P	13.112	346.443	P	21.8051	389.794	P	23.4537	317.593	P	7.1353
1415685_at	495.371	P	27.6843	500.951	P	18.1847	331.253	P	19.4851	437.082	P	14.8083	397.5	P	21.9346	440.113	P	29.2632	412.972	P	19.3195	491.066	P	18.8202
1415686_at	1087.9	P	22.2841	1065.7	P	33.7961	883.206	P	39.7255	1107.37	P	22.9814	899.148	P	28.3315	1031.81	P	47.2519	1096.96	P	26.1563	1093.28	P	21.8352
1415687_a_at	2912.17	P	60.4222	2924.02	P	51.2856	2210.38	P	93.874	2728.54	P	28.9261	916.852	P	45.504	969.98	P	28.8366	1315.86	P	24.2344	1399.17	P	68.394
1415688_at	1263.19	P	32.1629	1287.27	P	43.661	1046.47	P	44.5049	1203.19	P	39.6984	1353.39	P	41.1111	1575.01	P	51.9075	1483.34	P	48.0845	1455.01	P	30.8497
1415689_s_at	1013.18	P	25.8797	982.654	P	19.368	744.567	P	33.1729	1046.27	P	24.1759	781.297	P	17.1496	917.421	P	35.4716	856.37	P	23.9494	1171.82	P	24.5136
1415690_at	1228.58	P	23.8369	1305.26	P	29.6556	776.183	P	24.5719	1048.98	P	12.3793	1014.25	P	18.5852	999.314	P	20.8696	1348.14	P	26.6239	1119.12	P	38.9217
1415691_at	1174.75	P	25.7397	1199.51	P	31.6798	1058.43	P	31.9332	1128.89	P	48.7822	773.993	P	21.7133	865.358	P	53.3321	915.236	P	42.1572	838.176	P	28.4026
1415692_s_at	3217.56	P	108.035	3018.57	P	84.0943	2354.96	P	111.435	2811.37	P	127.368	2537.25	P	49.8663	3056.02	P	126.28	2747.07	P	98.9729	2980.07	P	95.9949
1415693_at	569.445	P	10.6394	647.235	P	7.34783	465.508	P	19.8474	572.709	P	13.0867	364.235	P	17.5369	330.163	P	13.4411	408.325	P	16.8169	402.704	P	11.4293
1415694_at	446.062	P	4.83916	408.828	P	9.06942	432.223	P	1.7833	479	P	15.5742	429.829	P	12.6019	418.54	P	12.1013	421.162	P	9.20255	423.413	P	8.04984
1415695_at	1785.92	P	33.0576	1833.01	P	58.278	1332.26	P	72.3278	1668.08	P	89.9639	1855.69	P	60.6244	2138.57	P	85.7815	2298.59	P	100.45	1955.66	P	37.5363
1415696_at	1731.71	P	21.527	1776.85	P	27.4206	1388.4	P	31.2124	1719.34	P	63.6054	1175.33	P	33.6647	1071.27	P	54.4318	1414.8	P	35.4448	1570.98	P	39.8264
1415697_at	836.982	P	44.1752	907.613	P	38.7754	800.27	P	41.6777	1006.22	P	39.1978	1056.41	P	27.2058	1248.07	P	53.8241	1243.37	P	41.1375	1152.41	P	25.1248
1415698_at	850.567	P	28.6894	792.981	P	26.2738	892.672	P	51.5506	778.435	P	23.5205	882.15	P	34.2267	939.094	P	23.3998	922.298	P	34.8771	972.484	P	34.937
1415699_a_at	1098.65	P	35.6001	1176.1	P	29.9915	833.096	P	35.1733	1030.86	P	36.5586	1057.02	P	37.7916	1301.05	P	70.5128	1310.18	P	34.1852	1285.34	P	46.2241
1415700_a_at	2445.08	P	89.2934	2451.36	P	72.722	2097.16	P	115.855	2261.31	P	65.2402	1765.18	P	66.6669	2053.59	P	103.564	2171.81	P	82.2834	2344.63	P	58.3797
1415701_x_at	11251.7	P	221.42	10878.6	P	268.447	11194.4	P	206.72	10814.6	P	342.365	12062.8	P	217.285	11714	P	404.041	11656.3	P	193.08	11181.9	P	221.458
1415702_a_at	1894.13	P	74.9606	1813.45	P	60.5416	1862.52	P	79.4614	2265	P	86.8658	1421.71	P	87.8688	1715.43	P	118.874	1744.51	P	71.6752	2197.46	P	56.7046
1415703_at	1245.77	P	30.369	1342.57	P	29.1634	1180.79	P	18.4623	1656.64	P	30.5001	892.423	P	26.7959	953.915	P	44.0917	1201.85	P	34.4636	1013.75	P	22.6328
1415704_a_at	1158.92	P	39.8511	1091.31	P	37.5348	968.566	P	33.0809	1089.33	P	52.0974	1269.4	P	36.379	1457.19	P	57.7078	1715.7	P	64.1413	1638.86	P	32.3602
1415705_at	499.926	P	14.3859	484.737	P	19.9218	412.57	P	19.7167	507.74	P	27.639	373.37	P	20.251	527.059	P	30.6234	491.171	P	18.5252	460.482	P	12.6211
1415706_at	2224.63	P	56.7431	2354.5	P	69.975	2368.7	P	86.4806	2661.82	P	59.007	2042.54	P	57.5248	2013.71	P	74.5449	2246.49	P	78.7516	2579.11	P	95.8883
1415707_at	841.036	P	32.952	930.9	P	35.6394	842.566	P	30.4088	1047.25	P	36.3913	860.362	P	29.5267	956.667	P	64.1434	972.041	P	23.7535	1035.11	P	17.4984
1415708_at	1574.14	P	23.3396	1528.34	P	46.4906	1283.34	P	19.279	1658.03	P	39.423	1192.68	P	40.8774	1334.96	P	42.1905	1575.05	P	45.6925	1557.93	P	29.9028
1415709_s_at	432.919	P	8.57191	435.829	P	8.08208	438.984	P	12.2562	465.911	P	14.456	309.828	P	13.3542	333.174	P	17.0562	382.931	P	13.2342	412.727	P	10.5303
1415710_at	404.007	P	21.4486	420.006	P	22.0724	349.035	P	13.4599	398.618	P	22.9418	352.443	P	21.4859	342.923	P	30.0931	381.871	P	7.49357	368.75	P	14.485
1415711_at	1213.73	P	19.9797	1100.79	P	33.6405	961.091	P	20.3105	1029.02	P	32.827	809.302	P	21.9336	1036.56	P	37.1965	1071.22	P	37.5214	874.634	P	16.4466
1415712_at	421.236	P	12.1668	400.996	P	17.5038	385.076	P	22.9599	502.076	P	20.4145	375.29	P	14.8565	414.052	P	29.3088	428.419	P	28.4181	490.254	P	13.1035
1415713_a_at	482.022	P	10.7443	494.63	P	7.81723	422.805	P	6.99426	517.676	P	13.2507	405.048	P	15.7442	471.619	P	10.7203	480.788	P	11.961	476.894	P	18.403
1415714_a_at	1735.9	P	22.259	1794.7	P	19.7676	1392.3	P	16.6716	1766.82	P	23.5686	1560.03	P	22.2123	1719.08	P	22.3629	1818.02	P	25.3487	1884.86	P	22.894
1415715_at	239.974	P	10.16	263.711	P	8.62215	218.595	P	10.5545	276.769	P	6.99873	198.259	P	9.65581	214.202	P	13.5238	219.391	P	7.06073	229.378	P	6.81721
1415716_a_at	7111.26	P	64.8079	7463.86	P	121.687	7068.44	P	120.728	7096.08	P	60.7643	6962.73	P	76.3061	6454.59	P	162.559	6182.76	P	107.887	5856.45	P	49.017
1415717_at	630.987	P	22.784	607.532	P	27.0076	681.602	P	33.0922	659.279	P	38.1817	610.902	P	33.4996	607.033	P	40.563	658.766	P	28.2751	652.469	P	26.1961
1415718_at	373.016	P	11.7866	370.601	P	24.5955	304.573	P	20.2735	381.435	P	25.5534	392.839	P	12.5662	415.783	P	37.3892	477.96	P	10.0205	482.282	P	19.3463
1415719_s_at	883.123	P	14.5254	926.556	P	34.3172	649.171	P	36.9375	798.384	P	54.2599	724.357	P	23.1426	810.061	P	44.8996	919.972	P	26.7169	909.845	P	34.4989
1415720_s_at	354.113	P	9.9372	321.868	P	8.02718	346.299	P	13.4373	310.732	P	11.5647	392.01	P	18.0124	390.682	P	10.2533	407.747	P	9.20211	391.071	P	11.7444
1415721_a_at	506.949	P	13.707	531.315	P	11.9533	455.993	P	17.6871	544.431	P	13.3963	379.615	P	19.7864	414.086	P	30.8094	451.454	P	8.16696	477.971	P	14.8724
1415722_a_at	749.678	P	19.0752	802.915	P	6.48791	650.997	P	10.9327	791.771	P	18.497	724.558	P	23.7976	864.211	P	12.672	866.697	P	16.775	850.875	P	16.2556
1415723_at	2237.52	P	58.1905	2123.96	P	52.4452	1895.27	P	65.3	2075.06	P	64.7069	2046.19	P	90.1647	2169.64	P	89.518	2206.87	P	59.862	2302.06	P	73.0034
1415724_a_at	2253.62	P	29.7694	2211.43	P	45.8709	1972.9	P	86.7069	2358.51	P	53.7592	1524.77	P	43.8312	2074.7	P	63.2233	2022.66	P	49.9625	1948.23	P	59.5487
1415725_at	382.427	P	19.7535	374.128	P	8.61488	367.319	P	13.7947	452.431	P	13.8002	557.881	P	18.4324	596.805	P	22.9429	580.454	P	9.51476	459.873	P	15.603
1415726_at	948.737	P	34.5065	996.729	P	30.6365	896.085	P	25.5173	1030.23	P	30.8345	991.407	P	39.4343	1075.33	P	33.999	1183.78	P	27.8858	1181.17	P	20.2077
1415727_at	1073.19	P	33.9344	1164.41	P	29.4501	802.564	P	21.8767	1011.23	P	31.2068	696.927	P	27.0375	693.032	P	25.7275	982.72	P	41.2803	829.483	P	29.5039
1415728_at	1535.81	P	34.4616	1363.41	P	28.7877	1379.1	P	23.158	1662.92	P	41.2525	928.743	P	38.46	1165.76	P	42.1992	1269.95	P	33.762	1179.96	P	31.1761
1415729_at	847.484	P	31.4589	895.01	P	20.704	668.514	P	18.1147	749.515	P	17.0232	713.018	P	27.5673	1052.53	P	20.0028	855.044	P	21.0743	823.354	P	23.9357
1415730_at	773.726	P	24.4643	835.312	P	16.3625	890.166	P	20.2287	976.801	P	30.6303	722.295	P	27.8128	824.951	P	27.3667	840.438	P	22.9229	860.543	P	21.5674
1415731_at	516.777	P	8.70669	515.8	P	7.16009	506.007	P	13.3537	590.835	P	29.1098	433.42	P	21.4581	453.646	P	22.2013	499.705	P	12.7338	498.296	P	21.0406
1415732_at	1058.45	P	28.5566	1005.41	P	26.1819	1032.5	P	17.8636	1068.97	P	53.119	836.597	P	26.551	733.286	P	15.358	876.781	P	19.9526	860.794	P	29.0824
1415733_a_at	1787.43	P	29.994	1849.71	P	26.5145	1208.42	P	60.3525	1346.06	P	39.3742	1240.48	P	41.242	1313.6	P	55.7505	1316.88	P	58.2272	1317.07	P	33.7059
1415734_at	2250.81	P	33.4088	2359.96	P	25.2042	1467.75	P	41.2953	2052.22	P	53.9014	1115.12	P	40.0514	1203.85	P	49.975	1339.78	P	38.2035	1514.41	P	37.6533
1415735_at	2111.54	P	35.9564	2168.09	P	45.0957	2201.43	P	100.003	2444.99	P	53.4372	1687.53	P	45.6829	1587.33	P	45.3877	1950.57	P	48.1971	2190.14	P	44.5388
1415736_at	1611.73	P	20.0902	1651.33	P	29.7184	1194.56	P	16.8874	1538.38	P	41.1515	850.54	P	26.547	1041.75	P	29.3705	1275.68	P	20.2235	815.19	P	32.5628
1415737_at	1051.88	P	15.2148	1114.82	P	19.6209	653.429	P	24.9996	785.763	P	25.4801	857.699	P	22.1599	1082.48	P	22.9596	1067.85	P	17.6686	810.097	P	14.2311
1415738_at	1254.57	P	25.8622	1265.75	P	27.8516	1244.69	P	30.1882	1403.12	P	43.6535	1005.5	P	39.4003	1157.75	P	30.7112	1166.75	P	27.7493	1236.95	P	29.7221
1415739_at	450.523	P	21.7062	494.811	P	13.3511	462.014	P	26.3576	556.848	P	21.4531	509.604	P	38.8296	511.724	P	31.4776	589.996	P	22.8506	587.949	P	14.4584
1415740_at	1099.08	P	15.8299	1118.94	P	42.4353	873.634	P	28.4745	988.902	P	37.4693	1053.53	P	33.5262	1177.09	P	38.1253	1374.88	P	45.4886	1229.05	P	23.8786
1415741_at	1641.72	P	68.1731	1733.04	P	41.4116	1556.86	P	43.4371	1758.67	P	68.6224	1632.2	P	77.1773	1706.39	P	64.8981	1938.75	P	59.5695	1988.65	P	73.5849
1415742_at	696.122	P	11.004	680.156	P	20.2381	547.803	P	15.0633	591.161	P	11.8936	454.769	P	24.7268	399.478	P	15.7636	478.846	P	11.6085	473.896	P	12.9232
1415743_at	354.823	P	9.53171	360.956	P	8.61829	424.039	P	12.0452	485.489	P	24.2429	276.314	P	16.2092	274.206	P	17.066	326.616	P	16.0964	352.769	P	12.0215
1415744_at	1176.55	P	33.2799	1642.29	P	101.896	1131.88	P	37.6547	1607.63	P	106.71	1482.17	P	61.1844	1546.03	P	42.16	1694.91	P	76.2559	1140.29	P	104.89
1415745_a_at	584.326	P	32.6638	670.044	P	19.3694	560.834	P	19.4846	651.766	P	22.4395	489.722	P	21.474	664.331	P	14.5764	699.461	P	17.901	559.364	P	21.087
1415746_at	3070.76	P	111.112	4839.81	P	96.7714	4003.55	P	100.196	4808.71	P	61.8005	3998.12	P	80.7831	3466.12	P	89.5524	3935.92	P	81.7379	2907.7	P	56.2596
1415747_s_at	1254.6	P	44.9549	1220.45	P	28.3204	837.857	P	25.8653	956.525	P	21.8976	762.473	P	41.1723	990.346	P	28.4405	946.559	P	22.9058	856.428	P	34.0263
1415748_a_at	1073.5	P	30.5311	1023.73	P	19.3579	931.579	P	26.4698	1076.41	P	45.6323	776.74	P	33.0048	844.824	P	32.3635	973.701	P	27.6547	825.315	P	25.4848
1415749_a_at	932.235	P	25.7539	970.646	P	16.134	793.392	P	32.4678	938.959	P	26.8327	579.118	P	35.601	659.108	P	51.7359	684.567	P	23.7521	721.488	P	19.9078
1415750_at	383.921	P	15.6263	391.668	P	12.7671	373.535	P	11.9425	424.755	P	11.9345	430.86	P	17.7227	444.466	P	7.4938	478.907	P	19.4486	436.144	P	9.58172
1415751_at	1632.48	P	44.4937	1620.42	P	43.1097	1705.21	P	52.7298	1765.14	P	72.5263	1344.98	P	44.1551	1457.63	P	47.0043	1639.49	P	49.2861	1724.53	P	50.2533
1415752_at	1508.54	P	31.6072	1538.66	P	40.9986	869.123	P	34.2891	1095.31	P	37.6412	782.387	P	36.0456	838.858	P	58.0322	885.926	P	39.0183	930.697	P	47.5307
1415753_at	900.256	P	23.0003	956.497	P	20.6827	703.41	P	17.2871	1035.82	P	31.0731	449.472	P	26.7113	498.817	P	25.1848	677.332	P	36.863	753.504	P	17.5655
1415754_at	911.157	P	28.9671	975.062	P	44.4006	854.267	P	36.432	886.679	P	40.8573	1143.14	P	28.2332	1244.35	P	31.1762	1331.88	P	35.1416	1397.84	P	60.4408
1415755_a_at	1903.97	P	57.9858	2669.63	P	50.3265	2311.06	P	42.5614	2551.95	P	59.5006	2448.06	P	73.1313	2041.45	P	31.2885	2409.86	P	57.6209	1878.59	P	94.0182
1415756_a_at	433.014	P	10.4885	436.662	P	7.33691	405.9	P	12.4274	496.953	P	18.3762	288.6	P	21.4947	318.643	P	18.0458	356.177	P	11.4873	308.952	P	17.2444
1415757_at	641.114	P	14.5094	644.779	P	21.9699	614.183	P	7.76263	647.493	P	37.2026	501.099	P	28.8136	438.028	P	31.1564	492.402	P	18.7156	548.146	P	20.2721
1415758_at	481.437	P	11.1816	533.805	P	11.121	513.286	P	22.9069	659.597	P	19.3155	415.103	P	11.378	499.686	P	25.0863	488.349	P	11.9038	489.234	P	11.2284
1415759_a_at	1420.75	P	23.2162	1521.6	P	40.336	663.046	P	32.3571	846.706	P	39.7219	752.167	P	29.4665	904.878	P	22.9371	888.702	P	37.6689	786.756	P	30.632
1415760_s_at	1446.47	P	69.4415	1738.16	P	36.3312	1101.9	P	21.5496	1502.41	P	41.0033	895.471	P	48.5583	813.539	P	46.2911	1250.97	P	32.6632	923.143	P	31.787
1415761_at	877.461	P	21.8955	906.499	P	16.1273	671.27	P	30.143	836.933	P	15.9696	713.374	P	11.874	796.251	P	26.705	1026.52	P	12.7149	869.07	P	37.6283
1415762_x_at	1302.9	P	22.5832	1306.04	P	30.7497	964.904	P	35.9629	1120.67	P	37.4732	1289.35	P	58.3309	1261.06	P	40.2079	1427.97	P	39.2608	1351.5	P	45.6643
1415763_a_at	752.199	P	35.9408	911.276	P	33.9273	709.018	P	27.654	887.975	P	55.3195	807.206	P	32.5386	875.858	P	31.5305	973.666	P	33.7466	1025.99	P	54.4423
1415764_at	1849.08	P	74.4463	1837.99	P	35.5676	1870.82	P	81.3489	2006.12	P	77.3847	1955.41	P	78.4593	2164.39	P	74.4495	2076.98	P	65.2265	2098.84	P	98.586
1415765_at	519.057	P	16.0271	492.735	P	13.5123	512.928	P	10.4983	626.434	P	42.8524	561.599	P	27.0442	604.306	P	22.5935	549.507	P	26.6353	493.918	P	17.4916
1415766_at	422.239	P	16.3947	438.591	P	14.6477	385.651	P	18.916	477.961	P	19.0335	330.558	P	22.956	437.77	P	30.3046	403.054	P	17.5863	412.591	P	17.9098
1415767_at	1008.58	P	41.0287	1020.34	P	34.8122	1044.65	P	47.3616	1225.68	P	34.9383	938.623	P	28.669	939.993	P	29.6705	1164.72	P	44.6117	1112.79	P	44.0065
1415768_a_at	1012.87	P	60.0711	913.199	P	58.3537	679.951	P	56.2717	904.077	P	95.9525	1004.44	P	79.4839	1207.04	P	60.7948	1490.21	P	39.1919	1324.6	P	54.6061
1415769_at	1369.73	P	18.0179	1167.69	P	36.3169	1447.43	P	43.8259	1130.03	P	33.7096	987.592	P	28.1614	912.535	P	18.3622	972.15	P	39.7533	1062.64	P	24.2803
1415770_at	1635.3	P	43.368	1636.08	P	62.6114	2132.61	P	40.593	2486.57	P	51.0296	1317.33	P	41.5828	1245.94	P	59.1654	1865.12	P	34.1057	1933.14	P	38.6235
1415771_at	3204.41	P	76.8187	3186.01	P	99.6134	2993.3	P	99.3897	3451.1	P	129.607	4193.16	P	110.147	3587.88	P	102.545	4040.31	P	85.4192	4361.49	P	76.7909
1415772_at	207.05	P	10.3385	217.08	P	16.3263	203.114	P	15.7766	253.037	P	13.5345	307.539	P	8.22132	425.726	P	25.9432	384.738	P	15.5486	326.128	P	12.2517
1415773_at	1673.99	P	58.6976	1801.67	P	54.7722	1752.86	P	57.1946	2037.6	P	79.7319	1921.23	P	73.0433	2210.15	P	87.0916	2252.71	P	106.331	1845.99	P	38.0645
1415774_at	952.527	P	17.9682	894.492	P	14.3783	834.42	P	11.8495	957.696	P	7.12453	860.327	P	20.4546	716.53	P	15.5508	797.341	P	32.8848	890.564	P	10.5756
1415775_at	4264.81	P	58.584	4077.39	P	104.878	3787.72	P	136.956	3562.73	P	114.685	3989.03	P	119.297	3856.34	P	182.994	4018.66	P	115.458	4147.91	P	92.0293
1415776_at	633.596	P	9.11713	555.878	P	12.6638	525.125	P	7.32263	474.964	P	10.6521	514.129	P	12.6221	431.45	P	11.4907	528.404	P	16.0814	495.899	P	14.4473
1415777_at	158.551	A	10.1446	224.41	A	9.14009	252.298	A	6.55801	270.415	A	7.61217	208.849	A	4.53189	186.594	A	5.19965	184.326	A	7.93099	153.342	A	9.36137
1415778_at	4259.15	P	109.602	4293.85	P	104.118	4223.21	P	150.253	4148.51	P	144.531	4479.77	P	122.545	4161.89	P	196.49	4285.28	P	97.6312	4297.54	P	135.065
1415779_s_at	10568.1	P	218.591	9722.02	P	313.223	10327.2	P	263.428	9437.64	P	310.671	10657.2	P	244.196	10724	P	544.242	10862.2	P	168.875	11245.4	P	155.96
1415780_a_at	1380.79	P	55.2542	1494.89	P	47.0289	1493.13	P	42.7415	1995.17	P	48.6577	1282.95	P	29.0709	1432.16	P	81.6488	1674.32	P	45.7828	1897.14	P	42.3941
1415781_a_at	6942.28	P	165.475	6331.08	P	200.594	6614.87	P	131.577	6022.53	P	159.437	7338.21	P	166.842	7713.59	P	188.543	7537.44	P	140.414	6739.62	P	149.933
1415782_at	5599.33	P	136.819	5010.53	P	109.344	5534.8	P	213.665	5023.03	P	133.539	6041.67	P	146.848	6072.95	P	158.123	6112.87	P	95.7186	6307.06	P	183.17
1415783_at	2028.05	P	53.7146	1887.95	P	87.1728	1442.85	P	56.668	1610.56	P	93.5202	1525.32	P	58.4265	2011.17	P	90.997	1966.98	P	76.4756	1970.6	P	59.1888
1415784_at	247.091	P	14.2417	307.315	P	10.7852	304.678	P	11.4816	351.979	P	9.20343	382.602	P	12.3377	502.799	P	16.3567	438.949	P	14.174	261.627	P	7.37617
1415785_a_at	1852.08	P	47.6776	1771.67	P	49.779	1339.41	P	32.9992	1684.33	P	48.3864	2375.03	P	52.6598	2406.99	P	97.5463	2699.32	P	64.4012	2737.08	P	48.7798
1415786_at	147.381	A	4.42326	133.967	A	4.4589	158.655	A	5.76129	149.94	A	6.72249	154.398	A	4.08858	142.676	P	7.13619	143.922	A	7.18547	152.631	P	6.55254
1415787_at	1048.29	P	38.4009	1131.54	P	16.2217	888.34	P	26.8218	1203.52	P	35.5018	633.232	P	51.1032	691.195	P	25.1326	745.716	P	25.5277	689.573	P	26.0622
1415788_at	688.038	P	18.9967	696.306	P	24.3191	568.316	P	26.9677	673.111	P	31.7177	634.352	P	17.2089	770.977	P	18.2549	723.846	P	19.8593	722.746	P	23.7275
1415789_a_at	191.242	P	8.15722	196.965	P	4.54405	175.757	P	5.34795	200.388	P	6.38962	347.928	P	16.7263	390.979	P	9.34342	371.047	P	7.71192	325.537	P	5.98885
1415790_at	364.355	P	8.78791	361.116	P	7.34366	356.864	P	17.0545	387.481	P	8.40662	496.537	P	8.75215	558.508	P	13.589	549.731	P	13.4476	457.927	P	6.171
1415791_at	646.622	P	20.8884	729.949	P	16.2558	612.568	P	24.762	716.215	P	19.0294	685.199	P	21.0673	754.159	P	31.9002	779.096	P	29.1041	685.363	P	13.363
1415792_at	585.591	P	17.2285	661.219	P	10.0643	615.612	P	14.4263	750.399	P	11.7533	421.363	P	12.3674	386.975	P	18.5325	517.786	P	14.2682	518.497	P	7.23356
1415793_at	543.722	P	17.5478	550.111	P	27.1271	436.536	P	30.776	430.507	P	9.89032	387.26	P	19.246	383.895	P	22.5852	376.144	P	11.3932	400.041	P	16.0321
1415794_a_at	1343.02	P	34.0499	1313.44	P	31.6456	1410.04	P	29.6682	1740.67	P	24.4305	1768.95	P	55.21	2203.35	P	44.3864	2041.45	P	45.3198	2199.35	P	52.5158
1415795_at	168.983	P	9.11272	178.447	P	9.64827	199.336	P	6.87591	240.161	P	11.6451	201.041	P	11.0659	200.413	P	6.62464	209.629	P	7.91702	170.168	P	9.02661
1415796_at	2504.44	P	58.5156	2601.12	P	74.8589	2314.49	P	73.6533	2612.66	P	48.4434	2103.52	P	66.8761	2251.95	P	72.4534	2080.16	P	49.4577	2300.08	P	45.6267
1415797_at	926.8	P	56.6603	901.069	P	47.3771	1137.07	P	34.7849	960.192	P	26.4533	731.353	A	56.0498	662.428	A	23.4317	737.559	P	27.3997	703.322	P	26.6913
1415798_at	376.724	P	11.4333	363.104	P	9.10757	355.871	P	11.6821	403.391	P	17.7525	187.56	P	13.8268	165.029	A	16.6777	192.8	A	24.1059	169.71	A	16.1669
1415799_at	887.664	P	52.7095	954.416	P	56.8138	892.438	P	53.2979	1059.28	P	55.245	1033.25	P	44.0087	1369.68	P	113.553	1393.45	P	50.722	1279.06	P	38.3832
1415800_at	1032.08	P	38.7443	1011.9	P	45.0287	1257.3	P	66.1164	1659.11	P	88.8815	1961.39	P	59.4579	2398.15	P	109.426	2288.68	P	55.7775	2177.83	P	30.6313
1415801_at	281.073	P	17.6776	305.296	P	13.4397	403.987	P	13.8395	449.73	P	16.6219	319.004	P	11.2146	322.298	P	16.8829	424.355	P	13.2041	302.276	P	12.8136
1415802_at	850.684	P	28.8522	917.973	P	19.7223	823.427	P	28.0339	1126.23	P	28.9017	646.683	P	41.1406	860.787	P	33.853	1016.2	P	38.3035	786.091	P	37.7578
1415803_at	574.699	P	12.0295	541.292	P	18.8189	704.472	P	17.6479	535.466	P	14.0126	528.599	P	10.5944	434.913	P	4.38385	463.339	P	12.5802	515.64	P	12.5175
1415804_at	604.022	A	14.9755	607.581	A	18.563	686.698	A	15.2198	588.683	P	22.0742	668.411	A	16.2849	570.208	A	17.3661	601.693	A	17.8547	647.158	A	10.0823
1415805_at	172.818	A	5.46618	179.577	A	5.16999	194.745	A	3.46482	142.222	A	6.80736	197.461	A	3.45657	164.462	A	6.09136	182.622	A	8.41063	203.901	A	9.51622
1415806_at	994.313	P	22.7121	1273.4	P	29.7577	969.544	P	53.0919	1224.66	P	53.2057	1140.92	P	44.6817	1130.04	P	54.2237	1181.62	P	26.4547	1178.49	P	61.4033
1415807_s_at	697.556	P	30.6871	754.452	P	24.6143	740.89	P	27.3447	885.878	P	21.0479	1030.57	P	17.6552	826.751	P	34.7387	1291.84	P	35.037	952.518	P	22.7182
1415808_at	156.964	A	2.4615	177.967	A	3.83824	214.949	A	3.01494	177.719	A	7.05906	223.122	A	10.0636	174.598	A	13.7267	201.587	A	4.55014	181.35	P	3.55181
1415809_at	73.0415	A	12.295	183.326	A	6.75944	182.79	A	3.50106	219.418	A	8.45808	135.341	A	9.79927	195.83	A	9.133	173.938	A	12.408	107.601	A	13.1817
1415810_at	687.183	P	37.4252	620.148	P	29.7318	753.48	P	42.5141	839.222	P	53.0511	1184.44	P	29.5572	1692.02	P	46.176	1596.3	P	35.4	1666.8	P	35.4053
1415811_at	326.112	P	13.2763	339.197	P	22.7019	399.925	P	13.7372	414.024	P	31.6139	471.695	P	18.7962	419.41	P	7.48188	509.77	P	29.5187	470.604	P	14.1857
1415812_at	1075.81	P	12.4316	1118.28	P	22.7759	926.189	P	14.1504	1265.39	P	24.1821	282.151	P	26.1854	371.493	P	35.4557	413.86	P	34.3533	407.619	P	30.8081
1415813_at	792.372	P	29.755	870.889	P	27.3233	650.69	P	48.6175	904.176	P	47.6353	1142.04	P	39.5814	1116.91	P	39.8179	1213	P	34.7234	1396.96	P	33.6164
1415814_at	1540.65	P	26.8274	1648.25	P	24.4476	740.366	P	14.9118	897.627	P	12.569	729.188	P	24.9655	765.748	P	27.3426	842.851	P	25.3715	860.681	P	32.2886
1415815_at	68.329	A	5.13941	65.2988	A	3.0981	71.3017	A	2.56184	68.8598	A	2.72118	78.0918	A	5.43863	70.4769	A	6.04609	60.6702	A	2.40177	67.0608	A	7.71227
1415816_at	1779.69	P	39.5765	1881.6	P	26.18	1317.22	P	24.2194	1593.6	P	28.4082	1735.46	P	40.4272	1869.42	P	12.2511	2217.43	P	43.5941	2192.8	P	41.8832
1415817_s_at	1276.84	P	53.5455	1356.3	P	32.2854	991.471	P	22.7592	1239.27	P	36.7876	1421.09	P	35.4253	1366.64	P	35.8195	1759.41	P	37.6979	1674.95	P	58.6652
1415818_at	1073.52	P	27.8994	1130.26	P	21.6518	1128.27	P	23.6472	1439.9	P	26.7925	613.973	P	24.9474	532.815	P	16.5457	843.233	P	17.919	819.322	P	35.7964
1415819_a_at	1711.32	P	39.032	1909	P	36.4369	2003.92	P	70.9921	2087.29	P	30.8025	1704.72	P	53.453	1527.37	P	37.7222	1906.59	P	90.4715	1952.81	P	34.1842
1415820_x_at	2060.69	P	62.2354	2036.9	P	76.6811	1871.03	P	77.2347	2230.02	P	104.862	2533.16	P	108.771	2775.25	P	138.64	2943.39	P	63.7656	2967.5	P	44.3466
1415821_at	1840.78	P	47.7727	1721.62	P	45.5068	1174.04	P	42.7456	1582.56	P	55.5137	968.034	P	43.6698	1191.48	P	70.3201	1291.2	P	46.1676	1241	P	62.5207
1415822_at	6237.03	P	85.891	6167.69	P	156.171	4263.56	P	149.212	4731.46	P	141.721	3277.91	P	118.819	3522.35	P	203.108	3322.78	P	127.597	3793.46	P	56.9882
1415823_at	2829.2	P	36.108	2857.14	P	69.5964	2069.96	P	82.574	2583.87	P	77.0947	1098.03	P	44.1111	1249.03	P	35.9957	1343.46	P	49.3988	1318.12	P	43.191
1415824_at	608.294	P	18.9541	593.11	P	10.5091	673.211	P	17.1778	731.314	P	16.809	347.796	P	23.8023	390.074	P	22.7201	317.947	P	16.7085	269.219	P	26.1095
1415825_s_at	1168.04	P	52.8866	1307.64	P	22.9278	1155.39	P	11.6725	1359.18	P	41.2454	780.188	P	24.3993	783.408	P	25.3593	1057.57	P	27.0081	900.413	P	36.6954
1415826_at	709.871	P	13.6075	738.825	P	7.36014	339.625	P	11.5519	363.039	P	7.24883	363.62	P	16.2217	313.088	P	6.13349	350.723	P	10.8932	346.845	P	5.45656
1415827_a_at	2348.56	P	35.9	2429.59	P	63.8221	1630.22	P	64.2446	1863.45	P	56.8396	1999.41	P	47.4209	2209.81	P	122.908	1942.54	P	68.0546	2062.22	P	27.4921
1415828_a_at	1244.91	P	59.3229	1402.53	P	24.9676	985.864	P	19.4016	1246.92	P	49.2321	934.27	P	21.7436	1056.53	P	27.0284	1226.4	P	21.1193	893.824	P	27.4491
1415829_at	1319.23	P	42.533	1215.75	P	39.5716	1211.26	P	44.2231	1380.66	P	43.4775	1589.06	P	51.8974	1856.9	P	57.6113	1756.24	P	35.5417	1850.62	P	36.5001
1415830_at	286.721	P	10.8278	294.981	P	8.93132	240.082	P	5.8448	301.268	P	10.5342	254.079	P	9.30772	311.637	P	14.9756	298.969	P	11.5806	321.332	P	6.78577
1415831_at	1641.31	P	24.9392	1720.19	P	30.0873	1414.12	P	42.666	1668.77	P	35.5148	1249.94	P	23.7291	1538.08	P	33.6205	1781.55	P	36.7778	1755.34	P	38.817
1415832_at	386.454	P	23.2375	388.212	P	12.0221	319.664	P	11.0183	467.326	P	16.3773	279.311	P	14.5311	359.812	P	22.7621	418.772	P	15.4861	361.054	P	16.5954
1415833_x_at	12824.3	P	193.548	12983	P	531.034	12624.6	P	189.506	12400.8	P	460.576	11342.2	P	174.214	10708.4	P	626.213	11581.9	P	352.383	9069.18	P	518.114
1415834_at	962.086	P	30.1989	1085.04	P	33.2485	828.78	P	30.5069	997.416	P	21.1891	687.449	P	26.3105	736.069	P	55.5718	948.163	P	26.3967	747.914	P	34.733
1415835_at	83.8768	A	3.45677	76.4557	A	3.73283	73.9529	A	1.83328	75.8955	A	2.64167	83.6629	P	2.90553	77.0295	A	4.85045	90.8855	A	3.71254	71.7885	A	4.51004
1415836_at	373.467	P	7.51808	339.678	P	10.9209	393.766	P	11.1702	402.51	P	21.8607	398.87	P	19.0958	442.851	P	20.4883	396.201	P	12.8765	424.093	P	18.5832
1415837_at	319.169	P	6.41327	332.577	P	5.52106	28.9413	A	4.57048	28.4824	A	6.32063	24.8686	A	7.93202	21.8901	A	8.03758	24.3823	A	10.3086	29.9979	A	6.75546
1415838_at	1362.97	P	26.9401	1388.62	P	33.4496	973.324	P	47.2678	1231.63	P	23.1161	912.784	P	30.6112	1110.37	P	38.4513	1064.1	P	40.1138	920.809	P	32.6998
1415839_a_at	4837.48	P	148.009	4657.16	P	100.508	4744.68	P	143.372	4904.49	P	160.218	6636.35	P	116.497	7121.72	P	254.252	7103.32	P	130.72	6836.46	P	177.429
1415840_at	1181.71	P	29.1485	1231.1	P	36.3279	1275.26	P	42.3272	1620.56	P	61.3994	1096.36	P	45.7817	1113.36	P	46.8522	1522.99	P	31.4504	1559.13	P	67.8245
1415841_at	1439.46	P	66.3167	1815.37	P	68.9798	1669.94	P	77.8106	1711.17	P	56.3895	2024.59	P	60.2881	1928.35	P	89.3046	1977.99	P	22.1884	1839.07	P	101.954
1415842_at	498.421	P	9.13907	456.08	P	17.6196	542.075	P	12.5667	475.332	P	18.0985	469.51	P	19.1522	428.474	P	17.1959	479.016	P	10.4014	502.045	P	14.5784
1415843_at	246.181	P	11.297	210.233	A	6.19515	244.133	P	10.0161	198.518	P	10.0642	204.839	P	5.0643	204.188	P	8.78463	203.482	P	6.8351	195.42	P	6.58759
1415844_at	103.936	A	9.44151	120.932	A	12.6347	144.619	P	6.92981	152.719	A	11.7901	148.636	A	6.46878	125.385	A	6.50919	128.697	A	8.34551	137.307	A	6.66122
1415845_at	133.851	P	7.9253	131.204	P	9.65704	150.745	P	8.2924	167.563	P	13.5262	162.542	P	9.75795	145.91	P	7.23979	159.989	P	5.90089	147.105	A	5.74952
1415846_a_at	33.1242	A	2.17139	31.512	A	1.19437	28.2652	A	2.26812	52.14	P	6.29186	36.0179	A	2.52051	30.2904	A	2.74589	38.2767	A	7.06967	37.0529	A	1.96765
1415847_at	297.371	A	10.3856	289.564	A	14.5455	230.326	A	5.01891	233.223	A	11.4333	175.63	A	12.6894	169.776	A	13.1192	229.993	A	16.8909	191.458	A	16.1767
1415848_at	300.103	A	10.7597	309.479	A	5.87977	376.238	A	12.7737	312.902	A	9.23863	355.625	A	6.23263	365.852	A	17.318	321.629	A	10.6433	340.073	A	7.04808
1415849_s_at	4626.87	P	173.049	4465.37	P	114.438	6031.2	P	94.6119	5595.29	P	170.951	6084.63	P	161.005	5707.11	P	131.399	6095.21	P	81.076	6492.25	P	88.9616
1415850_at	248.509	A	7.43423	244.334	A	13.2544	240.281	A	17.3379	260.108	A	12.484	247.151	A	12.6453	272.243	A	18.8853	279.711	A	10.8423	287.372	A	6.49527
1415851_a_at	1390.18	P	40.3024	1925.57	P	41.1727	1600.01	P	30.685	2163.04	P	54.8995	2446.36	P	43.1343	2597.92	P	53.15	2403.7	P	62.4147	2304.07	P	28.524
1415852_at	2256.33	P	38.0528	2358.62	P	32.7471	2455.13	P	55.7789	2637.33	P	65.6741	2463.07	P	69.1431	2236.54	P	30.9126	2775.36	P	49.5262	2787.7	P	52.4894
1415853_at	1054.25	P	11.377	1023.66	P	15.1722	1178.74	P	17.5246	954.977	P	21.1904	848.099	P	27.1319	804.391	P	17.2978	888.945	P	28.8606	919.548	P	17.2856
1415854_at	70.7264	P	4.77168	67.0854	P	3.70146	76.341	P	2.73123	79.8757	P	5.05305	98.4091	P	7.64149	124.025	P	6.64731	103.728	P	5.40155	85.7423	P	4.52854
1415855_at	798.764	P	34.643	843.901	P	35.7358	650.324	P	23.8174	782.66	P	40.7992	753.42	P	22.3917	913.173	P	25.766	887.882	P	34.6286	852.934	P	35.179
1415856_at	541.623	P	21.2567	505.604	P	26.8713	330.889	P	23.4271	323.71	P	13.9073	464.031	P	23.2187	405.01	P	8.15384	408.868	P	11.3688	440.003	P	19.9782
1415857_at	660.256	P	19.504	642.184	P	29.2435	493.301	A	27.1331	440.407	A	9.95568	765.448	A	18.0415	756.892	A	11.8972	737.821	A	25.1843	668.31	A	14.6641
1415858_at	2192.95	P	53.0009	2289.52	P	55.1469	1833.37	P	68.3344	2521.98	P	61.3991	2069.13	P	55.1499	1961.93	P	77.3467	2353.31	P	57.0267	2697.9	P	75.9575
1415859_at	567.911	P	38.6055	553.629	P	43.9226	674.576	P	42.7289	693.746	P	49.0064	1425.25	P	17.8038	1414.04	P	22.6351	1358.86	P	44.6938	1184.19	P	35.8956
1415860_at	2465.32	P	111.456	2310.6	P	61.3241	2279.78	P	132.792	2382.2	P	62.7086	3693.59	P	84.2617	3686.92	P	120.481	3596.9	P	88.6276	3683.52	P	67.3514
1415861_at	84.7075	A	4.50248	78.1865	A	4.89393	77.0031	A	4.6707	81.4302	A	6.20222	90.3696	A	5.44288	85.9979	A	6.02646	87.8168	A	7.17909	97.4965	A	5.26452
1415862_at	58.2645	A	2.6557	60.8577	A	3.82353	59.6997	A	7.72701	56.1455	P	3.5794	63.0383	A	5.86973	67.1901	A	5.24055	62.3793	P	6.40397	61.8128	A	4.61633
1415863_at	3771.24	P	160.093	3493.12	P	111.367	3411.92	P	139.304	3595.85	P	147.648	3180.15	P	127.349	3585.64	P	156.577	3584.81	P	152.586	3891.11	P	142.212
1415864_at	250.545	P	5.53978	287.777	P	9.72064	198.766	P	4.96162	277.524	P	11.0204	159.322	P	5.32169	193.279	P	10.6462	227.661	P	9.41678	166.104	P	8.04056
1415865_s_at	342.507	P	8.11295	380.963	P	12.3659	299.4	P	8.01026	359.561	P	7.76018	277.872	P	10.7769	325.541	P	12.814	344.459	P	6.86718	339.589	P	6.37836
1415866_at	216.207	P	6.56496	201.468	P	7.72421	210.038	P	8.40695	200.326	P	13.1321	192.504	P	15.2101	159.44	P	6.95485	202.889	P	11.3099	186.069	P	10.3433
1415867_at	3147.19	P	94.6054	3402.21	P	104.903	2873.39	P	102.857	3396.76	P	137.424	3715.37	P	71.1984	3343.08	P	144.22	3847.16	P	114.411	3979.23	P	124.167
1415868_at	112.871	A	6.14887	99.9685	A	8.23426	123.917	A	3.59356	107.919	A	8.98252	178.184	A	10.6942	153.888	A	9.04181	174.784	A	11.0526	171.978	A	7.01551
1415869_a_at	2379.97	P	68.8079	2312.94	P	81.308	2736.8	P	92.7393	3165.01	P	61.178	2789.02	P	108.751	2551.95	P	25.1918	3390.15	P	78.7835	4180.4	P	56.4342
1415870_at	2601.16	P	71.7111	2785.87	P	65.1612	2293.04	P	47.0026	2795.79	P	75.1338	1842.69	P	43.1458	2090.59	P	91.5274	1934.64	P	29.3849	2248.23	P	52.9482
1415871_at	1088.87	P	19.8284	1177.71	P	15.2483	1831.93	P	22.4221	1917.14	P	67.7719	865.799	P	40.7417	869.027	P	59.7554	1068.3	P	26.4402	1156.22	P	38.6409
1415872_at	3892.54	P	111.719	3824.74	P	121.995	4008.5	P	241.361	4616.99	P	194.878	3865.6	P	114.972	4359.65	P	214.013	4061.79	P	144.204	5109.45	P	146.932
1415873_a_at	932.07	P	27.1509	882.896	P	22.927	803.128	P	28.3568	918.941	P	23.4176	637.803	P	36.4702	625.299	P	27.5937	758.105	P	26.2615	829.072	P	36.7601
1415874_at	997.379	P	23.294	1009.4	P	17.0418	1093.54	P	19.8591	1304.15	P	22.8875	757.94	P	22.0953	825.212	P	23.4501	1013.77	P	22.1272	933.135	P	33.6893
1415875_at	109.047	A	5.15388	112.177	A	8.8046	113.877	P	4.51113	109.78	P	6.55085	144.902	A	5.66545	151.383	P	9.29802	142.759	P	7.30349	127.814	P	4.02599
1415876_a_at	8664.19	P	142.919	8661.76	P	262.401	9574.69	P	102.388	9209.2	P	422.787	9824.74	P	137.937	9380.81	P	354.371	10301.2	P	91.9037	9695.98	P	189.612
1415877_at	171.647	P	7.45434	150.85	P	6.89469	202.096	P	5.05713	178.709	P	5.92907	236.842	P	7.72583	257.608	P	7.19101	232.467	P	6.92743	253.743	P	8.34479
1415878_at	828.043	P	38.3133	798.008	P	30.7542	738.325	P	40.2611	901.48	P	48.7464	1327.93	P	29.1881	1562.79	P	36.2666	1631.59	P	48.0431	1467.52	P	29.594
1415879_a_at	9156.26	P	95.1146	8949.06	P	164.914	9138.86	P	159.569	9620.68	P	322.169	7707.73	P	167.684	7064.84	P	184.008	8846.25	P	183.549	8044.12	P	295.999
1415880_a_at	4683.79	P	91.593	4387.42	P	87.1	3041.52	P	150.009	3245.39	P	106.157	2121.56	P	110.852	2267.09	P	135.714	2456.67	P	97.4608	2933.38	P	89.5281
1415881_at	1270.36	P	25.8408	1396.52	P	20.9433	598.621	P	32.9029	796.593	P	30.6409	576.602	P	28.5021	688.354	P	30.4169	594.923	P	22.8067	648.043	P	36.2312
1415882_at	1931.95	P	45.142	1914.33	P	32.6524	1051.05	P	38.6568	1238.92	P	46.7848	1263.08	P	48.8659	1383.81	P	55.559	1403.97	P	35.911	1331.65	P	43.8174
1415883_a_at	66.7225	A	3.28527	72.4935	A	2.13974	59.1248	A	3.24722	59.1321	A	2.99747	55.7693	A	6.38151	53.3484	A	3.19571	59.9366	A	4.67449	53.8845	A	2.224
1415884_at	429.316	A	15.1492	357.267	P	11.145	409.937	P	12.5326	351.415	A	13.3958	424.669	P	11.2467	382.242	A	21.2104	397.067	A	8.04996	408.473	A	9.06628
1415885_at	85.6706	P	10.9213	80.964	A	12.4185	89.5803	A	12.3362	79.3786	A	15.0204	156.54	A	6.13053	140.523	A	10.7168	179.819	A	11.9857	131.981	A	6.82165
1415886_at	286.795	P	8.93507	305.981	P	12.4224	322.916	P	6.84536	334.128	P	13.6967	307.004	P	14.651	281.974	A	5.46656	307.588	P	9.30078	312.237	A	6.86875
1415887_at	2407.11	P	99.9313	3500.18	P	135.143	2673.11	P	112.608	3809.05	P	190.379	2571.94	P	105.774	2973.73	P	52.5365	3001.44	P	116.178	2628.15	P	147.862
1415888_at	1241.18	P	26.212	1175.36	P	31.3824	702.62	P	29.535	1329.22	P	66.189	787.375	P	42.9212	923.406	P	41.5483	1220.59	P	47.8793	1138.57	P	45.4019
1415889_a_at	5235.94	P	79.2334	5046.38	P	139.093	3866.85	P	147.922	4154.88	P	182.884	3935.96	P	105.486	3942.93	P	259.159	3753.75	P	126.164	4073.24	P	114.673
1415890_at	1679.43	P	58.0236	1605.15	P	23.583	1179.6	P	27.2951	1343.62	P	44.0425	845.905	P	40.9704	977.991	P	54.5844	1181.52	P	32.5218	1271.28	P	45.8698
1415891_at	2443.83	P	100.719	2496.31	P	106.583	1203.45	P	70.4921	1521.34	P	25.0132	1552.54	P	72.4763	1620.15	P	165.785	1531.5	P	49.0444	1669.01	P	73.3673
1415892_at	464.393	P	17.3215	441.476	P	5.89738	453.438	P	9.65947	579.339	P	13.9362	220.022	P	9.74861	261.179	P	18.7046	359.019	P	9.26598	297.897	P	11.4472
1415893_at	254.732	P	6.31915	255.626	P	8.66277	338.136	P	10.5968	430.094	P	14.3317	215.1	P	16.8936	269.269	P	15.1402	240.655	P	8.76384	251.788	P	14.5784
1415894_at	709.362	P	53.1725	689.848	P	50.0846	422.855	P	32.7651	403.159	P	9.06803	329.058	P	46.2942	350.577	P	51.2719	291.31	P	39.7199	313.026	P	51.6692
1415895_at	1907.99	A	34.1732	1809.72	A	51.4543	2273.66	A	39.7835	1768.03	A	59.2055	2808.76	P	33.9852	2570.48	A	61.9507	2266.41	P	44.9281	2670.03	P	29.9844
1415896_x_at	1634.04	A	21.5184	1581.18	A	54.4442	1974.08	A	60.5685	1551.25	A	88.0017	2473.47	A	52.9837	2163.22	A	49.2699	2001.92	A	43.9817	2263.3	A	43.2768
1415897_a_at	2472.03	P	25.3526	2384.7	P	44.9341	2159.89	P	44.0811	2360.95	P	37.1268	1494.45	P	29.2941	1701.15	P	79.8016	1651.37	P	63.5065	1389.41	P	32.8664
1415898_at	96.8082	A	1.78342	88.9546	P	5.87042	111.77	P	3.94013	89.4988	A	5.65496	135.224	P	4.10045	131.011	A	8.0801	128.255	A	5.11463	111.353	M	4.20983
1415899_at	131.833	P	4.95911	133.882	A	6.97436	177.34	P	8.33811	163.698	P	7.15188	106.542	A	13.2086	105.875	A	6.30627	82.3847	A	8.20308	102.757	A	5.69992
1415900_a_at	225.495	P	18.4954	274	P	7.29311	287.51	P	10.251	320.337	P	11.581	270.436	P	11.3438	259.893	A	8.23195	261.809	A	14.0954	229.429	P	9.64848
1415901_at	705.373	P	14.0558	749.562	P	20.068	687.642	P	9.63971	800.019	P	21.348	452.581	P	29.8034	404.137	P	30.0083	496.818	P	25.366	548.783	P	16.9064
1415902_at	194.343	A	7.17003	190.932	A	4.31806	206.552	A	9.62468	181.038	A	7.22775	214.953	A	7.80287	206.125	A	5.40944	199.544	A	4.14466	210.341	A	6.93518
1415903_at	389.5	P	34.5053	378.591	P	29.3794	560.276	P	22.285	377.949	P	28.1191	712.929	P	28.9775	673.799	P	17.4432	593.722	P	14.5557	644.154	P	14.569
1415904_at	1068.8	P	22.8689	1092.48	P	18.0906	385.015	P	16.6008	478.74	P	20.0433	432.861	P	21.5122	501.779	P	20.5534	502.877	P	15.6703	439.504	P	20.9211
1415905_at	184.005	A	5.84521	183.812	A	5.17256	216.154	A	5.54245	157.792	A	3.36994	221.292	A	5.74513	198.777	A	6.16174	189.341	A	5.25396	212.703	A	7.50488
1415906_at	9574.98	P	147.324	9332.63	P	215.621	10008.6	P	206.293	9800.48	P	328.02	7405.02	P	187.463	7480.23	P	280.313	7611.05	P	263.588	7990.52	P	211.992
1415907_at	1509.66	P	51.5302	1513.71	P	22.289	1249.15	P	21.9771	1558.27	P	31.8659	779.964	P	41.1565	729.879	P	43.8886	1152.2	P	28.0253	1171.8	P	40.9515
1415908_at	667.972	P	19.5613	591.199	P	18.1113	554.113	P	12.1688	695.176	P	20.5989	547.827	P	14.0028	753.011	P	38.3383	661.318	P	21.4036	558.183	P	15.8893
1415909_at	1591.32	P	17.512	1802.43	P	30.687	1446.32	P	22.2171	1830.22	P	35.6659	1626.18	P	32.9312	1473.63	P	41.2767	1608.91	P	34.0865	1617.91	P	14.6317
1415910_s_at	992.455	P	13.1239	925.389	P	16.4033	834.653	A	32.2867	778.981	P	13.5212	862.448	P	18.2121	800.294	P	17.0293	924.812	P	28.3425	956.656	A	27.1102
1415911_at	551.407	P	24.1224	544.547	P	17.0985	556.273	P	31.3955	552.052	P	21.5787	605.477	P	23.3248	670.149	P	20.3861	655.281	P	22.2023	628.555	P	11.8064
1415912_a_at	4830.97	P	74.3994	5073.13	P	96.8337	5267.23	P	169.658	5604.73	P	175.952	3909.65	P	55.0334	3900.75	P	230.105	4572.37	P	145.931	4034.54	P	119.993
1415913_at	350.696	P	6.35635	365.702	P	5.62324	383.27	P	8.78919	365.172	P	11.7753	343.486	A	12.6855	341.828	A	4.47722	337.707	A	11.4718	369.465	A	9.43283
1415914_at	3251.91	P	109.324	3414.87	P	87.9964	3651.88	P	204.025	4161.5	P	138.078	3761.96	P	134.035	3560.6	P	140.284	3901.45	P	127.29	3958.09	P	115.465
1415915_at	1113.44	P	33.9598	1168.23	P	28.2013	946.554	P	32.688	1265.26	P	33.7684	1373.31	P	28.7933	1523.58	P	37.8107	1581.36	P	33.0475	1675.78	P	22.8943
1415916_a_at	1146.22	P	21.8689	1152.21	P	17.2236	586.686	P	14.2578	616.704	P	18.2231	854.224	P	16.7345	1008.91	P	33.3965	958.643	P	21.0595	913.172	P	25.1036
1415917_at	1182.25	P	18.695	1211.94	P	27.2906	621.842	P	21.5508	674.591	P	17.6488	786.424	P	31.3259	787.358	P	19.0259	901.713	P	25.3386	934.376	P	17.9182
1415918_a_at	4250.16	P	72.8477	4562.09	P	94.0495	2344.47	P	121.976	2857.46	P	64.3398	1443.3	P	86.0913	1245.57	P	78.3932	1839.82	P	54.775	1731.41	P	80.7122
1415919_at	751.782	P	15.5006	674.552	P	22.3702	752.743	P	16.3997	667.367	P	32.2005	550.001	P	23.3434	578.844	P	26.3511	555.679	P	18.0293	583.224	P	17.4786
1415920_at	1307.12	P	32.9995	1267.4	P	47.5461	1145.4	P	24.0064	1282.34	P	46.0386	1457.86	P	51.0848	1936.73	P	65.0951	1700.11	P	31.9146	1566.65	P	24.4095
1415921_a_at	283.387	A	11.77	240.601	A	12.0052	335.252	P	12.6418	291.778	P	14.406	285.646	A	14.1563	314.77	P	4.8097	286.649	P	8.96462	271.644	P	16.0006
1415922_s_at	3890.88	P	151.46	3939.54	P	84.0439	5341.93	P	84.702	5204.16	P	130.747	3820.21	P	94.0657	3574.63	P	66.5174	4537.6	P	91.0924	4949.55	P	86.0365
1415923_at	1325.42	P	31.2031	1245.95	P	33.3314	1519.63	P	46.4377	1789.41	P	49.8336	1210.33	P	24.2204	1298.15	P	31.7167	1760.75	P	50.5177	1908.79	P	43.163
1415924_at	92.4428	A	9.80553	114.748	A	4.4208	101.939	A	3.35527	132.15	A	4.78171	120.37	A	4.29499	112.803	A	4.36905	120.345	A	2.79708	108.953	A	7.42937
1415925_a_at	885.711	P	13.7256	950.679	P	16.9408	1013.74	P	22.5621	1217.42	P	27.7404	995.299	P	21.8047	952.492	P	13.6535	1306.2	P	19.83	1423.59	P	30.9775
1415926_at	506.368	P	24.373	565.611	P	19.1789	562.334	P	21.8616	656.218	P	21.9558	513.309	P	15.9615	553.751	P	12.3153	713.173	P	24.4491	610.872	P	22.1619
1415927_at	629.721	P	10.0687	607.655	P	12.0605	677.675	P	11.5615	666.542	P	13.0799	568.663	P	15.966	682.205	P	7.17988	713.212	P	10.7273	754.318	P	13.036
1415928_a_at	1458.84	P	54.1686	1366.56	P	17.9125	1197.03	P	20.5667	1486.09	P	33.0432	1033.81	P	42.2706	1492.76	P	28.3999	1321.72	P	39.8217	1286.39	P	26.3344
1415929_at	1029.55	P	36.2846	1087.78	P	12.7161	1013.44	P	24.5494	1281.8	P	33.7071	573.961	P	20.0266	622.18	P	15.6544	772.431	P	13.3192	747.085	P	30.6749
1415930_a_at	1101.49	P	31.0001	1074.58	P	21.5052	972.308	P	16.5365	1135.41	P	30.9103	965.294	P	40.2948	1218.4	P	26.6644	1214.05	P	27.0859	994.402	P	28.4759
1415931_at	252.062	P	30.6853	407.385	P	14.4989	381.095	P	15.2984	458.826	P	12.239	338.798	P	8.31005	355.275	P	10.7151	403.083	P	25.1435	276.352	P	11.3566
1415932_x_at	296.299	P	13.5346	310.483	P	15.4856	349.256	P	11.5349	373.113	P	22.1324	252.957	P	11.6875	296.463	A	17.9213	353.647	P	24.7658	264.37	P	9.91756
1415933_a_at	4713.22	P	47.6663	3967.38	P	86.218	2404.92	P	115.554	2520.25	P	45.4462	3604.37	P	82.7051	4468.77	P	91.7687	4004.3	P	56.8792	3857.1	P	28.7642
1415934_at	689.983	P	17.0767	671.772	P	20.7408	603.747	P	27.7846	670.347	P	20.082	614.707	P	20.8307	751.656	P	38.4868	845.646	P	23.228	789.879	P	25.4269
1415935_at	614.969	P	16.4882	650.802	P	17.194	1001.41	P	14.9368	1304.95	P	34.101	357.919	P	27.6456	307.299	P	18.9375	430.2	P	19.9729	451.94	P	18.2824
1415936_at	341.825	P	19.3811	410.904	P	12.3899	391.593	P	13.0148	442.129	P	23.7281	314.259	P	15.1648	341.067	P	11.7178	376.48	P	13.307	307.917	P	13.8055
1415937_s_at	373.432	P	11.5788	342.168	P	17.0869	320.111	P	9.68363	362.339	P	19.8082	232.6	P	24.0973	264.211	P	10.0419	282.991	P	18.7494	242.158	P	14.7684
1415938_at	1871.04	P	30.8565	1948.92	P	23.0685	121.622	A	34.5599	112.7	P	30.0007	175.093	P	31.9402	181.652	P	25.6359	109.041	A	29.1418	103.038	A	27.8753
1415939_at	470.1	P	8.50308	427.079	P	15.4423	422.098	A	5.59852	410.82	P	16.3243	307.532	A	20.2035	347.328	A	13.608	346.025	A	4.44201	356.027	P	12.7469
1415940_at	347.66	P	9.06661	518.231	P	14.5925	490.348	P	5.02951	605.284	P	15.8817	372.089	P	13.7083	312.565	P	7.9978	427.615	P	5.97094	402.216	P	13.4367
1415941_s_at	185.641	P	7.07151	203.376	P	8.65276	233.613	P	6.36611	212.671	P	12.4424	245.159	P	13.256	252.201	P	7.09366	259.347	P	10.2251	239.513	P	4.87438
1415942_at	9257.64	P	172.21	9035.5	P	221.1	9418.43	P	137.593	9221.53	P	312.275	8890.88	P	170.185	8278.39	P	234.913	8778.89	P	234.326	8381.69	P	184.431
1415943_at	624.573	P	13.6453	615.662	P	8.22203	780.94	P	16.667	976.378	P	15.5998	471.313	P	20.414	526.413	P	28.8349	787.704	P	18.1442	824.279	P	15.1792
1415944_at	351.589	A	9.83841	290.505	P	12.9063	378.187	A	7.59305	323.475	P	16.7372	341.046	A	13.0873	326.305	A	19.1506	366.688	P	9.59451	392.963	P	11.0649
1415945_at	1019.23	P	22.5388	1037.3	P	18.7983	1131.08	P	27.3045	1271.23	P	31.7694	1418.74	P	10.6365	1163.47	P	33.2073	1520.19	P	36.0249	1827.66	P	29.549
1415946_at	834.88	P	14.5699	817.916	P	19.5378	596.348	P	10.0982	723.122	P	20.6339	387.403	A	21.4121	385.188	A	24.8172	532.73	P	24.9742	500.41	P	16.6056
1415947_at	653.849	P	10.5721	705.716	P	18.7854	745.861	P	14.7797	868.347	P	17.0338	356.249	P	14.8475	320.442	P	20.3662	646.073	P	17.606	706.088	P	10.8553
1415948_at	381.764	P	12.23	417.236	P	6.99906	428.883	P	6.65722	544.506	P	11.914	212.246	P	18.86	219.157	P	11.8419	412.773	P	14.9326	384.511	P	10.7252
1415949_at	769.426	P	18.3101	772.094	P	19.3868	694.9	P	15.7381	890.986	P	25.9889	452.752	P	16.2454	594.263	P	35.2161	635.154	P	29.7773	597.2	P	16.8946
1415950_a_at	4356.1	P	128.404	4113.29	P	82.1662	3871.58	P	182.178	3813.12	P	74.467	2556.92	P	109.035	2296.27	P	120.481	3055.87	P	110.116	3416.37	P	152.664
1415951_at	743.015	P	12.2954	713.65	P	14.8493	903.404	P	24.3473	1043.46	P	32.4377	432.606	P	24.5014	466.968	P	29.7325	596.747	P	21.3538	549.421	P	19.1923
1415952_at	896.613	P	35.2771	1017.58	P	15.7556	941.604	P	39.392	1239.95	P	34.2029	684.474	P	34.5226	612.215	P	35.3242	775.403	P	17.8074	780.955	P	21.5162
1415953_s_at	522.008	P	19.6616	517.636	P	14.1651	630.211	P	19.7339	511.061	P	21.0093	548.46	A	12.6873	558.58	P	17.1503	478.706	A	9.83574	506.725	P	16.9204
1415954_at	45.9064	A	3.18069	52.5271	A	1.70017	39.1328	A	2.11024	45.1165	A	1.85781	36.0891	A	2.32503	40.2054	A	6.24917	43.5657	A	3.80293	39.2648	A	3.09904
1415955_x_at	220.736	A	4.12741	198.029	A	3.22594	183.755	A	4.17532	158.546	A	3.37476	210.715	A	6.53254	214.001	A	9.40609	217.38	M	6.96695	193.162	P	5.78288
1415956_a_at	1406.36	P	20.9915	1250.24	A	27.9472	1512.48	A	30.0719	1389.25	A	61.3311	1097.2	P	43.5144	1018.68	A	43.8229	1147.27	A	31.2388	1255.88	A	21.6881
1415957_a_at	512.473	P	14.0002	553.115	P	9.74069	503.446	P	10.5667	603.649	P	20.9747	319.818	P	16.6971	385.452	P	16.325	414.969	P	23.2901	325.371	P	12.4989
1415958_at	189.547	P	10.4546	186.322	P	11.6494	216.729	P	13.8231	197.325	P	16.2681	171.886	A	13.5195	168.234	A	10.0384	169.337	P	6.68414	181.572	P	8.5525
1415959_at	376.37	P	15.5208	367.571	P	12.8013	375.151	P	6.61607	397.544	P	14.1368	283.21	P	15.5774	291.795	A	18.5053	304.329	P	13.5835	268.924	P	8.0508
1415960_at	125.563	A	5.25691	98.8981	A	4.49067	140.135	P	9.18587	108.204	A	4.53901	112.148	A	7.23362	103.219	A	8.14713	104.291	A	4.63495	121.038	A	3.02468
1415961_at	1660.48	P	57.5175	1682.52	P	54.675	1769.85	P	73.9449	2057.44	P	84.1387	1265.73	P	94.4705	1437.93	P	140.123	1597.79	P	57.543	1375.76	P	37.6016
1415962_at	2247.99	P	52.2099	2454.21	P	60.0328	1847.6	P	47.3241	2408.95	P	97.5806	2099.42	P	73.9894	2040.6	P	56.9158	2251.69	P	42.9303	2334.81	P	75.5384
1415963_at	1566.1	P	44.361	1580.7	P	46.3355	1333.5	P	58.6832	1619.67	P	89.0867	1649.25	P	64.0184	1789.57	P	103.184	1870.16	P	43.1728	1699.51	P	57.9087
1415964_at	762.923	P	14.0724	817.016	P	12.7157	1028.26	P	21.655	819.7	P	16.0943	681.766	A	12.3423	560.036	A	9.45185	587.986	A	13.6364	659.744	P	8.40569
1415965_at	82.1167	P	5.47199	74.0643	P	5.70216	73.428	P	3.94535	71.1916	P	3.24594	43.4864	P	2.98042	48.3094	P	5.20582	49.5232	P	5.39451	59.6278	P	3.42569
1415966_a_at	926.661	P	11.4097	1097.78	P	20.0149	537.544	P	7.97462	758.695	P	8.5281	648.048	P	13.1646	724.412	P	18.2741	784.739	P	26.7438	779.992	P	19.7392
1415967_at	1453.28	P	41.3595	1486.93	P	42.4732	902.478	P	35.519	1000.72	P	32.1456	817.218	P	57.2476	881.503	P	35.6635	1093.53	P	26.0518	945.148	P	34.4276
1415968_a_at	3344.42	P	28.6975	3474.67	P	25.5656	397.057	P	38.225	340.356	P	37.7187	366.723	P	30.6796	420.614	P	59.1903	388.046	P	37.0632	378.397	P	34.021
1415969_s_at	2849.45	P	42.0544	2837.82	P	39.9594	80.2367	A	31.4437	80.6118	A	29.2251	78.6892	A	33.1783	79.599	A	29.4341	94.0892	A	31.4581	71.3888	A	27.3078
1415970_at	6607.72	P	110.273	6864.87	P	254.922	4267.18	P	184.832	4559.88	P	161.432	3833.58	P	170.34	3754.32	P	275.237	4169.82	P	165.849	3523.16	P	182.419
1415971_at	2872.36	P	62.6581	2723.14	P	55.6546	3337.84	P	150.331	3682.39	P	104.161	3178.98	P	68.8345	3571.35	P	115.476	3410.68	P	112.104	3242.11	P	65.718
1415972_at	1318.76	P	60.4592	1250.27	P	59.2751	2374.8	P	198.884	1549.75	P	89.7037	2850.04	P	80.6536	2849.31	P	187.836	3210.75	P	99.1432	2875.07	P	76.7458
1415973_at	2275.97	P	69.8797	2225.41	P	82.9114	2674.49	P	81.3875	3085.61	P	91.9827	2345.26	P	85.324	2605.41	P	99.5932	2941.36	P	64.0262	2701.59	P	79.2812
1415974_at	728.429	P	23.9582	739.631	P	16.961	511.192	P	12.8167	664.963	P	21.1022	408.998	P	13.2422	401.335	P	28.8607	602.515	P	22.0774	716.516	P	21.4466
1415975_at	433.32	P	9.20709	468.137	P	9.80851	401.119	P	6.90174	541.952	P	13.2748	302.555	P	9.1139	314.814	P	9.61275	380.46	P	11.74	357.749	P	13.0095
1415976_a_at	373.451	P	6.42483	367.799	P	7.77158	394.949	P	10.0531	405.775	P	12.5545	329.541	P	16.1905	296.494	P	6.25325	337.867	P	8.41946	287.941	A	6.32963
1415977_at	654.59	P	18.7996	661.955	P	12.2132	748.796	P	19.2596	910.119	P	16.8718	638.524	P	13.262	593.689	P	11.0129	918.631	P	22.3447	832.083	P	23.6467
1415978_at	82.4524	A	4.01213	68.2941	A	5.63681	70.7843	A	7.20439	72.9997	A	3.64001	79.6074	A	9.85036	115.474	A	7.84094	122.474	A	9.87197	112.466	A	3.20606
1415979_x_at	8861.91	P	192.683	8417.26	P	286.766	8599.57	P	186.104	8431.58	P	374.625	8835.33	P	218.085	8927.02	P	399.123	8612.15	P	219.138	8297.63	P	163.616
1415980_at	3061.99	P	51.3627	3244.76	P	59.3659	2373.86	P	105.502	2863.22	P	107.116	2168.2	P	69.0096	2045.82	P	64.6883	2543.84	P	71.5897	2281.83	P	123.063
1415981_at	661.644	P	10.704	687.804	P	20.6392	532.702	P	10.727	660.979	P	14.3888	468.401	P	20.82	573.371	P	20.7471	611.338	P	9.24193	528.067	P	27.4381
1415982_at	332.279	P	7.57769	353.859	P	13.5222	300.825	P	9.22312	340.642	P	10.5753	194.605	P	15.0743	224.874	P	13.6887	265.12	P	14.995	210.288	P	15.2609
1415983_at	124.025	P	4.19654	141.949	P	4.42231	144.869	P	5.2807	204.83	P	7.77466	114.548	P	4.82787	111.669	P	3.19472	172.076	P	6.97352	169.08	P	5.49677
1415984_at	2571.24	P	35.6579	2576.59	P	34.5005	735.555	P	37.0636	863.53	P	40.1953	573.929	P	39.4283	659.565	P	54.6056	714.895	P	38.6389	553.848	P	22.9864
1415985_at	1155.96	P	17.6893	1141.54	P	37.1776	1276.74	P	25.0811	1497.2	P	40.018	1124.02	P	37.6062	1099.89	P	21.6237	1589.03	P	21.1434	1433.27	P	47.6484
1415986_at	571.262	P	12.6049	575.214	P	11.5559	476.82	P	8.14879	629.38	P	19.5711	292.802	P	15.1589	274.167	P	24.3193	363.175	P	21.9451	356.538	P	14.1066
1415987_at	1246.67	P	30.7017	1346.79	P	34.4958	975.094	P	56.1543	1286.1	P	35.3911	1054.89	P	35.0004	1133.61	P	55.46	1188.05	P	20.1415	1094.4	P	34.885
1415988_at	212.862	P	8.36552	199.163	P	11.5105	240.721	P	6.73982	250.709	P	5.66407	294.471	P	18.0569	320.495	P	14.3574	212.243	P	11.4306	172.5	P	6.33578
1415989_at	256.941	P	8.85553	288.284	P	9.29447	373.231	P	23.9982	369.23	P	18.6168	260.797	P	16.0642	290.878	P	9.61817	238.975	P	20.961	240.659	P	10.1516
1415990_at	3121.14	P	44.5928	3112.54	P	82.4687	2139.16	P	57.9875	2459.44	P	95.9516	2605.37	P	61.9338	2736.73	P	105.065	2815.83	P	58.6966	2941.48	P	47.3686
1415991_a_at	1676.19	P	34.3477	1739.85	P	50.1823	1707.99	P	41.7064	1851.28	P	63.868	1797.8	P	59.3256	1676.68	P	41.0287	1845.05	P	45.8245	1873.73	P	54.0705
1415992_at	476.29	P	9.91975	490.939	P	14.01	391.576	P	9.30429	394.47	P	15.7606	317.323	P	10.0165	281.694	P	12.6671	325.987	P	11.4946	361.106	P	10.2828
1415993_at	1225.83	P	29.8349	1234.35	P	19.7781	555.099	P	19.2794	686.758	P	19.7613	811.338	P	11.9258	814.297	P	16.5341	852.985	P	25.6134	943.966	P	19.6347
1415994_at	251.659	P	13.9902	256.288	P	14.0187	210.653	P	13.9586	177.761	P	7.6863	182.559	P	17.2201	174.909	P	10.2812	199.644	P	9.71559	190.377	P	9.65954
1415995_at	660.741	P	18.4607	647.763	P	16.8374	618.909	P	16.2961	764.699	P	24.0874	709.941	P	21.5799	783.195	P	27.7163	830.999	P	18.4225	823.533	P	19.0932
1415996_at	1646.64	P	25.1022	1843.8	P	37.6706	1720.8	P	40.9589	2131.35	P	55.759	757.304	P	36.2937	999.597	P	53.5403	831.225	P	49.8728	790.25	P	44.8016
1415997_at	922.974	P	16.2722	968.966	P	11.1334	1123.21	P	16.4464	1389.84	P	25.3837	395.267	P	32.8896	408.085	A	20.7195	416.65	P	32.4723	388.168	P	17.2247
1415998_at	3506.04	P	31.8632	3283.63	P	94.9642	1970.83	P	65.3947	2518.51	P	50.8309	1462.41	P	63.5405	1443.36	P	55.2662	1829.15	P	52.5984	1482.79	P	66.6627
1415999_at	609.967	P	28.6061	569.006	P	17.3828	684.993	P	26.3886	728.486	P	23.1284	625.882	P	22.452	632.852	P	23.9901	706.866	P	19.3061	716.913	P	25.7568
1416000_a_at	5190.95	P	109.917	5169.64	P	126.428	3133.18	P	152.021	3598.51	P	112.324	3926.68	P	133.022	4003.82	P	123.198	4107.42	P	131.873	4369.59	P	92.8205
1416001_a_at	1554.41	P	47.551	1324.85	A	51.7608	1431.05	A	51.0607	1253.58	P	77.9827	1563.01	A	67.3919	1556.79	A	91.4634	1464.28	A	44.584	1369.47	A	36.3224
1416002_x_at	731.105	P	48.5542	623.74	P	48.3166	602.984	P	15.6299	632.4	P	70.3599	755.873	P	46.6315	801.757	P	61.1791	762.121	P	26.452	610.668	P	19.8249
1416003_at	742.115	P	14.9851	765.871	P	13.3866	1038.16	P	21.9582	1293.32	P	31.8666	435.221	P	44.2869	498.522	P	24.3294	557.116	P	30.1481	475.094	P	28.503
1416004_at	1627.49	P	45.6768	1701.75	P	52.8242	1497.3	P	44.3101	1616.29	P	59.8724	1565.24	P	78.6908	1653.39	P	45.951	1969.76	P	38.1497	1796.16	P	62.1596
1416005_at	859.816	P	32.1121	927.802	P	18.2473	677.478	P	21.46	819.553	P	31.8576	1079.98	P	31.8689	1297.63	P	32.17	1179.15	P	26.8665	1179.28	P	28.3302
1416006_at	2613.72	P	80.3905	3335.52	P	316.158	3522.68	P	72.5655	4820.31	P	111.342	3786.84	P	109.935	3575.66	P	100.87	4316.74	P	182.489	3853.11	P	209.482
1416007_at	146.33	P	11.8485	148.017	P	9.35686	216.004	P	11.4927	275.041	P	13.0385	228.919	P	10.6234	278.387	P	15.5954	385.472	P	14.5256	405.567	P	12.9004
1416008_at	366.272	P	14.1325	395.444	P	23.638	528.791	P	10.0048	559.83	P	19.2532	526.096	P	27.6549	545.887	P	13.8918	565.237	P	26.3677	563.876	P	8.54909
1416009_at	3147.44	P	78.6028	2890.27	P	84.2229	3130.98	P	119.767	3141.72	P	110.588	2438.55	P	80.5858	2321.65	P	191.927	2707.85	P	146.029	2943.45	P	64.9448
1416010_a_at	436.769	P	6.28464	375.682	P	7.62567	212.905	P	6.6151	271.014	P	11.0122	294.07	P	10.6343	407.736	P	13.5854	371.281	P	10.2377	315.001	P	12.6703
1416011_x_at	598.14	P	19.1501	570.493	P	22.8562	427.203	P	22.844	436.837	P	23.8922	454.262	A	17.1377	524.032	P	25.6432	506.89	P	20.1293	503.304	P	19.1145
1416012_at	336.369	A	12.8893	303.515	A	10.9841	277.419	A	6.72403	244.845	A	6.07823	220.569	A	11.9504	209.245	A	11.7378	235.135	A	10.8661	237.889	A	11.6104
1416013_at	1099.01	P	58.7881	1130.63	P	67.6906	834.27	P	63.043	869.074	P	115.523	1111.36	A	73.2644	1195.85	P	95.0129	980.551	P	32.851	1040.13	A	65.0697
1416014_at	564.463	P	9.5164	624.943	P	7.46559	467.302	P	14.8994	633.224	P	10.9798	630.848	P	18.7476	692.151	P	23.1683	776.117	P	13.5124	736.342	P	12.0935
1416015_s_at	1278.06	P	43.5398	1249.72	P	32.6197	920.712	P	33.4767	1240.48	P	47.5471	1435.93	P	29.973	1997.06	P	51.0571	1858.69	P	54.5189	1823.97	P	46.22
1416016_at	312.585	P	14.2452	278.845	P	8.50689	345.239	A	7.61939	278.036	P	11.2019	365.126	A	8.91391	336.779	A	10.0382	306.937	A	7.2917	381.36	A	11.5922
1416017_at	546.309	P	60.8343	772.355	P	27.0461	694.197	A	28.6617	841.714	P	33.937	691.323	P	25.4136	680.336	P	45.2389	817.263	P	42.6513	583.2	P	36.4527
1416018_at	599.862	P	14.7508	525.26	P	12.6164	401.657	P	18.6057	526.844	P	22.3835	437.808	P	12.5485	899.299	P	25.7586	719.27	P	25.3298	614.07	P	23.1939
1416019_at	291.211	P	10.1303	294.714	P	11.6179	320.557	P	4.69213	358.145	P	20.712	267.089	P	14.2788	338.415	P	17.6498	342.518	P	10.8074	257.394	P	8.36516
1416020_a_at	2573.87	P	30.264	2748.34	P	59.9988	962.692	P	22.321	1255.42	P	28.7623	1368.52	P	24.5241	1269.86	P	35.2034	1705.05	P	58.3058	1387.63	P	75.2167
1416021_a_at	2016.62	P	48.3715	2067.43	P	67.9763	1555.16	P	43.5255	1984.98	P	75.0252	3259.26	P	70.9514	3977.7	P	98.2945	3373.06	P	43.9367	3392.68	P	51.4329
1416022_at	1132.05	P	67.5945	1224.82	P	64.0078	800.666	P	41.265	1106.62	P	58.4452	1787.72	P	43.6483	2196.82	P	72.7802	2097.34	P	55.873	2122.82	P	54.2461
1416023_at	1723.06	P	13.1403	1835.84	P	11.537	91.6533	P	15.4174	89.9258	P	11.4156	115.279	P	12.533	107.047	P	14.1262	85.5224	A	10.1106	94.3484	P	13.2413
1416024_x_at	3180.85	P	73.2214	3125.26	P	149.642	3134.75	P	184.547	3083.23	P	220.593	4371.68	P	86.9626	3984.65	P	191.415	4177.15	P	135.558	4485.97	P	126.426
1416025_at	174.652	P	7.66054	163.267	A	8.25782	247.246	P	9.09654	216.084	P	16.9848	252.91	A	5.55953	241.297	A	7.08457	307.054	A	11.751	315.914	A	13.8229
1416026_a_at	7610.73	P	86.4507	7408.27	P	141.347	7445.88	P	201.546	7732.34	P	168.221	6229.45	P	53.5117	5652.53	P	212.496	6937.54	P	166.705	5084.65	P	98.2373
1416027_at	1493.69	P	34.4001	1570.25	P	39.5976	1092.64	P	28.3297	1347.05	P	49.6745	1020.33	P	27.7451	1176.26	P	90.8121	1315.03	P	33.5651	1264.54	P	43.7786
1416028_a_at	562.648	P	12.636	599.722	P	18.2664	579.011	P	12.133	762.549	P	17.6646	581.468	P	21.9303	617.657	P	13.5051	923.393	P	17.1261	658.609	P	23.0203
1416029_at	287.588	P	8.45889	291.96	P	11.7845	274.833	P	9.4372	352.938	P	13.6281	304.908	P	12.9996	414.944	P	17.2511	318.57	P	14.9077	326.748	P	11.7719
1416030_a_at	687.617	P	11.8822	766.704	P	14.279	836.045	P	12.3892	1078.85	P	21.0287	1108.95	P	21.1442	1194.3	P	22.3599	1503.32	P	16.768	1452.44	P	16.9195
1416031_s_at	817.397	P	30.7549	808.869	P	38.0619	922.831	P	40.8424	1080.49	P	54.0593	1298.08	P	25.6545	1369.28	P	44.7954	1610.64	P	56.2083	1550.71	P	18.2859
1416032_at	893.006	P	22.1787	718.78	P	13.0863	705.431	P	21.5885	804.522	P	24.4115	399.684	P	23.2064	387.698	P	18.0752	500.479	P	21.8461	497.633	P	15.3862
1416033_at	172.175	P	3.62994	169.836	P	6.19469	152.874	P	6.44551	170.59	P	8.58995	116.811	A	7.71303	109.138	P	6.69641	120.69	P	11.6968	106.59	P	6.47443
1416034_at	4122.51	P	141.77	4034.69	P	78.5674	4793.02	P	110.715	4825.89	P	199.409	3383.02	P	82.2637	3306.81	P	101.097	3883.79	P	113.669	3433.07	P	77.6416
1416035_at	513.167	P	14.8292	524.397	P	13.151	463.692	P	10.0936	525.023	P	20.526	493.577	P	26.3147	597.473	P	19.3212	653.619	P	19.604	551.452	P	15.0552
1416036_at	2101.06	P	45.0491	2164.49	P	70.2255	1960.66	P	44.6308	2532.96	P	83.0172	1903.39	P	59.0403	2138.68	P	94.8792	2224.62	P	63.8292	2597.81	P	64.7329
1416037_a_at	1830.99	P	98.7524	1938.64	P	89.6116	1734	P	90.0787	2158.83	P	106.434	3253.83	P	77.3225	2766.03	P	78.6897	3296.51	P	62.7819	3348.39	P	100.873
1416038_at	772.62	P	28.5959	771.135	P	18.1422	622.186	P	21.5288	854.976	P	22.4153	323.156	P	31.194	291.918	P	30.6879	537.548	P	18.9527	354.661	P	19.4543
1416039_x_at	960.122	P	31.0853	934.239	P	40.3338	576.876	P	42.2413	497.854	P	20.3778	496.929	P	27.3939	531.929	P	21.7666	486.472	P	12.976	523.045	P	26.07
1416040_at	73.1549	A	2.18014	63.9831	A	2.40229	63.8454	A	3.12014	64.2802	A	1.81261	60.9461	A	2.83864	54.8059	A	3.83838	73.6225	A	5.22493	63.4475	A	1.70248
1416041_at	1568.56	P	32.3612	1451.91	P	30.4753	605.643	P	18.7704	721.837	P	20.2444	469.553	P	32.4302	657.507	P	13.1122	569.215	P	32.3255	520.251	P	16.8843
1416042_s_at	1279.01	P	39.0791	1321.47	P	35.1166	1348.71	P	48.9915	1600.32	P	48.6506	2181.99	P	34.0409	2004.01	P	61.9828	2262.31	P	58.8453	2453.57	P	29.0811
1416043_at	119.16	P	7.30476	148.779	P	10.9684	152.243	P	6.97945	232.127	P	6.46682	317.862	P	10.339	332.812	P	8.63937	341.156	P	10.5347	221.408	P	8.98271
1416044_at	607.322	P	11.9582	623.426	P	8.29385	504.247	P	7.64162	662.392	P	8.26748	329.663	P	10.8568	332.916	P	18.5156	471.88	P	18.3097	472.333	P	17.1661
1416045_a_at	686.66	P	13.1252	795.124	P	21.4452	685.114	P	15.0664	925.132	P	32.503	727.75	P	18.5872	687.134	P	28.3779	965.151	P	32.5349	975.117	P	18.5459
1416046_a_at	799.456	P	10.4225	873.994	P	5.81961	345.158	P	4.42736	471.612	P	18.98	191.958	P	4.80193	240.28	P	12.2113	225.431	P	10.1572	233.253	P	7.7371
1416047_at	127.004	A	5.99925	112.608	A	5.38581	118.957	A	4.48479	96.073	A	3.53382	149.363	A	4.49545	124.729	A	5.35136	119.591	A	2.62674	141.735	A	3.96365
1416048_at	826.385	P	20.804	804.675	P	13.6391	847.145	P	41.1256	935.195	P	45.0893	632.089	P	26.2502	655.736	P	27.8229	798.115	P	46.8856	821.016	P	32.2608
1416049_at	306.458	P	5.07377	286.536	P	7.97936	281.036	P	7.26392	296.565	P	5.68578	313.001	P	12.2771	313.242	P	9.7913	377.581	P	11.2908	383.998	P	8.4178
1416050_a_at	554.556	P	15.7751	611.615	P	9.35084	512.781	P	14.2673	618.94	P	19.0136	323.756	P	10.8105	343.56	P	19.7091	370.27	P	12.5122	374.452	P	7.38536
1416051_at	279.433	P	8.77706	240.969	P	10.7157	248.689	A	11.3456	189.308	P	16.5775	299.299	P	8.56029	255.237	A	9.80885	229.533	A	11.0621	258.175	A	10.7857
1416052_at	374.621	P	8.38352	390.946	P	16.6853	339.42	P	16.8344	444.546	P	17.533	442.203	P	17.043	414.572	P	14.9115	495.333	P	22.7491	536.374	P	15.0853
1416053_at	112.013	P	7.93805	115.731	P	11.3498	165.656	P	6.28369	235.021	P	11.9148	147.722	A	11.8905	217.872	P	12.0354	197.19	P	5.51884	191.073	P	6.80685
1416054_at	10214.2	P	153.965	10382	P	223.549	10275.4	P	177.568	10546.7	P	280.858	10196.1	P	134.157	8728.06	P	306.106	10077.9	P	187.039	9928.62	P	302.887
1416055_at	19.586	A	2.75394	32.3187	A	8.68255	23.1371	A	1.48143	23.9133	A	3.25394	39.6677	A	4.83565	39.3809	P	5.97619	21.9917	A	4.48737	21.5809	A	3.8316
1416056_a_at	4342.67	P	44.4306	4022.65	P	74.717	2650.1	P	178.08	2703.39	P	114.505	3331.85	P	38.5279	3547.69	P	142.108	3071.54	P	84.1909	3112.75	P	61.9352
1416057_at	3016.7	P	60.2602	3084.92	P	51.652	1654.7	P	81.2423	2082.34	P	93.5551	1200.17	P	41.7193	1222.19	P	44.2117	1536.35	P	77.1222	1358.78	P	109.756
1416058_s_at	3881.97	P	74.3943	3911.87	P	68.3068	1958.5	P	85.927	2344.12	P	78.8741	2273.29	P	87.8747	2419.75	P	95.264	2745.43	P	81.8257	2579.34	P	108.431
1416059_at	1235.76	P	62.2518	1361.74	P	35.339	726.718	P	48.4331	863.5	P	59.3588	778.302	P	28.8056	967.098	P	55.7669	974.308	P	51.1205	992.169	P	40.8841
1416060_at	585.07	P	12.9013	554.683	P	12.7304	516.218	P	17.6558	614.032	P	16.3907	513.75	P	21.458	745.784	P	38.812	683.429	P	10.7971	633.033	P	14.9928
1416061_at	503.511	P	21.5689	517.844	P	11.5012	524.795	P	15.5576	582.178	P	19.9889	557.072	P	27.0419	628.671	P	27.2079	542.624	P	22.8696	544.622	P	11.0943
1416062_at	257.823	A	15.9801	241.735	A	12.5869	259.181	A	14.7321	239.33	A	9.85635	345.905	A	9.38768	357.904	P	28.0912	318.995	A	11.6207	299.931	A	9.61778
1416063_x_at	38.5965	A	2.37872	27.0884	A	2.12215	32.4715	A	2.15881	24.4086	A	2.82592	39.4266	A	2.65778	36.2173	A	2.85466	39.0551	A	3.06101	35.5117	A	1.57278
1416064_a_at	4420.97	P	198.066	4353.63	P	206.679	2806.94	P	86.8378	3346.19	P	168.645	3965.98	P	182.378	4098.36	P	243.88	3743.23	P	116.775	3667.86	P	158.268
1416065_a_at	982.157	P	9.41291	840.474	P	17.8835	735.997	P	13.125	899.902	P	16.0462	742.601	P	13.344	1260.66	P	26.9727	1097.07	P	24.4726	967.819	P	15.7612
1416066_at	977.286	P	19.2389	1064.43	P	16.5859	787.286	P	14.9044	973.07	P	20.9567	316.355	P	22.7103	389.47	P	31.0133	412.624	P	30.1361	319.433	P	15.2602
1416067_at	338.082	P	10.0832	361.534	P	11.8577	277.025	P	21.629	342.077	P	19.1753	336.724	P	11.337	437.431	P	21.2842	471.105	P	16.499	404.412	P	11.42
1416068_at	741.314	P	13.8017	795.217	P	30.3369	694.426	P	23.4002	899.622	P	34.4165	964.391	P	20.9185	1169.78	P	18.5329	1328.04	P	40.2102	1129.17	P	25.3694
1416069_at	474.647	P	15.6417	469.324	P	12.6028	154.082	P	16.507	165.989	P	7.17598	155.004	P	15.2824	137.613	P	12.4024	120.762	A	20.1425	120.545	P	15.7847
1416070_a_at	359.171	P	16.8664	382.626	P	15.9336	360.383	P	17.2861	424.695	P	11.3669	503.936	P	12.0226	586.428	P	21.4148	591.701	P	18.132	559.56	P	12.5252
1416071_at	706.42	P	27.9794	693.505	P	12.2203	753.839	P	26.857	812.315	P	19.0102	838.045	P	28.1355	939.219	P	31.5369	994.549	P	24.9419	974.857	P	16.7866
1416072_at	618.179	P	10.019	672.295	P	12.7181	483.956	P	14.0982	658.256	P	17.6328	316.375	P	11.7372	437.635	P	15.6853	393.946	P	13.5087	393.377	P	24.0515
1416073_a_at	839.722	P	16.9828	871.719	P	17.0734	864.424	P	27.8811	912.784	P	25.6261	958.274	P	28.7608	816.266	P	10.8564	901.99	P	46.3952	1004.14	P	29.9539
1416074_a_at	7550.67	P	93.3655	7432.17	P	112.218	8586.7	P	154.305	8990.31	P	201.607	6171.16	P	185.378	5878.28	P	108.084	7270.04	P	134.666	7224.42	P	272.481
1416075_at	837.085	P	13.3592	805.075	P	10.6655	823.816	P	21.2058	687.463	P	34.5998	664.643	P	18.9921	689.09	P	22.1165	713.771	P	19.4363	753.063	P	13.797
1416076_at	320.24	P	14.2255	355.817	P	14.2648	330.124	P	16.3452	444.145	P	31.4617	857.548	P	23.3858	965.615	P	24.6345	1054.17	P	24.1523	863.337	P	14.5827
1416077_at	198.466	P	8.87975	184.43	P	7.44338	126.546	P	6.25164	123.511	P	4.37166	129.092	A	7.54961	107.61	A	5.49552	116.93	A	9.02479	110.078	A	3.34342
1416078_s_at	732.049	P	17.9307	758.997	P	13.1313	665.972	P	12.4243	821.716	P	26.9566	643.666	P	26.4603	738.927	P	12.5956	823.98	P	30.1636	776.456	P	16.7421
1416079_a_at	570.678	P	9.86747	677.866	P	12.2722	494.268	P	14.8326	709.877	P	32.7703	402.393	P	24.9805	390.671	P	10.5092	521.539	P	28.671	507.221	P	21.9784
1416080_at	402.903	P	8.37629	438.724	P	6.81658	454.93	P	10.0256	480.171	P	10.4614	324.056	A	8.14645	355.576	P	12.0017	382.193	P	12.9143	310.467	P	10.7151
1416081_at	166.188	P	13.7693	187.102	P	14.8797	231.903	P	7.25794	230.917	P	6.92975	230.707	P	7.31061	218.872	P	13.9584	250.597	P	12.2621	267.242	P	9.07628
1416082_at	4112.35	P	75.6953	3972.51	P	148.381	3185.93	P	117.866	3375.88	P	185.65	3535.14	P	124.433	3568.07	P	155.379	3347.78	P	94.2934	3354.32	P	113.394
1416083_at	1786.7	P	56.7156	1782.41	P	49.1143	1825.97	P	53.1192	2065.37	P	58.4186	1679.89	P	42.365	1978.42	P	55.6469	2190.26	P	72.0905	2346.96	P	38.1671
1416084_at	928.015	P	9.31858	858.889	P	11.4319	993.574	P	19.7009	1016.39	P	18.5136	893.924	P	25.9279	830.977	P	11.2848	944.429	P	16.5714	907.46	P	8.27026
1416085_s_at	852.244	P	22.4821	866.107	P	16.4422	1026.89	P	21.6798	1125.44	P	38.6398	1031.68	P	35.8434	1109.37	P	30.1496	1279.09	P	19.8816	963.437	P	40.4867
1416086_at	472.878	P	7.75464	524.737	P	8.84237	437.812	P	8.21722	522.144	P	15.9746	301.387	P	14.0939	350.119	P	17.9486	376.199	P	15.6068	386.148	P	13.1498
1416087_at	974.313	P	32.9158	931.548	P	15.9958	732.468	P	26.0668	830.406	P	23.3485	562.514	P	30.5787	618.472	P	18.4244	817.43	P	21.177	723.086	P	17.7723
1416088_a_at	5437.74	P	132.885	5590.66	P	79.4913	5484.12	P	216.886	5642.61	P	109.264	4634.43	P	76.9339	4063.63	P	283.695	4792.94	P	203.79	3715.68	P	124.527
1416089_at	7222.91	P	115.476	7564.78	P	115.598	7667.77	P	117.312	8097.21	P	101.369	6189.87	P	125.406	4673.9	P	116.569	5988.98	P	97.2235	4631.39	P	93.8565
1416090_at	2140.16	P	65.5095	2245.16	P	38.5383	1029.81	P	52.5535	1291.65	P	41.4319	1395.09	P	49.2747	1681.68	P	55.2102	1495.37	P	26.6089	1476.1	P	50.2268
1416091_at	461.654	P	12.4244	484.065	P	10.5854	482.274	P	9.76398	573.003	P	25.3574	312.171	P	27.395	285.954	P	15.0465	336.853	P	11.6679	344.735	P	19.2086
1416092_a_at	623.013	P	10.5026	605.477	P	14.9819	675.315	P	14.5654	859.516	P	15.378	323.259	P	19.6897	363.954	P	25.3436	504.684	P	19.3252	416.747	P	14.9642
1416093_a_at	2479.68	P	125.139	4628.44	P	62.0115	3313.21	P	49.508	4696.94	P	91.9381	3412.19	P	61.2804	3119.17	P	117.647	3816.03	P	29.9436	2510.43	P	57.3754
1416094_at	664.078	P	21.0767	662.837	P	21.5954	530.734	P	14.5871	573.38	P	14.2351	476.274	P	31.8212	511.213	P	21.0895	547.856	P	15.2247	509.887	P	9.10328
1416095_x_at	1490.78	P	66.1993	1502.22	P	53.3882	1278.63	P	55.734	1513.69	P	54.4152	1740.23	P	28.1523	2132.94	P	75.9767	1936.03	P	55.6866	2031.72	P	33.6808
1416096_at	412.427	P	7.4424	419.393	P	11.6015	350.493	P	18.5266	425.001	P	12.8356	315.678	P	12.5321	320.758	P	12.3474	360.12	P	16.1557	412.26	P	11.5355
1416097_at	212.271	A	6.71337	219.264	A	7.21902	264.632	A	7.65519	274.7	A	12.2526	143.74	A	12.5558	183.581	A	5.68913	159.487	A	15.4521	147.914	A	13.6632
1416098_at	198.153	M	8.41678	186.623	P	7.91624	199.194	A	9.68645	178.698	P	7.07893	226.886	A	7.51363	200.541	P	9.68184	187.874	A	8.2367	217.87	P	11.4255
1416099_at	6184.86	P	93.0274	6947.16	P	162.726	6462.88	P	122.465	7533.75	P	232.469	6926.61	P	167.48	6221.45	P	171.91	7297.93	P	152.038	6223.53	P	183.792
1416100_at	1411.98	P	26.5657	1565.33	P	34.6023	1303.3	P	27.0015	1717.86	P	51.1483	1541.03	P	51.9342	1431.98	P	33.2208	1752.15	P	43.9025	1978.89	P	57.6508
1416101_a_at	926.423	P	146.014	1749.38	P	62.9764	1006.87	P	20.735	1623.96	P	19.8526	858.847	P	20.7206	1170.33	P	47.9219	1152.75	P	36.9278	829.568	P	16.6697
1416102_at	2147.2	P	61.4126	2307.9	P	37.166	2149.65	P	47.9825	2908.84	P	75.4973	1551.77	P	58.517	1508.42	P	61.4581	1896.28	P	85.4755	1553.9	P	41.5013
1416103_at	488.108	P	13.8889	559.313	P	13.2124	416.177	P	15.9395	576.359	P	12.6446	257.838	P	9.70645	256.912	P	30.4605	325.324	P	16.7671	278.196	P	12.6258
1416104_at	477.945	P	19.4319	486.446	P	14.4371	429.214	P	18.4185	473.392	P	17.9866	423.104	P	14.4264	438.853	P	18.531	481.305	P	22.1841	401.417	P	17.9556
1416105_at	1040.03	P	30.2251	1245.71	P	27.5621	706.557	P	23.7915	928.867	P	35.0477	758.303	P	24.8016	826.146	P	26.596	880.445	P	24.3206	779.179	P	29.2897
1416106_at	497.281	P	14.4377	513.359	P	31.1483	437.371	P	9.79506	547.829	P	26.2834	450.877	P	24.8071	422.586	P	9.54189	595.633	P	21.2951	548.367	P	14.4858
1416107_at	468.749	P	18.2641	446.84	P	22.8496	366.165	P	22.0405	358.93	P	21.7285	402.068	P	23.7996	455.525	P	23.2825	396.976	P	10.2973	464.051	P	18.0958
1416108_a_at	805.866	P	24.5275	885.674	P	15.9056	536.53	P	11.4323	779.081	P	19.844	278.397	P	23.4414	284.131	P	17.2667	407.225	P	18.9381	404.98	P	19.8832
1416109_at	560.811	P	27.3354	631.281	P	34.5873	581.71	P	20.5352	614.535	P	35.1753	401.42	P	34.3063	372.707	P	27.8168	470.217	P	27.6401	447.393	P	26.2702
1416110_at	615.026	P	23.6855	736.121	P	16.8764	617.092	P	12.9194	734.642	P	38.5667	543.405	P	29.3929	507.391	P	17.8025	660.497	P	27.6483	543.46	P	24.2756
1416111_at	430.765	P	16.9689	432.608	P	7.43895	433.085	P	9.46594	535.464	P	21.81	360.645	P	15.793	303.906	P	13.7686	358.819	P	13.229	414.831	P	11.335
1416112_at	5645.87	P	64.527	6025.7	P	126.701	4124.14	P	154.248	3976.55	P	97.2429	2554.08	P	121.877	2004.92	P	67.8975	2682.13	P	73.0835	2674.57	P	209.856
1416113_at	1516.25	P	67.6653	1694.22	P	65.2214	1458.43	P	23.769	1544.63	P	61.2863	1084.78	A	70.6213	1018.82	P	75.0975	1212.75	P	34.3117	1238.88	A	78.0076
1416114_at	812.568	P	30.8501	915.425	P	10.8414	1246.3	P	26.0219	1688.01	P	36.3193	328.1	P	17.686	406.016	P	26.935	419.831	P	28.3647	474.363	P	25.306
1416115_at	477.499	P	14.8379	550.513	P	13.705	456.279	P	14.1189	529.63	P	23.4568	565.418	P	19.0664	599.635	P	26.6789	616.249	P	19.415	578.694	P	16.8999
1416116_at	151.349	P	2.83221	171.57	P	6.59634	181.385	P	19.597	187.032	P	9.54502	177.879	P	6.21056	203.173	P	14.7543	206.908	P	11.6135	186.303	P	9.20191
1416117_at	422.076	P	7.10624	381.585	A	9.14013	400.069	A	6.96373	340.787	P	6.38124	463.81	P	7.40268	425.316	P	10.1462	402.457	A	8.3539	409.44	P	6.58755
1416118_at	783.822	P	32.4509	784.177	P	31.9428	763.355	P	37.1734	994.406	P	36.7287	1242.83	P	46.8583	1622.2	P	46.6416	1781.08	P	53.4986	1728.97	P	46.5441
1416119_at	4756.76	P	73.187	4643.59	P	102.134	3693.51	P	198.076	3964.54	P	129.504	4185.44	P	76.2347	4097.11	P	184.839	4266.52	P	121.498	4215.04	P	92.4056
1416120_at	717.667	P	41.0403	781.727	P	34.2468	717.009	P	57.1442	771.824	P	27.9672	985.857	P	25.1638	961.046	P	18.4816	1229.62	P	54.5232	960.94	P	28.6079
1416121_at	1165.46	P	33.9887	1174.69	P	23.3695	1313.41	P	19.5504	1688.14	P	18.175	378.641	P	24.4624	426.589	P	34.6264	523.56	P	20.5245	536.319	P	24.896
1416122_at	1057.52	P	64.751	1176.9	P	65.8732	1745.16	P	88.1018	1983.14	P	103.63	3517.76	P	91.387	2809.71	P	70.3411	3473.69	P	77.3282	4483.94	P	29.303
1416123_at	85.1597	P	5.62462	73.7804	A	6.09248	96.0075	P	5.78728	89.288	P	2.74401	183.82	P	8.09938	209.051	P	9.29635	205.535	P	4.54689	194.192	P	3.48226
1416124_at	156.333	P	10.094	127.487	P	9.19254	234.177	P	9.66432	302.011	P	15.667	278.575	P	13.2124	388.247	P	18.4927	303.078	P	6.09342	286.403	P	9.3061
1416125_at	698.654	P	35.476	764.886	P	17.238	651.704	P	22.188	747.198	P	23.6361	644.956	P	20.0072	830.756	P	59.998	847.963	P	27.8847	760.86	P	47.7105
1416126_at	494.159	P	17.7896	431.546	P	11.2072	496.66	P	26.594	490.998	P	15.5774	509.87	P	12.1096	489.181	P	9.55409	548.83	P	11.8394	509.898	P	8.78065
1416127_a_at	599.788	P	8.82342	646.794	P	17.7558	557.696	P	10.5724	675.563	P	23.9522	478.926	P	9.43706	485.257	P	21.8273	733.582	P	12.2769	571.317	P	18.4209
1416128_at	1673.03	P	12.5458	1617.05	P	22.3132	1143.23	P	13.3098	1103.71	P	16.2322	1664.88	P	22.1686	1567.25	P	22.9675	1430.37	P	15.1468	1608.92	P	16.8219
1416129_at	664.007	P	15.096	722.334	P	27.1584	461.589	P	18.3229	541.418	P	13.4328	448.502	P	31.6229	510.39	P	13.6689	513.679	P	14.6428	470.787	P	20.677
1416130_at	489.813	P	8.58797	538.076	P	11.5913	409.784	P	9.71988	400.952	P	5.61478	316.686	P	14.2028	298.059	P	12.0071	271.738	P	9.00963	273.951	P	10.462
1416131_s_at	799.561	P	8.57675	801.839	P	15.7441	375.675	P	15.4197	697.508	P	23.0237	322.254	P	12.0826	564.56	P	13.4872	544.134	P	18.347	531.597	P	18.5826
1416132_at	245.259	P	6.13961	283.288	P	5.15327	185.161	P	9.11532	288.479	P	12.0491	154.649	P	11.3921	199.239	P	11.9189	173.031	P	12.1094	174.67	P	8.3852
1416133_at	698.072	P	12.1794	718.64	P	10.6702	487.488	P	20.5324	610.02	P	22.6306	392.479	P	18.4626	408.178	P	19.9867	453.95	P	25.8173	510.433	P	9.74762
1416134_at	536.796	A	10.7171	458.885	A	14.5511	452.321	A	10.0134	417.709	A	17.5072	466.524	A	9.36018	401.664	A	11.218	434.66	A	14.0043	465.054	A	17.1059
1416135_at	1070.09	P	43.3362	1103.17	P	58.8451	1051.73	P	39.551	1350.58	P	71.683	1624.66	P	36.827	1687.72	P	54.2767	1938.14	P	72.5887	2005.22	P	53.1882
1416136_at	897.977	P	14.9777	918.212	P	11.1221	1367.97	P	28.2004	1809.46	P	24.5798	663.004	P	29.1154	557.425	P	39.7713	861.251	P	27.4952	1048.33	P	13.9658
1416137_at	269.791	P	8.60639	269.035	P	13.3538	227.803	P	7.38316	266.31	P	8.74875	177.924	P	14.9375	157.979	P	14.0508	171.624	P	13.9865	162.168	P	11.9477
1416138_at	748.577	P	12.9548	798.992	P	7.38734	553.963	P	7.55495	659.884	P	11.7503	353.17	P	19.2124	387.697	P	10.2965	439.879	P	11.161	393.656	P	6.90999
1416139_at	114.129	P	4.44691	109.723	P	3.89436	98.3818	A	3.56923	103.937	A	3.47429	116.305	P	9.13279	110.515	P	4.13277	112.988	A	5.53738	113.467	A	5.52043
1416140_a_at	762.781	P	25.1977	881.716	P	21.0629	777.347	P	22.7354	975.724	P	33.3264	657.949	P	34.4753	668.483	P	26.9337	853.938	P	28.7362	898.372	P	31.6461
1416141_a_at	13756.2	P	146.627	14209.7	P	105.559	14505.3	P	202.22	14387.5	P	122.205	13241.9	P	153.899	10503.3	P	197.159	12967	P	116.832	13735.5	P	124.022
1416142_at	821.266	P	5.33972	857.824	P	8.12736	772.777	P	16.1925	947.171	P	22.969	639.21	P	17.8501	704.525	P	12.1726	781.855	P	14.7976	769.806	P	23.0174
1416143_at	4226.3	P	108.112	4280.44	P	100.086	2910.59	P	158.77	3106.3	P	124.74	3623.33	P	132.485	3432.49	P	75.7944	3595.02	P	79.212	3513.53	P	81.3184
1416144_a_at	2051.05	P	55.9236	1771.07	P	48.4923	1704.4	P	52.9786	1906.89	P	86.8221	2575.63	P	69.6757	3416.11	P	77.9012	2902.55	P	57.5231	2641.38	P	26.9348
1416145_at	3270.46	P	90.2866	3802.88	P	204.177	3308.4	P	139.688	4083.83	P	194.339	3569.86	P	101.823	3617.01	P	158.298	3675.8	P	128.588	3842.3	P	256.191
1416146_at	705.447	P	34.362	749.853	P	38.7934	541.133	P	21.7288	685.461	P	32.6919	989.727	P	28.6734	1143.81	P	45.027	1250.79	P	17.0126	1161.46	P	23.7292
1416147_at	534.053	P	13.0535	478.067	P	11.6163	379.945	A	30.8194	607.795	P	30.0505	372.575	A	21.4273	338.878	P	18.218	452.636	P	20.0065	389.358	P	14.1458
1416148_at	1698.36	P	52.5731	1760.06	P	27.926	1802.55	P	55.2877	2038.67	P	42.3793	1131.12	P	59.7678	1070.8	P	54.951	1357.8	P	54.4642	1506.51	P	48.7024
1416149_at	116.466	A	5.18935	97.5095	P	4.77287	115.937	A	6.92986	97.543	A	4.94242	128.952	A	5.45146	103.431	A	3.74901	95.5573	A	7.0051	104.291	A	4.92985
1416150_a_at	2101.09	P	95.3572	2021.58	P	89.5575	1696.62	P	108.279	2037.59	P	113.882	2754.99	P	66.1776	2985.47	P	108.57	2993.67	P	82.2423	2828.67	P	56.9408
1416151_at	1090.39	P	24.25	1091.76	P	26.0566	979.098	P	22.597	1119.06	P	18.4126	1452.14	P	32.3758	1487.53	P	41.606	1583.53	P	25.1951	1522.83	P	16.6601
1416152_a_at	1229.77	P	49.0845	1249.45	P	41.3505	1017.63	P	28.5435	1376.67	P	61.3395	1535.26	P	54.6394	2032.26	P	67.0316	1962.01	P	42.2081	1877.52	P	44.6731
1416153_at	2129.34	P	37.3363	2067.75	P	55.4187	1761.46	P	43.6091	1920.31	P	81.4457	2124.85	P	48.5221	2224.55	P	54.5331	2346.43	P	49.0564	2259.72	P	63.2944
1416154_at	237.151	P	6.23698	192.575	P	7.65479	243.339	A	5.72928	196.78	A	3.96456	234.157	A	8.44841	244.125	A	5.83984	249.099	P	3.23466	218.03	P	7.10162
1416155_at	1863.79	P	68.9881	1806.95	P	49.7584	1916.09	P	103.077	2268.39	P	78.2788	2376.3	P	51.7125	2428.63	P	61.0668	2810.1	P	80.4523	2741.54	P	75.3349
1416156_at	1340.9	P	31.196	1379.01	P	34.8661	1011.41	P	28.4187	1356.05	P	23.5912	775.386	P	23.3281	874.447	P	32.7815	858.559	P	19.7399	940.947	P	34.527
1416157_at	206.367	P	8.14645	204.383	P	6.67061	219.634	P	3.43708	260.378	P	14.2233	124.454	P	8.51239	126.16	P	9.82121	132.758	P	9.07964	126.184	P	10.7229
1416158_at	1172.52	P	34.876	1157.53	P	28.1922	1154.43	P	26.1424	1409.67	P	33.5674	1069.62	P	38.5097	1952.42	P	31.9568	1784.06	P	38.4624	1590.16	P	19.7433
1416159_at	1291.86	P	65.5895	1322.68	P	40.1196	1983.25	P	70.6037	1871.18	P	76.3004	1775.27	P	39.7896	1702.75	P	60.6354	2255.36	P	88.2039	1963.59	P	53.4961
1416160_at	403.781	P	22.2493	427.579	P	25.4782	552.556	P	17.5	559.574	P	19.8494	531.672	P	24.9118	577.299	P	36.6689	532.698	P	18.3953	539.043	P	21.9287
1416161_at	2563.79	P	72.0029	2326.61	P	72.0066	1716.61	P	61.1731	2080.98	P	101.038	1995.93	P	121.732	2408.6	P	98.0953	2346.55	P	58.4786	2416.2	P	67.4994
1416162_at	819.989	P	31.4446	887.008	P	21.8391	672.334	P	14.2997	944.953	P	22.147	683.634	P	30.7613	734.422	P	28.5802	759.545	P	31.8615	533.447	P	12.9655
1416163_at	643.265	P	13.8178	669.922	P	13.0513	533.275	P	15.4448	677.831	P	13.3354	741.046	P	18.6871	900.339	P	30.7866	895.527	P	29.7724	928.402	P	28.3438
1416164_at	1418.29	P	39.4797	1437.75	P	15.4862	1200.13	P	19.3861	1580.57	P	26.5823	274.186	P	25.2987	320.826	P	21.2676	397.463	P	18.8868	416.679	P	16.2243
1416165_at	582.428	P	24.0545	583.472	P	9.82958	635.261	P	19.5944	714.234	P	20.9916	507.288	P	21.4635	531.746	P	20.7431	574.809	P	11.2863	623.329	P	13.8444
1416166_a_at	827.426	P	20.6803	724.763	P	27.8726	581.814	P	30.754	657.544	P	26.7007	1052.07	P	30.4605	1407.52	P	32.6028	1433.5	P	48.8922	1121.46	P	36.9156
1416167_at	2387.86	P	56.2399	2508.71	P	42.36	2072.65	P	64.824	2417.78	P	49.2297	2246.48	P	56.1307	2140.08	P	52.6012	2511.6	P	77.9743	2589.62	P	21.2674
1416168_at	338.703	P	11.9315	352.689	P	15.5933	454.568	P	12.979	557.164	P	28.1826	427.017	P	18.2205	407.898	P	22.7844	550.766	P	17.3141	548.639	P	15.3972
1416169_at	58.5767	A	4.79442	85.6502	P	6.44448	81.6214	A	2.98848	79.0081	A	3.8457	79.8147	A	3.17349	74.4298	P	5.19807	84.3725	A	4.83176	63.6548	A	5.38077
1416170_at	711.995	P	18.6762	799.734	P	25.2889	547.008	P	14.3629	665.166	P	34.3816	609.051	P	26.9682	601.614	P	19.2583	690.279	P	19.8803	643.398	P	27.5422
1416171_at	1013.76	P	29.6621	1100.22	P	33.1255	937.463	P	41.0811	1161.39	P	30.4692	1090.36	P	33.2001	1277.26	P	55.7469	1154.29	P	37.8705	1310.36	P	32.7114
1416172_at	367.837	P	8.44443	431.359	P	10.4896	348.384	P	11.9566	446.661	P	8.06073	331.168	P	7.36667	343.812	P	10.9856	387.404	P	12.2954	404.256	P	6.66293
1416173_at	194.156	A	8.87548	171.721	P	9.72509	205.436	P	8.95687	210.855	P	10.0877	180.749	P	10.0474	181.643	P	12.9991	165.946	P	9.26826	180.295	P	7.05819
1416174_at	646.84	P	11.8632	669.113	P	17.8654	342.678	P	7.48376	467.885	P	12.4542	368.161	P	18.8797	422.083	P	16.0916	500.154	P	25.7503	473.909	P	10.5628
1416175_a_at	2188.4	P	44.5509	2316.68	P	61.1421	1503.77	P	57.5777	2017.94	P	47.646	2443.03	P	46.321	2873.89	P	106.909	2427.55	P	82.9829	2556.45	P	45.8853
1416176_at	3128.3	P	93.3385	2935.07	P	120.578	2959.35	P	156.022	3015.45	P	164.405	3686.97	P	78.1603	3985.47	P	181.443	3676.3	P	144.331	3832.97	P	69.735
1416177_at	1402.8	P	48.3692	1390.64	P	40.9772	1379.61	P	47.5019	1560.69	P	52.0489	2203.02	P	51.7198	2669	P	99.0192	2505.3	P	64.4324	2424.02	P	60.1054
1416178_a_at	266.704	A	8.4061	253.092	P	6.44146	295.989	P	4.73465	251.079	P	13.2672	278.888	A	12.4406	285.656	A	9.74485	250.425	A	4.9569	295.882	P	14.674
1416179_a_at	1601.14	P	57.0972	1382.31	P	45.823	1061.37	P	34.1928	1218.28	P	56.4434	1531.57	P	31.6489	2345.74	P	68.3419	2057.6	P	49.5203	1898.31	P	36.8111
1416180_a_at	340.886	P	17.3528	397.073	P	19.9258	348.488	P	10.9083	421.122	P	17.0079	317.021	P	18.5596	348.58	P	19.3703	370.05	P	25.9059	293.201	P	10.4922
1416181_at	1754.23	P	58.2462	1773.8	P	37.5709	1464	P	35.6739	1828.73	P	48.733	1152.15	P	67.2917	1204.06	P	29.7016	1574.11	P	30.3148	1554.66	P	53.7664
1416182_at	492.915	P	21.3076	506.485	P	23.9918	427.31	P	7.02775	455.399	P	21.5075	325.656	P	23.5451	331.821	P	28.9408	344.562	A	22.1536	317.203	P	24.6075
1416183_a_at	4128.26	P	27.7885	4305.44	P	51.5577	1459.72	P	38.8046	1819.38	P	36.5943	1005.91	P	48.6195	890.141	P	51.012	1160.23	P	75.9747	1136.03	P	84.7544
1416184_s_at	1290.92	P	29.6198	1208.08	P	23.1563	1195.52	P	38.3017	1356.72	P	45.3178	1179.55	P	39.2062	1257.48	P	29.1124	1585.05	P	29.9073	1574.74	P	69.1502
1416185_a_at	1965.06	P	85.0141	1805.92	P	108.029	1237.41	P	79.9874	1329.29	P	131.871	1914.59	P	83.526	2269.82	P	145.055	2408.4	P	77.1974	2361.4	P	63.2742
1416186_at	1808.52	P	31.8852	1810	P	32.1493	2100.32	P	115.199	1909.44	P	27.2536	1659.87	P	29.3174	1452.59	P	110.014	1560.46	P	82.2315	1596.33	P	41.3768
1416187_s_at	1294.97	P	40.2441	1169.22	P	55.0591	1153.26	P	56.4445	1177.12	P	60.5405	1285.52	P	36.9874	1795.19	P	120.73	1678.22	P	35.5338	1385.74	P	55.6108
1416188_at	806.903	P	32.5067	910.582	P	30.6877	860.182	P	10.5434	834.751	P	42.8936	651.232	P	47.3278	634.454	P	28.7728	688.933	P	22.6927	638.805	P	30.6856
1416189_a_at	1719.97	P	59.8075	1632.05	P	52.653	1281.76	P	57.7421	1526.93	P	60.923	1829.54	P	59.0388	2356.56	P	90.4345	2215.57	P	39.9459	2058.75	P	31.4082
1416190_a_at	328.647	P	6.68548	355.062	P	11.1187	348.727	P	7.38214	408.114	P	12.4256	223.487	P	16.9758	261.476	P	10.6391	259.336	P	7.40656	286.078	P	5.86559
1416191_at	909.407	P	16.023	865.73	P	14.5882	955.914	P	20.0374	1055.31	P	45.1524	653.826	P	32.2626	655.697	A	36.7855	737.415	P	27.6149	811.627	A	19.2955
1416192_at	202.533	P	4.516	199.618	P	9.4839	200.946	P	7.58448	207.436	P	5.9085	162.416	A	8.29685	167.921	P	5.92825	185.801	P	8.45103	190.214	P	6.25102
1416193_at	266.32	A	9.06328	247.192	A	6.13034	271.693	A	3.26217	227.584	A	3.91766	260.539	A	8.58746	255.338	P	8.36791	224.744	A	7.15661	257.471	A	4.91096
1416194_at	265.227	P	5.97143	235.258	P	8.31161	283.786	P	6.85325	251.338	P	5.70468	238.325	A	6.067	199.861	P	9.95451	243.956	P	6.10268	244.924	P	3.63398
1416195_at	659.998	P	19.8212	659.502	P	20.1693	743.407	P	14.3038	671.576	P	25.2619	598.67	P	21.1432	658.312	P	27.4966	526.068	P	20.1027	622.766	P	23.1753
1416196_at	108.645	A	8.05517	112.688	A	5.0463	161.861	A	3.91609	117.884	A	2.88402	175.014	A	2.89404	174.219	A	3.86443	156.646	A	2.98548	171.352	A	4.52702
1416197_at	1570.29	P	43.487	1794.97	P	78.4208	1796.41	P	99.5413	2063.25	P	67.3286	1748.9	P	37.0333	2009.45	P	126.041	2024.72	P	103.228	1708.69	P	47.3734
1416198_at	622.505	P	31.9353	614.517	P	30.8361	599.654	P	18.1622	652.561	P	41.3861	699.547	P	15.915	790.827	P	44.0653	830.954	P	21.2182	843.282	P	24.663
1416199_at	475.649	P	13.4078	517.928	P	15.1004	451.878	P	12.7626	440.636	P	11.4635	387.067	P	10.7466	351.079	P	11.5864	375.29	P	16.2861	373.708	P	8.54189
1416200_at	564.352	P	13.6527	580.532	P	11.5556	602.971	P	11.2533	799.35	P	23.8434	330.655	P	17.8235	466.669	P	19.9426	449.341	P	25.329	449.124	P	14.8548
1416201_at	566.252	P	26.2053	653.617	P	26.0136	524.663	P	15.7837	663.986	P	20.4061	530.642	P	30.866	663.896	P	28.1975	606.739	P	19.0537	622.914	P	21.4913
1416202_at	2203.12	P	35.2898	2291.19	P	33.2453	1577.13	P	43.6173	1913.91	P	66.8687	1539.67	P	39.4369	1508.19	P	29.5922	1951.92	P	51.1004	2012.25	P	45.2558
1416203_at	2000.65	P	26.5449	2091.12	P	20.9832	374.917	P	10.2309	439.821	P	10.6044	145.524	P	23.566	129.228	P	13.4571	126.775	P	19.8977	158.343	P	21.8033
1416204_at	315.427	P	13.5681	286.86	P	13.8689	193.971	P	8.85796	160.477	P	8.83296	192.021	P	7.81729	176.947	A	15.3163	173.853	P	11.2554	172.4	A	8.27853
1416205_at	1254.16	P	20.6158	1299.7	P	23.5052	476.745	P	20.8206	622.459	P	20.6896	364.926	P	18.1681	374.795	P	19.1628	423.4	P	22.5752	427.229	P	17.2064
1416206_at	274.115	P	11.9495	290.101	P	8.29654	261.288	P	8.7206	326.68	P	7.28231	196.164	P	12.3323	167.861	A	9.86728	201.849	P	12.2304	244.614	P	8.41852
1416207_at	673.822	P	26.0611	652.53	P	31.442	607.572	P	10.7171	664.23	P	36.2097	481.13	P	40.5336	476.111	P	24.7742	529.265	P	17.6057	533.258	P	37.3674
1416208_at	735.595	P	20.8461	828.601	P	28.4325	696.704	P	20.4743	969.18	P	27.9477	822.915	P	32.6393	1125.54	P	24.1265	1157.78	P	27.9995	1149.21	P	23.9093
1416209_at	2617.95	P	24.5177	2715.16	P	47.4625	971.521	P	53.3544	1113.1	P	36.3736	877.02	P	38.968	985.108	P	43.4412	950.686	P	46.4508	928.874	P	37.3025
1416210_at	835.241	P	17.0756	877.176	P	18.7292	642.261	P	33.2671	771.971	P	21.1438	594.941	P	26.2704	530.446	P	14.0464	742.483	P	19.3018	600.449	P	23.8585
1416211_a_at	1183.33	P	42.8411	1644.72	P	29.1419	1803.44	P	30.3875	2164.54	P	59.1167	1156.44	P	54.6006	1182.85	P	33.335	1285.58	P	37.1129	1088.5	P	32.6124
1416212_at	1843.8	P	30.7999	1954.02	P	32.3739	1498.14	P	60.6016	1935.18	P	91.6902	2174.51	P	40.5211	2446.89	P	58.1599	2788.32	P	53.3278	2432.3	P	79.636
1416213_x_at	984.794	P	17.6068	928.561	P	29.3246	771.429	P	15.521	851.982	P	31.4545	651.978	P	24.83	640.759	P	27.9294	814.441	P	18.2582	726.441	P	24.8239
1416214_at	1111.54	P	28.1636	1050.89	P	32.287	1187.51	P	44.2092	1418.08	P	35.3047	1814.62	P	66.5154	1999.79	P	64.1648	1965.5	P	33.6033	2156.05	P	29.4431
1416215_at	328.264	P	9.8062	337.388	P	14.6256	258.473	P	14.6008	278.457	P	15.6204	238.634	P	14.0535	257.042	P	23.4141	257.702	P	14.6843	201.706	P	7.20582
1416216_at	404.585	P	8.4071	386.397	P	14.1395	418.933	P	20.793	454.054	P	25.0506	428.893	P	15.228	422.389	P	10.4993	523.01	P	18.6485	530.416	P	11.8636
1416217_a_at	10110.9	P	172.051	10693	P	155.65	10138.1	P	153.044	11010.5	P	258.517	8378.12	P	307.752	7096.7	P	208.953	9086.06	P	150.842	6181.78	P	180.002
1416218_x_at	108.203	P	3.55098	141.951	P	4.40777	145.537	P	9.46636	154.075	P	4.3831	108.286	P	9.58688	119.242	P	13.407	127.945	P	7.1296	84.5113	P	6.96196
1416219_at	8173.85	P	200.62	8495.03	P	249.955	8260.02	P	185.251	8449.05	P	262.797	7575.74	P	171.731	5789.33	P	435.317	7703.57	P	171.035	7743.54	P	285.04
1416220_at	2943.95	P	77.3593	2692.11	P	84.6208	2173.13	P	110.318	2179.96	P	87.9521	2194.07	P	68.5296	2308.64	P	81.1442	2592.83	P	83.2796	2353.33	P	85.229
1416221_at	4263.22	P	143.714	4454.76	P	75.9482	3474.18	P	172.638	3904.62	P	73.2333	3543.06	P	125.223	3555.27	P	90.6206	3010.13	P	53.5277	3388.62	P	75.1839
1416222_at	1159.87	P	30.6616	1067.55	P	37.325	1134.16	P	51.3168	903.814	P	22.3655	986.966	P	21.8499	945.164	P	29.1678	901.815	P	24.7945	1114.88	P	32.1582
1416223_at	439.205	P	22.5229	431.764	P	23.6476	475.166	P	21.0213	465.081	P	28.4658	395.563	P	17.9612	376.515	P	22.1455	393.029	P	17.5805	403.658	P	16.4883
1416224_at	318.495	P	6.72183	316.307	P	11.2464	309.305	P	5.46459	291.154	P	13.8812	366.811	P	10.285	344.479	P	8.98856	365.527	P	11.6597	382.91	P	15.8983
1416225_at	1067.56	P	32.7089	1189.19	P	14.9151	621.953	P	18.6568	767.09	P	26.6849	260.62	P	23.7432	243.03	P	27.6325	287.417	P	27.1251	255.317	P	17.9772
1416226_at	1146.56	P	28.8308	1163.11	P	30.0959	843.179	P	29.7548	1362.25	P	45.2403	833.621	P	35.7078	805.324	P	29.7193	1073.61	P	47.1294	1188.71	P	48.673
1416227_at	297.632	A	8.32425	253.107	A	8.93591	316.847	A	10.2968	268.793	A	10.1706	296.275	A	5.71648	246.652	A	6.4744	271.605	A	16.0825	299.265	A	11.8604
1416228_at	743.894	P	25.4172	793.77	P	23.7221	613.657	P	28.9772	724.738	P	26.9709	998.47	P	33.6629	1077.75	P	51.1346	1081.83	P	18.2126	1003.67	P	25.579
1416229_at	578.625	P	26.3387	627.787	P	17.455	455.041	P	19.3154	574.144	P	15.0906	360.633	P	22.2938	338.626	P	17.5589	459.955	P	16.3376	356.161	P	18.7994
1416230_at	992.829	P	27.0086	969.126	P	27.9872	689.83	P	21.0261	814.592	P	32.7805	621.407	P	37.8167	674.474	P	25.2911	816.821	P	27.5912	590.29	P	34.0127
1416231_at	71.9791	P	5.69794	87.0146	P	4.79907	63.1438	A	4.54118	87.5238	A	4.67828	71.0297	P	3.352	68.5615	P	3.1297	76.5318	P	6.23372	77.7809	A	2.31842
1416232_at	41.4553	A	2.62799	80.6607	A	4.06283	64.5259	A	3.27118	60.9544	A	1.43232	65.8801	A	3.94561	58.6189	A	2.51705	55.7394	A	6.50232	45.6409	A	2.29259
1416233_at	3444.57	P	111.014	3515.54	P	122.437	2979.13	P	71.6128	3287.94	P	145.344	4047.74	P	178.583	3107.44	P	88.8693	3455.65	P	95.5699	4300.53	P	69.8316
1416234_at	976.79	P	29.2443	1101.91	P	20.6868	726.559	P	25.765	946.103	P	45.4588	1053	P	51.0595	1129.37	P	41.6676	1308.12	P	28.9187	1425.43	P	38.9293
1416235_at	658.342	P	29.2065	633.042	P	11.7709	649.868	P	25.5948	735.683	P	21.0849	642.725	P	14.3391	628.872	P	12.83	770.764	P	20.2726	700.304	P	12.9013
1416236_a_at	494.904	P	12.1134	495.052	P	19.5467	274.641	P	7.03454	374.951	P	9.03814	307.82	P	8.74891	467.514	P	18.0083	313.923	P	13.0009	308.996	P	16.2952
1416237_at	273.551	P	10.071	288.647	P	8.1339	291.144	P	7.2681	299.599	P	15.2527	263.459	A	13.2519	295.641	P	8.42363	247.363	P	10.3207	253.789	A	9.30577
1416238_at	611.979	P	12.3451	621.08	P	13.8311	493.568	P	9.79907	663.321	P	14.4213	164.77	P	10.2212	153.823	P	16.5361	231.187	P	9.72242	235.77	P	11.5009
1416239_at	3316.08	P	20.3731	3362.89	P	16.8415	225.663	P	25.6436	242.749	P	20.1631	218.453	A	39.1547	212.976	A	40.4515	181.475	P	38.9522	195.997	A	32.3148
1416240_at	2837.35	P	46.1055	3001.64	P	62.5336	2036.51	P	41.8344	2442.82	P	59.3821	2688.27	P	54.9231	2408.14	P	77.1901	2822.04	P	67.6992	2685.21	P	42.6344
1416241_at	829.641	P	14.9301	827.536	P	22.879	596.223	P	17.7837	793.003	P	24.0007	746.94	P	23.1842	764.556	P	23.114	1108.45	P	19.0254	820.96	P	31.6343
1416242_at	461.082	P	14.3704	481.088	P	11.4326	566.183	P	10.2068	521.561	P	16.4682	521.126	P	6.33969	467.209	P	16.5796	502.334	P	8.17943	554.637	P	12.8955
1416243_a_at	5483.48	P	103.094	5666.26	P	161.017	4645.82	P	104.367	5146.38	P	146.522	5222.7	P	74.183	4919.17	P	218.449	5266.73	P	108.13	4562.84	P	98.6056
1416244_a_at	3035.05	P	68.2772	3171.2	P	62.0287	2702.09	P	106.996	3187.12	P	112.417	2754.71	P	69.5622	2654.65	P	107.225	2877.09	P	91.7188	2954.47	P	71.3991
1416245_at	817.217	P	35.8262	845.196	P	42.0087	594.421	P	30.2417	639.697	P	28.538	679.355	P	36.2168	698.899	P	47.0006	838.185	P	27.3528	705.003	P	39.7243
1416246_a_at	149.5	P	4.60725	128.569	P	3.81555	146.114	P	3.66728	169.325	P	7.04409	109.165	P	8.1917	110.453	A	4.24742	121.428	P	11.827	132.046	P	4.85309
1416247_at	1005.91	P	25.5862	1092.56	P	23.7644	803.261	P	13.0456	965.978	P	19.091	831.986	P	34.7665	857.435	P	22.3405	885.824	P	18.2461	776.881	P	20.4212
1416248_at	859.056	P	18.5348	899.202	P	24.2864	684.742	P	18.7819	762.953	P	20.2197	646.599	P	27.6822	679.18	P	20.4189	807.744	P	30.3217	789.917	P	18.0408
1416249_at	608.868	P	18.531	582.347	P	15.8419	512.493	P	8.47645	545.351	P	16.2738	436.758	P	39.2094	487.752	P	14.147	511.077	P	14.1358	457.441	P	19.407
1416250_at	403.784	P	13.0146	366.788	P	13.1189	502.817	P	19.518	392.319	P	9.98085	305.695	P	19.7314	247.263	P	22.7956	377.448	P	15.1963	290.716	P	20.5482
1416251_at	2283.65	P	36.5403	2644.85	P	59.3366	2301.75	P	64.1477	2904.33	P	60.6263	3044.77	P	72.9666	2589.84	P	68.2893	2854.32	P	101.082	3772.39	P	54.1204
1416252_at	1501.74	P	35.3753	1299.84	P	52.746	1292.17	P	31.9646	1279.44	P	102.067	1038.59	P	46.4123	1407.67	P	76.3391	1340.12	P	43.4952	1370.98	P	46.4559
1416253_at	975.109	P	41.6471	960.232	P	47.1471	1137.55	P	24.2864	1057.34	P	35.3002	1080.98	P	31.868	1183.52	P	31.2078	1327.16	P	34.9916	1376.56	P	53.8807
1416254_a_at	395.435	P	10.8067	448.615	P	12.7711	401.628	P	15.5763	510.312	P	15.9995	334.245	P	7.49018	254.217	P	14.4056	357.121	P	15.6385	297.653	P	18.8626
1416255_at	217.606	A	9.11818	238.628	P	9.52174	235.966	P	6.71836	269.745	P	10.3731	194.401	P	12.6692	172.448	P	13.7328	189.624	P	9.08639	174.708	P	7.25661
1416256_a_at	4995.39	P	132.278	5459.23	P	138.647	6695.79	P	187.481	7069.98	P	227.793	6809.52	P	207.77	5202.36	P	363.197	6544.95	P	137.346	7539.43	P	104.19
1416257_at	1538.34	P	52.4953	1442.18	P	19.1066	1294.05	P	33.7253	1434.71	P	41.0439	1045.88	P	41.9649	1048.3	P	30.0773	1188	P	49.1062	1316.38	P	29.7949
1416258_at	460.77	P	15.2391	510.632	P	26.1111	443.546	P	19.0697	560.706	P	20.1899	627.948	P	12.6088	560.677	P	11.5688	746.682	P	26.6986	666.132	P	28.9805
1416259_at	125.623	P	7.04959	114.396	P	4.83025	114.793	P	5.08317	128	P	4.72209	104.768	P	9.01892	105.629	P	6.88836	102.523	P	5.72873	111.24	P	4.87627
1416260_a_at	1223.17	P	43.7883	1263.74	P	47.7476	958.808	P	26.5302	1139.36	P	24.8393	797.713	P	27.4696	819.142	P	64.4324	888.551	P	17.1518	987.88	P	25.5325
1416261_at	515.263	P	22.5998	521.599	P	19.988	333.856	P	20.9839	360.021	P	13.1462	262.829	A	17.725	303.189	P	19.0875	307.202	P	15.8278	305.602	P	14.4722
1416262_at	365.621	P	14.7009	360.082	P	16.1603	240.987	P	8.7698	277.986	P	12.9521	216.912	P	19.6679	216.064	P	15.4241	216.74	P	9.54971	204.119	P	13.1439
1416263_at	302.266	P	9.6496	274.622	P	7.21597	332.73	A	2.22665	282.903	A	4.59903	292.638	A	5.52778	298.855	P	9.7442	256.15	A	2.78061	290.145	A	5.74235
1416264_at	288.827	A	8.63057	260.113	A	6.1106	296.597	A	7.24267	247.147	A	7.97945	264.88	A	13.5828	267.275	A	8.18771	293.921	A	6.6878	254.496	A	10.0129
1416265_at	361.995	P	12.5295	370.316	P	7.03393	353.992	P	19.0993	360.087	P	11.797	314.832	A	12.9429	286.424	P	14.6435	307.362	P	10.4694	319.076	P	13.2701
1416266_at	61.838	A	4.77775	62.5612	A	3.89596	57.5608	A	3.40087	58.0053	A	4.18903	48.5351	A	6.69381	49.6919	A	4.15573	68.9194	A	8.34252	55.6646	A	3.59597
1416267_at	902.417	P	23.7905	914.291	P	22.0575	613.554	P	21.69	812.429	P	33.5729	574.251	P	15.6357	665.468	P	46.0286	760.375	P	27.757	731.368	P	20.3506
1416268_at	1060.27	P	8.92446	1141.71	P	35.8386	1117.05	P	32.2774	1562.58	P	31.0162	708.206	P	41.4634	811.004	P	32.2971	912.181	P	43.2739	967.04	P	26.0387
1416269_at	2945.32	P	41.2835	3039.57	P	114.115	1370.25	P	50.6018	1729.57	P	84.7899	2192.67	P	81.4444	2024.01	P	83.6325	2562.25	P	79.6455	2020.35	P	97.8005
1416270_at	1360.97	P	37.9899	1359.04	P	42.3487	998.375	P	37.413	1183.77	P	41.6802	1402.69	P	28.4489	1517.19	P	48.0895	1570.21	P	44.7585	1632.94	P	78.2844
1416271_at	272.805	P	27.7437	329.997	P	25.8488	229.605	P	7.09541	254.688	P	16.2167	210.824	P	21.2961	213.8	P	16.5355	239.923	P	31.8137	179.969	P	20.4285
1416272_at	1151.18	P	42.0137	1191.02	P	27.5267	939.774	P	21.3713	1062.35	P	28.3313	1032.1	P	41.4357	1324.78	P	44.2705	1162.82	P	26.9952	1098.32	P	34.6544
1416273_at	751.844	P	12.3825	722.683	P	24.1352	844.411	P	18.709	668.025	P	16.7833	673.727	P	14.5128	595.702	P	13.4181	621.612	P	21.5377	652.386	P	8.4343
1416274_at	251.581	P	9.33906	236.191	P	11.7518	249.026	P	8.75916	239.661	P	8.96971	216.115	P	14.8367	233.154	P	10.142	236.746	P	13.6939	210.179	P	6.70647
1416275_at	271.464	P	7.69214	244.775	P	9.16544	261.584	P	9.0108	253.141	P	9.73367	209.702	P	10.3364	231.832	A	8.49831	217.276	P	7.43047	216.76	P	8.27563
1416276_a_at	11797.6	P	132.789	11097.2	P	239.456	11168.6	P	148.173	10518	P	314.131	11186.3	P	137.077	11399.3	P	293.292	10775.9	P	213.211	11456.8	P	105.819
1416277_a_at	10490.5	P	207.342	10751.4	P	340.579	10136.4	P	282.796	10334.8	P	360.684	7355.41	P	315.724	6370.24	P	453.365	8359.08	P	343.25	7072.89	P	486.545
1416278_a_at	4187.64	P	97.2376	4200.36	P	68.5801	2271.7	P	152.71	2602.68	P	106.596	2621.15	P	43.0256	2464.66	P	101	2989.69	P	80.6233	2666.14	P	106.769
1416279_at	1080.22	P	23.6097	1016.79	P	31.6246	997.539	P	32.111	874.44	P	26.544	752.886	P	32.6973	717.617	P	46.3043	798.416	P	18.1862	864.684	P	37.0759
1416280_at	1896.78	P	78.0021	1968.7	P	75.2649	1703.93	P	62.6112	2152.89	P	101.011	1863.7	P	67.4044	2118.23	P	72.4172	2511.16	P	67.7345	2458.13	P	82.7937
1416281_at	1076.29	P	34.3688	1065.19	P	39.691	957.028	P	33.7563	1022.59	P	53.787	1037.65	P	46.2009	1150	P	43.3412	1201.45	P	45.7942	1208.58	P	31.1495
1416282_at	1393.54	P	47.8671	1485.5	P	64.0648	940.538	P	21.0526	1160.89	P	65.2199	1582.84	P	34.1634	1684.62	P	73.2299	1841.31	P	34.8626	1702.17	P	58.3601
1416283_at	648.661	P	21.782	674.067	P	23.9927	629.06	P	9.46512	769.978	P	20.9431	841.1	P	15.8888	825.813	P	11.0593	1007.53	P	27.3486	1087.67	P	20.4345
1416284_at	780.861	P	28.3025	798.786	P	32.1706	555.401	P	18.7203	721.196	P	36.9979	569.702	P	33.6627	628.252	P	60.19	720.368	P	22.9183	748.718	P	21.0656
1416285_at	3026.75	P	24.9475	3179.38	P	116.906	1642.37	P	30.3785	1877.05	P	60.5785	1399.36	P	67.1508	1727.95	P	83.7772	1880.71	P	63.9761	1686.37	P	90.1972
1416286_at	95.0597	A	10.3713	99.8781	A	7.66166	99.9616	A	6.67387	82.7283	A	3.72264	103.354	A	7.28655	62.8451	A	4.69948	65.2671	A	7.19487	81.5216	A	6.03291
1416287_at	183.853	A	2.90426	166.654	P	7.30107	206.653	A	4.97784	174.039	A	10.9395	196.243	A	7.21055	172.22	A	5.41455	185.501	A	11.7088	191.182	A	3.6967
1416288_at	2430.1	P	70.4811	2730.83	P	105.617	2173.2	P	86.6261	2591.34	P	93.0931	2822.83	P	78.2987	2917.07	P	111.973	2913.05	P	88.8037	3051.91	P	72.0305
1416289_at	497.34	P	41.8231	635.561	P	16.4732	550.032	P	27.6851	721.702	P	25.9261	382.1	P	27.3779	363.947	A	26.6992	637.074	P	61.5479	352.325	P	11.0537
1416290_a_at	575.566	P	15.8661	571.579	P	8.32369	415.672	P	13.8235	557.534	P	18.6784	592.808	P	17.3666	1120.09	P	34.7216	922.578	P	38.6804	722.419	P	11.4026
1416291_at	739.394	P	20.3966	823.072	P	22.5152	581.022	P	20.9961	765.014	P	26.3253	867.524	P	28.944	911.236	P	27.8861	1129.81	P	23.6659	980.949	P	32.6494
1416292_at	1485.28	P	31.2724	1529.36	P	49.3475	811.494	P	15.7755	904.652	P	36.1242	912.66	P	25.9341	1026.39	P	62.5144	1203.17	P	26.4174	1121.6	P	37.3974
1416293_at	187.409	A	4.76411	170.574	A	5.39072	217.825	P	9.82581	195.984	P	4.38528	208.505	A	9.82911	185.585	A	9.8115	184.838	A	6.59005	187.726	A	10.2691
1416294_at	594.837	P	21.8474	564.737	P	15.5899	526.746	P	19.003	548.059	P	18.8031	565.86	P	18.2034	568.707	P	12.8455	596.432	P	19.6278	609.929	P	12.3891
1416295_a_at	172.261	P	5.77186	185.6	P	3.93581	128.083	P	6.03042	167.399	P	6.66385	149.63	P	5.86101	196.642	P	8.94941	130.046	P	5.99289	129.853	P	4.87326
1416296_at	364.422	P	10.0412	385.84	P	19.5389	338.876	A	9.22098	356.312	P	10.3161	314.694	A	15.0058	319.145	A	9.66993	323.298	P	9.64002	294.72	A	14.4596
1416297_s_at	186.769	P	6.14647	185.749	P	11.1591	188.559	A	5.93514	163.23	A	5.79436	207.651	A	8.00644	175.255	A	8.02946	173.967	P	8.24012	196.888	P	5.88103
1416298_at	238.04	A	14.1716	227.791	A	20.11	249.147	A	13.3401	209.953	A	18.0129	349.122	A	12.7038	351.72	P	15.3371	369.871	P	12.9781	328.239	P	9.19457
1416299_at	695.27	P	34.5413	667.829	P	24.4606	568.39	P	23.8606	645.417	P	21.3105	1114.54	P	17.355	1400.17	P	20.1099	1450.75	P	39.1752	1362.36	P	25.4418
1416300_a_at	7146.15	P	138.934	6731.83	P	182.719	5089.87	P	167.83	4989.65	P	96.1197	5210.47	P	134.763	4809.05	P	211.914	5058.78	P	130.277	5368.84	P	188.315
1416301_a_at	71.6033	P	6.30057	69.9328	P	6.30612	113.825	P	8.03472	92.6498	P	5.47571	244.176	P	9.69666	262.93	P	14.4081	208.658	P	10.4045	187.291	P	8.32771
1416302_at	121.396	P	8.96412	106.632	P	11.3928	148.744	P	5.12805	134.255	P	5.63158	150.548	P	8.24423	187.321	P	13.0776	170.107	P	6.072	162.427	P	6.62893
1416303_at	913.498	P	16.7428	904.649	P	18.6693	871.802	P	30.0756	1093.9	P	40.0484	672.066	P	34.7908	757.13	P	38.4634	824.845	P	21.8333	871.421	P	38.7544
1416304_at	680.015	P	11.191	704.496	P	14.0326	705.753	P	12.2056	895.495	P	25.532	392.119	P	17.2849	374.053	P	12.2977	496.755	P	19.775	418.374	P	12.2314
1416305_at	348.865	P	15.222	328	P	14.9746	318.693	P	16.1358	324.563	P	18.4209	319.057	A	21.6529	333.975	P	15.1603	394.259	P	17.8894	330.793	P	19.8968
1416306_at	41.8901	A	2.64131	51.3369	A	4.80792	53.9054	A	3.27977	46.1088	A	3.02975	60.9988	A	3.96181	52.0369	A	3.55955	50.3361	A	2.6303	52.5977	A	4.60759
1416307_at	1501.76	P	24.9126	1322.54	P	28.3036	1487.74	P	28.2167	1403.72	P	38.7988	1234.64	P	31.6705	1194.33	P	35.2586	1378.79	P	16.9676	1439.54	P	28.4506
1416308_at	1257.76	P	26.1915	1222.97	P	20.5197	1077.46	P	40.1207	1163.59	P	19.0843	859.833	P	20.7171	1049.94	P	26.1289	1213.44	P	40.3862	1166.98	P	26.9313
1416309_at	704.092	P	30.7495	688.176	P	27.3194	647.424	P	35.8401	820.379	P	35.4933	922.446	P	26.1692	1051.31	P	40.9604	1043.76	P	26.774	966.479	P	28.1358
1416310_at	82.2448	P	4.20801	83.9447	P	3.30182	80.6258	P	4.24071	89.8834	P	5.29035	86.0975	P	2.62406	88.1908	P	4.85265	94.5288	P	5.32101	91.7408	A	4.31367
1416311_s_at	493.152	P	20.0766	479.495	A	20.5388	450.716	A	17.0107	480.847	P	17.6393	510.421	A	20.2694	492.91	A	20.1452	863.856	P	35.1743	590.798	P	13.4121
1416312_at	940.774	P	26.3684	1078.06	P	33.38	802.22	P	26.175	1056.34	P	40.9916	1142.27	P	13.3566	1186.41	P	25.2481	1241.88	P	38.3182	1198.23	P	28.6412
1416313_at	339.192	P	11.4743	369.889	P	12.4711	261.24	P	10.105	339.527	P	8.36819	267.932	P	10.1302	310.852	P	12.197	355.987	P	18.7504	319.47	P	6.97459
1416314_at	539.644	A	12.2478	469.432	A	5.69645	583.643	A	13.2129	492.399	A	6.41756	527.912	A	9.9608	520.387	A	10.6348	513.622	A	9.30701	516.887	A	6.12622
1416315_at	712.266	P	12.2298	771.456	P	11.0312	709.786	P	10.2653	836.17	P	17.4507	565.312	P	23.3969	473.542	P	17.1318	530.106	P	10.0574	583.416	P	10.2325
1416316_at	1821.57	P	30.157	1926.97	P	34.8584	179.256	A	37.704	149.313	A	28.3171	163.417	A	35.7135	171.496	P	31.8677	148.275	A	38.3324	152.038	A	33.8895
1416317_a_at	172.664	P	8.92302	201.245	P	8.25209	201.989	P	7.54404	224.282	P	9.84947	189.744	P	11.077	156.103	P	7.6482	168.106	P	7.02893	161.395	P	7.36822
1416318_at	155.854	P	8.34179	170.17	P	8.93945	132.041	P	6.73748	128.075	A	4.66707	110.816	A	5.1491	102.548	A	7.26948	111.171	A	6.85876	122.12	A	5.02066
1416319_at	583.132	P	21.08	673.231	P	19.1598	438.621	P	23.6792	478.066	P	19.8724	552.739	P	29.7307	605.909	P	35.7313	533.197	P	20.8215	565.885	P	14.8011
1416320_at	227.919	P	8.45886	253.151	P	8.62115	176.139	P	6.18065	225.381	P	11.0148	170.301	P	9.40777	205.74	P	12.775	185.966	P	14.3746	211.496	P	7.94491
1416321_s_at	153.595	P	3.02202	173.019	P	5.22245	161.315	P	6.15884	179.709	P	6.99526	180.709	A	5.38785	183.55	P	11.929	161.596	A	12.1482	175.896	A	4.39356
1416322_at	236.079	A	16.41	237.595	A	11.434	252.478	A	10.0117	259.842	A	13.567	288.669	A	8.42189	240.255	A	6.73288	267.194	A	9.40586	225.778	A	9.16468
1416323_at	516.163	P	13.9356	475.514	P	6.39979	458.697	P	8.61391	505.602	P	9.80806	351.894	P	13.0189	361.185	P	10.3532	434.999	P	15.3129	449.63	P	10.2073
1416324_s_at	347.327	P	8.42634	376.153	P	9.48054	331.86	P	5.76438	394.056	P	12.6253	381.297	P	17.7054	472.428	P	14.8988	473.69	P	14.7119	471.773	P	10.9254
1416325_at	185.909	P	5.22647	181.145	P	7.66219	976.754	P	11.2649	1419.95	P	7.19907	20.2695	A	3.73939	19.3389	P	5.22502	12.2619	A	2.84501	27.6128	P	5.43993
1416326_at	976.606	P	36.1707	1066.97	P	36.3738	842.706	P	25.1829	987.296	P	32.4553	536.396	P	45.5503	499.538	P	34.1515	675.735	P	25.6875	595.367	P	50.4608
1416327_at	770.192	P	27.3015	886.065	P	19.0395	654.141	P	21.3105	779.741	P	24.6658	609.855	P	22.1661	669.661	P	14.4499	805.195	P	16.5615	776.391	P	22.2224
1416328_a_at	2005.82	P	42.8313	2070.21	P	25.6934	1043.76	P	30.473	1279.82	P	41.38	853.369	P	27.8061	1086.42	P	61.1915	1085.17	P	44.5553	948.62	P	26.5705
1416329_at	1674.6	P	41.4511	1615.09	P	59.7224	1266.82	P	35.0234	1802.23	P	54.0613	1437.46	P	54.6959	1663.39	P	54.8718	1848.26	P	46.2762	1798.4	P	61.8705
1416330_at	3526.4	P	108.688	3388.65	P	84.7773	3720.91	P	110.068	3577.93	P	127.664	2662.75	P	123.85	2599.34	P	110.462	2578.07	P	48.4202	2734.89	P	77.3604
1416331_a_at	892.57	P	49.1336	954.69	P	40.4278	911.882	P	25.2785	935.463	P	11.7938	703.496	P	35.4836	707.119	P	31.756	789.811	P	31.6396	752.054	P	15.7724
1416332_at	644.963	P	14.7487	683.36	P	15.9509	721.36	P	27.379	766.954	P	45.1234	577.816	P	36.4739	568.895	P	28.8661	667.996	P	14.5005	600.304	P	34.6594
1416333_at	505.804	P	6.04618	484.626	P	15.5217	494.784	P	11.8818	425.417	P	12.6593	432.648	P	10.1073	397.758	P	18.284	417.264	P	6.77558	415.881	P	7.34602
1416334_at	146.531	P	11.9456	161.181	P	9.00798	145.762	A	5.90436	154.191	P	9.2116	154.095	A	9.877	107.99	A	10.0674	135.879	A	10.444	141.392	P	7.18092
1416335_at	4669.49	P	73.5796	4813.98	P	76.3814	4191.37	P	90.992	4584.71	P	110.196	3590.45	P	88.4776	3019.96	P	167.914	4217.94	P	101.529	3985.88	P	84.3123
1416336_s_at	1350.53	P	49.0906	1337.03	P	59.393	1017.23	P	50.7443	1314.96	P	68.769	1721.11	P	39.9582	2368.73	P	66.8465	2172.25	P	48.6672	2091.9	P	50.2133
1416337_at	2105.98	P	37.6444	2159.91	P	111.486	935.471	P	28.1122	1212.88	P	64.2712	1319.53	P	53.1922	1982.9	P	72.4984	1961.89	P	83.3564	1536.14	P	87.098
1416338_at	643.885	P	19.384	643.045	P	12.1665	663.462	P	21.009	710.702	P	14.5783	614.291	P	13.2376	675.777	P	15.355	661.54	P	11.7287	652.053	P	18.9736
1416339_a_at	1194.6	P	31.4101	1184.88	P	38.9846	967.546	P	55.7637	1147	P	52.3627	1059.2	P	55.2327	1081.76	P	60.5273	1106.66	P	29.607	1083.72	P	18.6844
1416340_a_at	822.766	P	53.5443	834.592	P	57.0057	927.35	P	14.3256	783.777	P	61.5407	829.079	P	57.2871	757.005	P	36.2143	799.747	P	28.65	885.353	P	49.7116
1416341_at	765.105	P	16.8759	844.764	P	20.8782	654.084	P	9.78051	842.186	P	21.7766	882.355	P	18.3789	966.459	P	29.8616	1022.18	P	18.792	965.175	P	20.0036
1416342_at	428.76	P	12.0102	472.325	P	16.5397	400.806	P	12.8135	424.326	P	19.4223	265.439	P	18.2948	292.178	P	13.4865	272.612	P	13.8182	310.512	P	18.1692
1416343_a_at	815.457	P	18.9036	1068.89	P	16.8684	380.271	P	8.97019	593.576	P	17.4989	341.039	P	11.0258	472.878	P	23.5064	306.238	P	14.5259	283.58	P	8.7715
1416344_at	2141.29	P	30.5544	2094.59	P	26.6262	689.047	P	23.8049	922.755	P	28.812	389.042	P	23.3949	506.282	P	39.2039	481.738	P	22.5864	389.14	P	27.7474
1416345_at	868.054	P	20.9395	867.314	P	19.097	471.234	P	26.5386	586.793	P	24.7245	623.902	P	15.5623	674.651	P	25.9903	762.127	P	15.2936	758.796	P	16.4155
1416346_at	520.431	P	9.94452	638.116	P	15.9145	341.885	P	14.9372	435.506	P	25.4763	416.046	P	16.8898	453.026	P	15.9371	518.333	P	15.5966	371.58	P	20.4691
1416347_at	400.701	P	7.81588	443.156	P	18.6674	370.82	P	7.65261	474.559	P	18.5836	340.278	P	17.722	335.829	P	10.8641	449.409	P	19.686	395.415	P	24.2997
1416348_at	205.553	P	5.67784	196.128	P	4.30177	219.426	P	7.81909	268.175	P	12.5884	144.555	A	10.5179	171.407	P	9.33475	217.087	P	9.36027	194.692	P	4.89247
1416349_at	776.535	P	34.1353	821.904	P	42.7086	552.767	P	28.4224	638.887	P	40.4725	613.587	P	38.0496	597.862	P	39.3021	752.101	P	25.3443	709.152	P	68.317
1416350_at	524.7	P	8.45809	507.733	P	7.82873	628.779	P	18.2578	527.989	P	22.9427	598.342	P	24.2346	561.928	P	8.98495	507.55	P	11.1234	550.636	P	13.7673
1416351_at	1132.79	P	27.5128	1082.11	P	18.6612	866.377	P	11.8282	938	P	26.7409	776.069	P	30.2581	924.005	P	16.7461	945.964	P	26.7631	789.987	P	15.5882
1416352_s_at	1757.35	P	44.2764	1713.8	P	36.1586	1538.19	P	67.0679	1673.24	P	60.388	1425.92	P	43.5291	1265	P	40.3341	1745.88	P	51.8893	1751.51	P	65.5513
1416353_at	791.325	P	26.5805	859.414	P	30.0624	855.283	P	10.2229	844.45	P	33.7725	773.076	P	26.0762	737.826	P	29.3781	755.037	P	18.1253	711.981	P	22.4724
1416354_at	1053.03	P	54.0441	1040.08	P	52.5787	1011.56	P	68.0492	1084.95	P	48.7695	1342.16	P	25.0584	1479.99	P	70.8481	1497.63	P	62.4618	1574.23	P	33.7055
1416355_at	166.237	P	8.83305	162.439	P	13.2641	174.903	P	5.37509	226.963	P	21.759	200.299	P	15.8528	213.123	P	10.665	177.353	P	9.84697	178.48	P	13.4537
1416356_at	364.972	P	11.7841	438.362	P	13.5014	339.398	P	5.82124	464.643	P	18.0282	257.905	P	14.3579	297.632	P	11.6861	331.975	P	14.2264	335.641	P	16.8837
1416357_a_at	793.503	P	40.7273	879.837	P	17.6776	694.441	P	19.0607	915.414	P	18.7294	359.365	P	21.7859	491.827	P	42.0009	473.771	P	22.8543	545.718	P	19.7016
1416358_at	395.784	P	11.983	372.191	P	13.5881	412.732	P	9.54629	441.551	P	17.8985	344.943	P	13.833	293.56	P	13.8845	378.91	P	10.0917	384.69	P	10.7079
1416359_at	1064.92	P	20.3978	1094.72	P	24.0404	1144.3	P	36.0624	1433.03	P	34.2161	1130.71	P	35.0332	1383.3	P	49.9075	1441.36	P	33.3068	1455.06	P	27.1759
1416360_at	324.024	P	14.7348	345.25	P	23.0655	477.937	P	18.1104	476.577	P	28.2483	412.811	P	17.251	465.114	P	19.763	511.895	P	30.2226	460.912	P	22.9368
1416361_a_at	84.1544	P	4.15183	89.6483	P	2.77569	108.683	P	4.6828	94.9234	P	4.62024	106.56	P	6.40026	120.353	P	7.3836	94.345	P	3.83178	120.943	P	4.72214
1416362_a_at	1230.47	P	33.8435	1292.25	P	24.0277	1160.27	P	38.121	1382.4	P	25.7385	1299.05	P	29.4102	1193.3	P	27.1826	1561.08	P	33.9733	1361.63	P	33.8495
1416363_at	271.114	P	26.5526	356.992	P	23.8138	337.266	P	14.3801	315.098	P	13.4191	383.821	P	15.6299	346.919	P	15.5314	423.874	P	18.5442	299.096	P	20.4706
1416364_at	6528.34	P	81.5432	6483.12	P	152.671	7254.5	P	253.988	7423.81	P	273.69	6397.23	P	146.235	5876.9	P	284.207	6565.98	P	220.342	7060.78	P	158.447
1416365_at	4368.97	P	95.0625	4247.61	P	100.439	6532.21	P	163.681	5484.84	P	178.82	6513.99	P	108.118	5588.01	P	160.486	5185.76	P	139.395	5795.47	P	135.637
1416366_at	3908.79	P	72.3971	3792.14	P	77.7368	2851.97	P	129.266	2886.32	P	45.1428	2489.98	P	59.8271	2903.92	P	121.84	2742.06	P	102.128	2483.69	P	64.63
1416367_at	921.294	P	31.1291	979.557	P	52.4818	476.713	P	33.0162	568.519	P	34.96	621.272	P	33.6886	677.262	P	61.201	639.418	P	27.1298	506.722	P	24.6411
1416368_at	1093.76	P	17.1116	1186.04	P	17.5138	670.491	P	23.8048	825.82	P	16.9517	632.699	P	22.8361	659.025	P	16.7662	789.784	P	24.5473	822.827	P	32.9985
1416369_at	958.313	P	22.1014	1032.59	P	22.3361	909.3	P	48.1994	963.422	P	22.6338	768.84	P	47.0418	830.835	P	28.9787	926.507	P	31.4677	836.974	P	30.9577
1416370_at	434.804	P	11.348	450.398	P	12.1485	384.09	P	6.47382	455.94	P	12.7912	419.761	P	15.1207	451.004	P	12.0289	498.697	P	12.5456	494.041	P	7.53769
1416371_at	217.581	A	6.21171	187.054	A	5.54492	237.368	A	7.22121	203.863	A	6.16166	260.479	A	6.85618	225.406	A	10.248	209.337	A	5.35486	224.102	P	6.90827
1416372_at	785.098	P	28.1826	743.488	P	27.63	761.24	P	27.6624	745.816	P	25.6769	630.138	P	22.2885	685.18	P	15.1606	717.809	P	15.7297	794.931	P	29.1417
1416373_at	625.242	P	13.97	657.155	P	18.0083	362.135	P	11.9599	459.751	P	11.1014	347.005	P	17.2223	386.305	P	15.4338	390.772	P	11.6208	434.094	P	18.4042
1416374_at	385.692	P	9.11645	416.086	P	7.64219	398.681	P	23.3332	427.074	P	9.32778	472.14	P	16.8442	463.464	P	10.1328	468.053	P	20.1303	456.567	P	7.06119
1416375_at	250.797	P	13.2676	281.087	P	18.3863	272.827	P	8.68901	285.157	P	23.3616	358.326	P	23.8368	420.163	P	13.8346	407.048	P	16.5434	335.267	P	19.7464
1416376_at	342.528	P	8.74452	351.935	P	13.1076	318.16	P	11.6302	316.765	P	11.9911	374.06	P	16.8605	344.852	P	7.59188	384.715	P	12.0711	330.698	P	8.3596
1416377_at	269.296	P	10.3618	261.608	P	4.43204	243.629	P	9.05395	278.015	P	13.95	230.813	P	13.9003	247.408	P	5.45	266.975	P	14.8426	296.43	P	9.7404
1416378_at	273.128	A	9.80173	275.319	P	10.7903	207.046	A	8.3475	254.431	P	13.799	209.817	A	10.6343	205.87	A	8.30114	211.039	A	8.50298	196.3	A	10.521
1416379_at	390.115	P	14.6482	386.341	P	8.80207	476.676	P	11.3552	485.136	P	27.3325	407.529	A	20.9734	372.118	P	16.2659	478.356	P	17.9429	492.759	P	12.7487
1416380_at	595.502	P	9.31314	616.747	P	7.42493	718.129	P	12.9397	625.085	P	23.906	555.225	P	9.03492	526.18	P	9.76495	642.489	P	7.06432	582.31	P	16.095
1416381_a_at	2600.04	P	45.6926	2407.32	P	39.9067	1440.58	P	71.7579	1431.33	P	34.4714	697.834	P	42.2061	729.661	P	38.2716	1017.37	P	28.7469	909.146	P	28.5193
1416382_at	544.221	P	19.0903	549.752	P	6.38128	512.936	P	12.1997	589.248	P	16.2168	418.888	P	12.7788	497.982	P	22.0998	501.803	P	9.82161	436.064	P	15.2411
1416383_a_at	963.088	P	15.0193	995.148	P	12.4872	180.922	P	19.6657	213.761	P	18.7201	146.302	A	25.5356	143.392	P	18.0563	171.684	P	20.5692	183.242	P	19.8505
1416384_a_at	902.195	P	23.9886	1027.8	P	26.7664	699.144	P	23.3195	973.17	P	18.9699	714.519	P	25.4577	665.167	P	23.1323	848.385	P	25.429	761.046	P	28.5506
1416385_a_at	1780.41	P	57.4082	1824.65	P	66.5081	1284.31	P	69.6589	1397.68	P	68.6442	1252.9	P	68.4953	1368.3	P	87.1593	1451.31	P	46.4859	1420.97	P	69.7222
1416386_a_at	850.483	P	24.0084	898.557	P	10.6397	733.536	P	23.9581	742.521	P	14.3937	406.771	P	21.8214	334.413	P	17.5692	516.57	P	18.4459	376.342	P	17.8199
1416387_at	881.787	P	26.4441	878.212	P	25.3751	734.747	P	26.2676	792.478	P	36.4948	597.488	P	46.2178	614.759	P	50.7453	562.523	P	27.5342	568.503	P	22.8921
1416388_at	538.217	P	10.7569	457.975	P	23.8665	470.214	P	7.71637	421.078	P	21.267	325.765	A	21.8776	365.578	A	19.7657	382.386	A	17.8309	363.057	A	17.1982
1416389_a_at	1071.19	P	21.948	1073.13	P	16.1741	1004.01	P	21.092	1285.18	P	44.7589	1267.31	P	18.0448	1089.07	P	40.2751	1439.24	P	34.7679	1252.25	P	27.2023
1416390_at	344.61	P	11.1579	349.241	P	17.5079	408.598	P	13.3318	512.015	P	21.7523	375.96	P	13.8831	439.994	P	10.1006	582.641	P	23.494	547.963	P	18.2451
1416391_at	182.442	P	8.81224	173.649	P	6.50095	162.812	P	10.2406	163.054	P	7.59184	186.434	P	9.1132	222.948	P	7.67183	176.084	P	5.03511	235.674	P	11.9869
1416392_a_at	4540.28	P	162.595	4397.38	P	117.447	3274.43	P	125.035	3256.44	P	77.6333	2008.9	P	128.474	2015.64	P	114.574	2469.75	P	60.8773	2476.55	P	104.04
1416393_at	1321.98	P	36.6151	1394.69	P	31.9488	1167.77	P	30.4963	1405.03	P	54.5872	1874.39	P	43.1246	1900.42	P	34.694	2232.1	P	67.6075	2027.59	P	40.1326
1416394_at	1478.21	P	31.9163	1445.16	P	29.7709	906.226	P	19.8287	1173.73	P	42.0494	850.055	P	29.097	841.32	P	24.2342	1157.22	P	26.3369	1161.75	P	43.162
1416395_at	564.266	P	22.8366	582.875	P	10.1489	434.849	P	14.6287	547.526	P	12.5245	462.013	P	12.8309	477.844	P	23.6207	545.407	P	20.6947	626.146	P	17.197
1416396_at	167.251	P	9.10295	190.065	P	10.3784	206.533	P	5.60986	188.321	P	9.53317	211.421	P	9.95237	193.429	A	4.94107	197.226	P	8.29938	203.621	P	6.37974
1416397_at	149.433	P	4.37645	140.913	P	4.2659	160.768	P	12.237	158.93	P	12.0688	104.38	P	7.09411	130.804	P	11.5661	122.768	P	8.98933	124.58	P	4.70575
1416398_at	117.761	P	4.19642	129.858	P	7.78968	125.524	P	6.2698	131.227	P	6.23941	137.33	P	9.84575	142.595	P	6.81902	144.266	P	3.93903	138.919	P	6.09835
1416399_a_at	1357.99	P	37.9031	1389.18	P	20.102	1149.83	P	34.9512	1174.9	P	21.1919	1142.93	P	29.2791	1136.15	P	36.4521	1281.47	P	22.141	1287.68	P	25.7069
1416400_at	455.76	P	18.5014	491.358	P	19.7982	321.552	P	14.1998	369.982	P	20.8479	480.852	P	15.3765	426.107	P	18.7645	567.119	P	16.0555	564.292	P	22.8228
1416401_at	906.095	P	38.4149	936.743	P	46.8503	654.144	P	12.467	708.843	P	46.2897	478.389	P	50.0094	501.691	P	46.526	494.425	P	54.2867	467.279	P	44.7067
1416402_at	625.155	P	22.1658	605.095	P	10.6807	585.073	P	17.8364	669.862	P	24.9092	528.294	P	17.9612	524.948	P	19.8113	538.271	P	13.5774	567.447	P	9.63248
1416403_at	222.513	P	8.72287	222.07	P	9.55397	222.107	P	8.12394	235.389	P	11.8302	196.542	P	14.3678	214.545	P	8.00393	203.369	P	8.09286	217.413	P	9.80804
1416404_s_at	10173.7	P	143.9	10091.9	P	123.5	9637.52	P	134.161	9904.31	P	178.076	8522.13	P	138.163	7696.3	P	186.094	8948.21	P	154.36	8078.87	P	225.67
1416405_at	3081.6	P	62.9966	3041.63	P	76.6037	3104.93	P	77.8089	3257.98	P	78.8011	1591.31	P	74.7602	1682.41	P	108.42	1741.68	P	66.9926	1879.15	P	43.1178
1416406_at	576.994	P	18.9775	595.671	P	16.1692	591.983	P	16.6767	643.952	P	29.4261	524.291	P	33.183	518.991	P	23.6449	542.087	P	17.4719	542.271	P	9.43234
1416407_at	892.413	P	20.9056	891.646	P	22.4086	825.662	P	17.4527	965.443	P	28.458	545.243	P	21.761	607.007	P	10.8459	687.558	P	23.7618	739.416	P	30.0718
1416408_at	1133.36	P	14.7725	1123.06	P	16.75	374.91	P	12.8107	462.694	P	16.0037	264.444	P	13.2322	339.262	P	20.4654	287.122	P	13.0342	294.079	P	10.369
1416409_at	934.525	P	40.0462	929.82	P	36.0732	480.383	P	44.6414	538.434	P	26.4676	307.321	P	36.7922	317.344	P	38.9596	310.934	P	26.431	302.025	P	36.3255
1416410_at	759.296	P	27.6388	854.97	P	26.0735	750.817	P	17.2294	1062.87	P	23.0285	726.841	P	34.3877	677.137	P	22.2958	1031.81	P	21.3479	1133.31	P	32.5636
1416411_at	937.391	P	27.7974	1007.57	P	9.255	908.085	P	15.9502	1148.5	P	27.5468	505.676	P	31.1978	587.407	P	41.9912	540.243	P	21.8377	621.072	P	31.0268
1416412_at	234.653	P	7.68883	244.691	P	19.326	281.809	P	12.6315	330.046	P	24.4075	244.835	P	14.2554	291.913	P	19.98	294.077	P	17.0101	321.886	P	14.6882
1416413_at	13.4337	A	1.59961	14.4552	A	2.20134	23.3552	A	2.87624	7.56934	A	2.34764	19.7523	A	2.72811	11.8741	A	3.7034	20.0283	A	4.88793	17.8041	A	3.52574
1416414_at	858.16	P	19.4744	985.712	P	23.5968	973.109	P	18.1887	1303.95	P	34.4854	710.567	P	21.168	583.789	P	33.9108	904.622	P	34.0967	735.659	P	26.0761
1416415_a_at	6262.95	P	192.112	6105.23	P	147.967	6878.55	P	117.49	7067.46	P	198.806	9455.25	P	170.354	9164.74	P	305.309	9391.29	P	134.913	9636.84	P	164.404
1416416_x_at	914.817	P	21.3835	1049.24	P	19.0417	794.213	P	11.7532	933.169	P	24.6973	450.155	P	30.3108	434.574	P	27.7029	500.388	P	26.8439	475.402	P	24.493
1416417_a_at	2037.79	P	53.7745	2062.52	P	42.4688	1160.68	P	38.4613	1339.23	P	41.9762	1805.75	P	60.299	1856.05	P	43.2185	2014.02	P	26.4092	1950.91	P	22.6109
1416418_at	772.715	P	10.2708	809.011	P	5.12784	329.149	P	11.2436	464	P	7.24098	159.041	P	5.42557	198.17	P	6.10002	230.663	P	9.12746	186.388	P	6.00815
1416419_s_at	1856.67	P	33.5979	1889.12	P	54.2251	1010.46	P	42.1853	1162.16	P	22.8668	801.2	P	38.7517	913.699	P	57.711	815.325	P	41.7074	799.406	P	50.9414
1416420_a_at	9710.63	P	116.406	9478.72	P	221.952	9930.85	P	209.207	9724.72	P	381.813	9591.11	P	122.289	9300.39	P	433.659	9499.03	P	250.203	9269.71	P	102.617
1416421_a_at	306.458	P	21.8272	366.109	P	18.7416	310.007	P	17.0346	369.248	P	17.3596	599.281	P	20.0562	800.462	P	27.1852	637.42	P	20.0108	518.449	P	11.7366
1416422_a_at	496.357	P	17.5296	460.821	P	18.048	398.114	P	14.7309	433.16	P	18.4798	768.182	P	12.4892	1102.5	P	18.2537	1009.84	P	24.1989	785.788	P	15.7727
1416423_x_at	463.001	P	21.1434	484.518	P	36.681	379.961	P	30.5256	432.491	P	33.2879	661.337	P	11.3872	851.808	P	34.2936	854.455	P	27.2286	751.092	P	10.8386
1416424_at	581.081	P	10.8009	578.063	P	13.5286	516.736	P	15.886	596.658	P	17.2209	615.786	P	20.5936	691.703	P	18.1789	737.367	P	19.4012	614.938	P	15.4193
1416425_at	740.038	P	29.1853	887.841	P	20.3936	673.542	P	18.5751	775.08	P	24.2774	599.362	P	33.0875	600.407	P	20.4783	622.636	P	19.1374	549.081	P	24.637
1416426_at	1278.87	P	28.6909	1269.99	P	20.4065	907.458	P	20.6267	1103.27	P	31.0993	1160.46	P	36.4836	1413.77	P	39.602	1389.57	P	21.5116	1284.82	P	30.9498
1416427_at	3184.43	P	34.1504	3119.5	P	45.1351	3419.94	P	87.2253	3337.89	P	81.2616	2313.46	P	54.7854	2338.85	P	64.2193	3018.27	P	58.3657	3047.23	P	64.242
1416428_at	1148.03	P	21.9257	1100.6	P	23.3399	1005.5	P	33.511	1123.12	P	39.9152	1220.91	P	26.1162	1312.1	P	38.7093	1266.51	P	19.7412	1280.7	P	19.4521
1416429_a_at	1443.7	P	25.7623	1265.37	P	33.1431	1110.18	P	27.5943	1066.6	P	24.0319	1241.67	P	44.9436	1710.87	P	40.8307	1611.69	P	17.5741	1448.16	P	18.8556
1416430_at	1266.12	P	20.946	1311.35	P	25.2453	1041.94	P	23.2864	1243.09	P	35.4615	876.201	P	33.5285	891.485	P	42.4169	1154.23	P	44.3559	982.991	P	33.467
1416431_at	699.221	P	38.4438	654.262	P	42.6646	622.606	P	40.5375	678.728	P	37.8521	732.075	P	31.8968	865.082	P	80.0787	828.032	P	36.1998	821.24	P	14.9833
1416432_at	186.406	P	5.33229	208.747	P	4.58232	123.351	P	4.29398	169.219	P	3.31469	105.58	P	7.96673	108.287	P	5.58495	129.412	P	7.06217	140.365	P	5.72382
1416433_at	979.615	P	30.1335	921.318	P	21.3684	1022.89	P	37.6987	969.026	P	28.6591	961.737	P	21.6287	874.628	P	31.6482	959.116	P	54.0991	1043.92	P	18.7738
1416434_at	146.752	A	6.22736	146.663	A	9.38705	189.387	A	5.35655	151.582	A	12.3509	258.992	A	9.65729	210.288	A	5.45838	217.679	A	6.17198	221.216	A	5.96627
1416435_at	827.066	P	23.1591	869.539	P	23.2433	805.857	P	21.5374	893.538	P	30.0387	597.765	P	27.3554	518.56	P	35.5444	613.851	P	17.3576	622.495	P	16.3585
1416436_a_at	342.22	P	7.94804	341.957	P	15.4895	307.258	P	15.5481	305.134	A	10.378	268.641	P	10.3637	244.233	P	8.2409	235.518	A	10.2083	234.25	A	8.48342
1416437_a_at	396.37	P	11.9786	373.076	P	14.5665	436.619	P	9.22985	400.742	P	27.477	369.119	P	19.2568	331.242	A	13.8366	339.51	P	17.0214	360.47	A	19.1261
1416438_at	1292.22	P	44.1621	1261.27	P	22.5813	1168.47	P	36.4379	1404.08	P	36.7085	949.065	P	46.6211	938.641	P	32.1725	1441.77	P	38.2346	1449.07	P	56.3682
1416439_at	811.089	P	28.2185	843.462	P	37.7697	667.294	P	45.4798	761.61	P	40.2427	1010.44	P	24.7671	1121.82	P	44.9591	1283.48	P	37.7684	1096.53	P	38.2119
1416440_at	2436.28	P	80.4505	2435.4	P	66.071	1632	P	46.9372	2039.97	P	88.2444	1518.54	P	83.5805	1856.03	P	82.3945	1859.19	P	80.0807	1944.66	P	45.1113
1416441_at	734.078	P	12.5558	697.213	P	10.3691	595.729	P	7.99916	793.903	P	12.5933	304.598	P	10.9422	311.766	P	20.2508	364.638	P	13.8058	362.666	P	15.1647
1416442_at	477.365	P	15.7666	493.073	P	11.6748	484.246	P	13.7935	593.29	P	25.3065	358.997	P	32.4601	343.277	P	17.5988	407.454	P	13.249	397.08	P	19.8547
1416443_a_at	1447.12	P	31.8463	1549.53	P	31.5473	1481.86	P	28.0118	1759.63	P	53.0846	1398.18	P	50.2582	1468.4	P	39.6551	1711.9	P	34.0732	1703.09	P	37.3106
1416444_at	289.509	P	54.773	463.2	P	25.1692	232.572	P	17.8318	362.699	P	31.7157	229.345	P	12.5924	366.446	P	13.6136	335.174	P	18.9939	146.122	P	10.0836
1416445_at	640.494	P	15.8124	699.68	P	18.1815	417.038	P	17.2416	571.614	P	17.3972	556.499	P	21.0727	584.771	P	18.6515	689.822	P	18.2491	689.121	P	15.6899
1416446_at	862.833	P	20.2564	893.169	P	25.4395	430.131	P	23.5987	593.269	P	17.0626	448.68	P	22.5705	724.852	P	36.6845	497.158	P	16.9271	389.332	P	26.2793
1416447_at	1259.48	P	19.7497	1204.82	P	33.6235	759.181	P	25.5989	729.535	P	25.0636	893.817	P	28.0183	1309.81	P	45.7724	969.857	P	41.273	925.57	P	27.72
1416448_at	613.038	P	11.3494	617.126	P	29.5461	513.262	P	12.0505	604.318	P	29.7585	572.535	P	24.8051	685.193	P	29.4602	664.565	P	14.1291	628.144	P	16.1318
1416449_x_at	319.975	P	12.3666	318.872	P	14.8229	241.606	A	7.89045	254.364	P	9.60352	236.337	A	8.96432	235.318	A	11.0706	250.666	A	12.2741	230.052	A	12.9667
1416450_at	198.879	P	11.3381	192.797	P	6.26516	177.367	P	7.15032	179.967	P	8.58876	153.692	A	18.0971	145.823	P	8.86902	171.448	P	10.1199	154.716	P	10.0389
1416451_s_at	377.519	P	8.78683	386.407	P	18.5554	398.848	P	10.3416	400.727	P	23.8867	381.991	P	15.0511	387.306	P	19.8026	382.946	P	13.7113	382.775	P	20.3612
1416452_at	1453.67	P	37.5305	1430.17	P	46.1004	1235.41	P	25.8115	1633.86	P	64.8413	1365.22	P	47.0812	1433.01	P	57.3799	1595.5	P	58.6974	1683.8	P	45.5914
1416453_x_at	8869.7	P	94.8573	8929.67	P	136.111	8617.71	P	99.84	8647.34	P	198.206	7693.74	P	189.044	6691.37	P	64.1672	8065.48	P	148.767	7325.89	P	99.9033
1416454_s_at	3808.84	P	180.798	3845.01	P	97.4475	3878.02	P	105.504	3833.92	P	143.476	1251.77	P	136.207	1443.03	P	163.725	1361.4	P	183.303	1189.6	P	119.034
1416455_a_at	362.853	P	19.0208	406.891	P	15.4941	255.493	P	10.6464	277.958	P	7.30455	135.429	A	20.5588	145.9	A	17.1642	127.48	A	19.0433	109.04	A	16.4479
1416456_a_at	233.856	A	7.84759	230.077	A	4.65136	299.359	A	5.58673	243.901	A	4.08706	295.009	A	5.69187	298.184	A	4.62136	306.986	A	5.81197	303.456	A	6.80187
1416457_at	1455.62	P	56.3673	1581.73	P	40.4224	1721	P	45.4641	2017.61	P	102.247	1264.48	P	77.2399	1293.69	P	106.175	1571.23	P	45.1266	1516.53	P	36.939
1416458_at	596.82	P	11.42	604.97	P	13.0403	519.269	P	16.4878	583.067	P	22.7925	384.071	P	15.6978	422.451	P	17.1584	493.343	P	16.3776	471.347	P	15.8954
1416459_at	293.215	P	9.21155	326.589	P	10.3274	303.212	P	5.87075	368.802	P	6.19126	229.706	P	12.6364	233.188	P	10.2001	240.453	P	10.745	200.576	P	7.9401
1416460_at	1135.91	P	54.1018	1013.81	P	78.5837	591.539	A	41.9469	448.415	A	29.3916	571.109	A	37.1683	482.687	A	33.7635	594.63	A	43.1509	687.302	A	64.028
1416461_at	2959.36	P	43.8683	2943.67	P	40.5761	2703.4	P	49.44	2844.24	P	57.8674	2775.57	P	84.3808	2765.42	P	68.804	3321.33	P	42.8186	2980.28	P	72.5804
1416462_at	2446.04	P	84.5372	2410.49	P	63.3635	2405.99	P	81.6189	2462.59	P	72.8689	3053.09	P	87.4338	2699.59	P	88.4205	3234.97	P	85.4058	3146.73	P	63.2871
1416463_at	271.358	P	17.3077	290.308	P	5.46218	279.89	P	10.4685	358.14	P	14.8677	306.83	P	17.4555	477.826	P	14.5454	388.745	P	8.10827	368.119	P	7.94089
1416464_at	286.65	P	6.11131	308.615	P	10.1703	295.076	A	9.57433	307.952	P	10.2122	329.182	A	8.07338	295.824	P	12.1898	352.993	P	12.5019	319.231	P	13.1723
1416465_a_at	2250.11	P	29.8377	2250.68	P	37.3085	1777.44	P	53.2518	2019.92	P	29.0133	1966.91	P	61.0609	2314.07	P	75.8152	2523.24	P	26.4857	2237.67	P	32.992
1416466_at	1999.02	P	73.7887	1988.7	P	57.7208	1537.53	P	69.6654	1760.42	P	71.058	1873.09	P	62.6453	2404.57	P	94.1863	2306.71	P	71.1596	2211.28	P	31.7357
1416467_at	931.907	P	38.1604	1079.54	P	41.362	1428.29	P	51.9303	1202.38	P	52.9314	2457.21	P	38.8603	2356.02	P	41.2187	2405.53	P	50.0081	2227.08	P	51.5858
1416468_at	295.528	A	27.2741	277.223	A	26.1745	481.506	P	9.90058	478	P	35.6864	281.18	A	19.7855	278.198	P	38.0548	340.876	P	9.91525	387.125	P	11.3743
1416469_at	830.635	P	33.723	803.898	P	31.1829	722.228	P	12.2903	802.457	P	39.7308	797.251	P	33.6415	869.29	P	34.2501	994.462	P	33.9592	943.275	P	10.4415
1416470_a_at	1341.83	P	26.0791	1517.86	P	29.0115	907.288	P	22.0043	1193.2	P	14.383	1020.73	P	20.3308	1148.84	P	21.3827	1316.5	P	19.8813	1336.28	P	22.8333
1416471_at	1150.72	P	24.5418	1144.1	P	23.8395	864.726	P	29.4192	977.774	P	36.6685	865.72	P	38.1935	906.959	P	37.8434	1013.83	P	30.4245	977.972	P	29.1645
1416472_at	1021.05	P	16.8942	974.966	P	31.2878	780.562	P	8.8563	900.061	P	37.4144	637.3	P	14.5951	746.299	P	23.4983	795.499	P	27.5138	742.839	P	36.1294
1416473_a_at	445.841	P	11.1125	459.937	P	16.0493	671.618	P	8.34932	842.037	P	10.7766	368.597	P	13.9811	480.284	P	24.3515	562.074	P	16.9579	532.087	P	15.424
1416474_at	216.207	P	7.25129	227.714	P	11.0332	343.347	P	7.80111	471.479	P	10.0568	214.115	P	8.69311	216.528	P	10.4477	315.432	P	9.37049	360.955	P	9.20434
1416475_at	319.458	P	6.54702	323.139	P	14.5862	295.846	P	14.0613	373.598	P	17.0645	253.28	P	14.682	313.118	P	19.5407	374.077	P	19.3423	244.917	P	16.2234
1416476_a_at	1912.18	P	24.8241	1705.71	P	52.4205	1395.17	P	15.0076	1662.68	P	76.6437	1758.07	P	38.2116	2328.21	P	63.4596	2375.85	P	51.9925	2103.72	P	15.407
1416477_at	1288.12	P	30.9251	1273.14	P	43.018	1098.64	P	32.3134	1338.47	P	52.8913	1192.73	P	27.2744	1234.46	P	41.9511	1677.32	P	66.938	1503.87	P	40.2616
1416478_a_at	4113.45	P	74.9085	4129.61	P	84.3036	2270.7	P	179.222	2590.87	P	132.834	2839.59	P	137.551	2745.26	P	169.617	2851.69	P	87.0355	3073.35	P	83.2609
1416479_a_at	1189.5	P	38.0126	1178.64	P	21.4419	705.537	P	15.5235	884.09	P	16.6671	554.034	P	42.8977	547.138	P	17.854	783.861	P	31.7742	665.961	P	25.1675
1416480_a_at	1092.55	P	23.3048	1145.61	P	34.4976	606.181	P	16.3436	818.556	P	23.5035	835.482	P	27.6442	1215.09	P	51.6869	1145.79	P	26.4014	1022.47	P	21.3365
1416481_s_at	249.324	P	6.76365	244.443	P	8.26105	196.816	P	7.34408	221.078	P	8.03017	140.837	P	8.91061	184.704	P	8.53451	170.48	P	9.93851	160.997	P	7.04597
1416482_at	236.389	P	8.33771	235.912	P	12.3695	273.598	P	7.0299	344.502	P	19.8334	292.874	P	8.20542	277.352	P	9.12601	274.959	P	11.1773	225.373	P	9.49636
1416483_at	1236.36	P	48.5726	1212.08	P	34.5348	1188.87	P	52.0904	1398.33	P	64.388	2609.94	P	35.7975	2606.23	P	50.5804	2595.44	P	42.1301	3076.87	P	43.8996
1416484_at	711.13	P	15.8242	937.323	P	92.5593	945.012	P	46.9036	1229.91	P	90.5664	1448.36	P	65.009	1799.37	P	47.548	1617.51	P	38.814	1308.36	P	64.7016
1416485_at	2339.55	P	75.2434	2376.19	P	63.4387	1685.21	P	80.1447	1829.92	P	60.0527	2188.04	P	42.4921	2010.32	P	109.597	2409.88	P	98.689	2593.15	P	71.7859
1416486_at	914.232	P	36.5714	986.282	P	28.1027	825.005	P	31.3385	988.963	P	41.2652	1002.02	P	41.5204	1112.31	P	27.9164	1320.37	P	40.1233	1259.34	P	24.4589
1416487_a_at	464.292	P	9.40095	457.596	P	15.0043	576.308	P	14.7393	586.867	P	14.7441	400.47	P	24.6806	446.143	P	19.6467	437.302	P	9.53693	426.296	P	13.5181
1416488_at	793.675	P	18.3909	826.11	P	20.3038	989.973	P	18.1212	1122.92	P	19.803	926.045	P	33.6154	1200.08	P	32.4987	1135.72	P	13.3869	1033.1	P	18.4426
1416489_at	497.152	P	48.7801	736.663	P	36.9637	548.876	P	23.7635	751.653	P	22.7261	529.458	P	20.6671	710.085	P	20.8361	814.492	P	24.2492	591.17	P	35.7931
1416490_at	216.928	P	4.77094	216.798	P	8.99206	94.8032	P	2.85373	125.387	P	6.2706	96.4624	P	9.16124	100.454	P	8.93509	74.3824	P	8.91927	69.7198	P	5.14396
1416491_at	392.911	P	9.736	363.479	P	5.96484	494.834	P	14.1778	456.837	P	25.9879	337.541	A	14.4685	396.386	P	21.3034	385.423	P	16.8228	374.547	P	12.5694
1416492_at	279.353	P	16.5515	263.855	P	12.0953	283.697	P	16.9078	304.607	P	11.3069	407.988	P	20.4874	350.268	P	11.5547	483.043	P	17.7396	543.853	P	25.0151
1416493_at	2037.74	P	64.9829	2065.06	P	28.8405	1559.98	P	54.9591	1837.13	P	68.9753	772.618	P	70.146	753.505	P	77.6157	1215.46	P	38.1519	985.714	P	55.3112
1416494_at	1031.01	P	14.5225	1262.97	P	20.2668	651.25	P	16.3164	837.618	P	22.6172	590.421	P	17.1324	706.018	P	11.0124	734.961	P	14.4256	553.752	P	18.6262
1416495_s_at	1245.56	P	20.3213	1306.38	P	7.81288	679.072	P	10.1575	825.879	P	26.6977	680.942	P	32.6324	875.847	P	18.5481	927.606	P	15.5756	764.137	P	22.6756
1416496_at	4439.85	P	106.632	4630.2	P	120.683	4324.65	P	161.282	4991.57	P	179.502	4025.45	P	137.296	3842.33	P	160.789	4254.39	P	147.72	4876.31	P	186.113
1416497_at	932.054	P	12.3253	1055.34	P	25.9347	719.286	P	54.7963	955.229	P	43.3391	853.241	P	27.2535	1122.85	P	22.3625	784.435	P	30.8046	1450.02	P	65.9889
1416498_at	2074.1	P	48.5983	1949.89	P	14.2318	1893.39	P	50.7272	2145.07	P	19.6999	1319.98	P	76.0235	1378.64	P	64.1073	1571.93	P	32.2926	1523.5	P	19.4467
1416499_a_at	881.688	P	26.0052	900.704	P	27.4179	662.734	P	14.6155	874.066	P	25.7748	900.387	P	33.0905	1248.01	P	24.8748	1208.17	P	31.1262	1053.1	P	28.3796
1416500_at	898.742	P	25.6362	870.423	P	25.9054	483.394	P	20.7343	609.896	P	20.5745	697.943	P	27.2675	883.848	P	32.1227	755.608	P	18.7204	716.492	P	15.4297
1416501_at	184.242	P	7.0958	151.052	P	6.36469	135.202	P	8.75491	144.627	P	5.17453	255.245	P	9.15648	276.326	P	9.10106	218.039	P	9.85671	232.988	P	5.35942
1416502_a_at	1169.43	P	82.1662	1821.24	P	30.8802	1357.72	P	41.4134	2141.87	P	90.9071	1395.62	P	23.1521	1505.79	P	45.4923	1483.11	P	15.6262	1164.11	P	57.6946
1416503_at	779.038	P	33.9037	759.597	P	11.0847	699.043	P	21.8524	706.595	P	19.2243	795.216	P	20.756	789.446	P	31.4194	859.675	P	19.9617	792.863	P	14.4641
1416504_at	361.941	P	8.90915	332.789	A	10.9573	394.567	P	10.2177	370.47	P	22.6879	366.773	A	17.4226	348.09	A	16.1741	348.699	A	11.5629	327.355	A	12.3043
1416505_at	344.611	P	19.5287	352.147	P	29.3007	380.417	P	7.34372	348.99	P	20.8934	348.798	P	14.634	323.11	P	21.1174	311.459	P	14.5578	341.467	P	18.1614
1416506_at	2218.82	P	65.5195	2194.97	P	80.7239	2070.25	P	127.884	2270.8	P	99.4807	2525.95	P	36.8693	2686.73	P	103.917	2753.3	P	134.605	2899.21	P	67.3587
1416507_at	105.887	P	2.79163	123.523	P	3.45895	107.686	P	4.60021	132.871	P	11.1997	126.375	P	7.10521	107.481	P	6.66274	112.796	P	6.0043	129.385	P	7.84671
1416508_at	1893.6	P	61.1882	1843.38	P	45.0863	1233.13	P	51.8521	1407.4	P	42.3596	1651.33	P	56.6172	1663.31	P	89.3052	1725.89	P	26.3494	1665.6	P	35.9744
1416509_at	2046.41	P	69.2078	1961.63	P	62.4871	1548.27	P	74.0491	1746.95	P	68.5601	1914.64	P	53.6331	2304.83	P	97.4219	2003.47	P	48.2875	1950.01	P	70.2021
1416510_at	1128.51	P	21.8428	1143.79	P	24.0515	893.6	P	21.667	1032.96	P	40.5694	776.497	P	30.7375	773.132	P	61.2811	905.12	P	22.1819	938.06	P	21.8567
1416511_a_at	526.355	P	10.9959	515.547	P	11.6692	610.151	P	26.8527	686.319	P	15.56	457.719	P	22.3639	454.252	P	15.0634	598.401	P	22.0722	614.744	P	22.8975
1416512_at	470.609	A	4.99058	448.582	A	26.2832	394.276	A	13.4851	434.841	A	20.5825	356.413	A	15.1502	357.175	A	20.5242	388.551	A	14.5687	378.572	A	5.16443
1416513_at	261.851	P	8.62699	276.033	P	4.88912	236.49	P	5.8302	284.275	P	11.3072	126.493	P	14.1655	107.67	P	11.4662	149.407	P	15.8127	110.659	P	8.60544
1416514_a_at	1468.07	P	16.8544	1415.12	P	69.8822	1573.43	P	92.2723	1846.36	P	134.942	2587.65	P	66.2363	3220.44	P	123.351	3077.67	P	106.184	2835.07	P	34.5486
1416515_at	722.946	P	11.8231	661.953	P	9.37586	935.42	P	7.05173	1252.4	P	26.7755	378.025	P	24.7568	285.373	P	9.60634	555.761	P	19.9125	291.336	P	19.7657
1416516_at	469.813	P	19.4412	444.774	P	12.7855	646.292	P	17.5792	843.795	P	36.044	238.431	A	17.8409	215.705	A	19.7497	336.44	A	27.3959	179.358	A	15.0782
1416517_at	503.452	P	41.8493	830.293	P	9.92984	624.622	P	25.178	908.491	P	13.392	583.206	P	13.1211	649.208	P	17.3544	867.719	P	34.7826	493.435	P	13.1013
1416518_at	132.437	A	3.22384	122.679	A	6.3787	107.531	A	3.44331	97.7271	A	3.38529	117.993	A	2.79972	95.3691	A	3.49414	126.812	A	4.72526	104.046	A	6.74648
1416519_at	6690.01	P	82.8049	6918.83	P	128.408	6413.68	P	103.56	7021.71	P	195.194	4769.76	P	188.414	4580.3	P	86.4151	5628.63	P	165.38	4623.67	P	205.767
1416520_x_at	5064.74	P	117.844	5282.27	P	110.96	4643.02	P	194.917	5168.67	P	184.088	4120.83	P	162.014	3766.15	P	150.094	4583.43	P	179.766	4083.62	P	189.252
1416521_at	1820.23	P	41.9916	1855.02	P	29.3261	1834.61	P	32.4126	2246.49	P	29.0275	493.844	P	47.6314	409.294	P	25.3711	751.44	P	13.3721	539.787	P	37.9825
1416522_a_at	2225.22	P	26.4957	2375.12	P	45.7764	1807.4	P	71.1255	2272.6	P	79.048	1568.65	P	33.815	1595.56	P	59.1833	2001.56	P	105.293	1726.1	P	56.1284
1416523_at	88.9022	A	5.9854	91.1826	A	6.57901	125.248	A	4.665	90.1842	A	3.32333	157.57	A	6.51847	121.366	A	7.74934	111.8	A	4.76643	137.227	A	3.7259
1416524_at	853.406	P	16.9139	970.127	P	25.0195	851.357	P	19.1841	983.758	P	37.0009	737.765	P	38.8414	870.666	P	27.2326	811.932	P	25.3402	885.305	P	33.5109
1416525_at	489.721	P	11.0375	558.503	P	10.0365	509.415	P	16.0191	637.24	P	21.4044	403.905	P	16.3585	498.08	P	21.3002	416.987	P	16.0833	380.53	P	14.5197
1416526_a_at	1426.77	P	29.2932	1460.07	P	36.7127	942.472	P	22.227	1239.07	P	37.5175	1464.47	P	42.4967	1877.56	P	34.1284	1644.4	P	46.5166	1628.25	P	32.6296
1416527_at	148.189	P	4.55917	129.496	P	2.6903	88.2691	P	6.16676	114.061	P	4.45828	69.2859	P	4.64754	106.646	P	5.42264	123.476	P	4.04414	120.796	P	3.90212
1416528_at	1108.84	P	28.7094	1183.85	P	27.3571	1213.6	P	13.6726	1533.49	P	53.1156	852.184	P	38.594	772.483	P	57.2059	1095.98	P	27.8035	1142.67	P	45.5502
1416529_at	1924.93	P	54.053	1835.79	P	24.5781	1855.3	P	35.9198	1983.4	P	48.8095	867.302	P	55.6957	1178.12	P	47.9209	1182.39	P	79.3799	1148.66	P	39.6031
1416530_a_at	1179.94	P	30.3854	1183.1	P	28.7621	1037.03	P	28.764	1245.91	P	12.9854	1144.45	P	35.1192	1132.47	P	27.9879	1358.62	P	34.8887	1442.57	P	22.5935
1416531_at	872.755	P	20.423	853.658	P	23.8555	797.873	P	34.7298	846.273	P	33.8536	748.425	P	28.604	790.726	P	37.3118	818.669	P	17.0416	834.491	P	23.377
1416532_at	450.921	P	11.097	460.431	P	7.78712	492.103	P	16.9246	562.29	P	18.892	433.077	P	9.13183	430.965	P	11.4006	539.281	P	10.5146	503.866	P	21.1178
1416533_at	1311.44	P	34.4198	1344.1	P	21.3233	1561.85	P	66.1812	1228.54	P	44.5559	1106.26	P	19.3145	969.205	P	26.3476	1166.13	P	25.2779	1268.48	P	21.9421
1416534_at	1461.37	P	44.0075	1673.31	P	61.8053	1567.69	P	70.115	1901.12	P	74.3933	1468.93	P	59.8711	1616.36	P	100.822	1606.09	P	64.6391	1651.35	P	56.3198
1416535_at	820.279	P	19.4901	890.147	P	23.5943	685.84	P	14.364	954.847	P	15.6809	727.427	P	30.1778	770.222	P	81.7063	896.732	P	31.304	845.685	P	18.5132
1416536_at	403.768	P	9.88222	426.052	P	18.0437	393.449	P	16.2665	489.262	P	23.2958	402.187	P	18.2045	578.357	P	32.6509	543.087	P	24.5007	448.922	P	15.7101
1416537_at	745.019	A	23.1113	758.039	P	24.2894	782.156	A	20.5224	800.209	P	46.9559	606.969	A	25.6886	636.76	A	30.5224	661.199	A	19.2703	657.761	A	33.9925
1416538_at	161.407	P	9.13186	175.895	A	5.76752	151.288	A	6.09752	161.845	P	11.2367	146.914	A	8.63884	124.987	A	9.25821	144.745	P	3.98696	152.382	A	6.69466
1416539_at	123.704	P	5.31426	123.252	P	4.74471	114.871	P	5.13226	124.064	P	7.46696	126.928	P	5.55766	115.164	A	8.13774	115.224	A	10.2542	115.485	P	2.63151
1416540_at	1243.44	P	15.697	1063.52	P	23.7019	1283.38	P	24.7964	1139.77	P	40.4012	1091.61	P	38.1964	1083.69	P	36.7671	1153.97	P	31.7537	1203.45	P	21.2096
1416541_at	518.97	A	7.98922	445.288	P	20.7023	485.669	A	16.9957	450.209	A	16.1914	455.205	A	11.6884	437.72	A	8.86403	569.617	P	14.4733	474.94	P	12.4458
1416542_at	323.444	P	12.851	303.703	P	16.4787	361.772	P	12.0361	341.444	P	24.8171	295.948	P	28.0362	263.409	P	14.3699	276.818	P	16.017	268.74	P	14.5352
1416543_at	1247.2	P	28.0937	1271.11	P	24.213	1121.14	P	37.2646	1198.63	P	31.4322	835.546	P	39.7601	848.823	P	44.1068	964.205	P	32.4197	965.719	P	44.1788
1416544_at	905.917	P	38.3103	926.999	P	39.7725	949.479	P	41.8249	1197.13	P	54.6811	1281.48	P	27.4342	1484.83	P	49.4987	1744.47	P	67.4167	1592.85	P	51.2217
1416545_at	717.974	P	19.2421	672.223	P	42.7528	642.485	P	10.7783	612.312	P	43.9316	631.13	P	35.0529	600.314	P	36.9181	654.973	P	24.1213	690.365	P	19.3212
1416546_a_at	7730.84	P	96.746	8040.88	P	115.118	8030.22	P	224.271	8280.94	P	132.765	8392.15	P	84.1238	7142.72	P	315.695	7878.4	P	128.773	7803.93	P	151.667
1416547_at	1543.38	P	23.718	1629.73	P	25.5125	1043.34	P	31.1062	1146.85	P	22.551	1348.62	P	18.9264	1529.97	P	28.5624	1488.86	P	39.3107	1344.44	P	27.9526
1416548_at	441.805	P	10.6983	473.908	P	16.3297	320.49	P	14.3623	376.986	P	14.986	239.754	P	17.5663	261.616	P	10.7088	262.695	P	17.5151	248.305	P	9.3441
1416549_at	415.598	P	10.9476	435.036	P	15.6533	276.797	P	6.44718	316.711	P	7.2339	245.494	P	17.9251	234.441	P	13.8149	238.385	P	13.4961	227.678	P	11.5029
1416550_at	615.553	P	15.7517	563.269	P	18.9974	556.458	P	19.6017	497.924	P	11.6577	480.731	P	10.8521	463.003	P	15.5546	498.474	P	12.0793	492.642	P	19.776
1416551_at	829.734	P	18.9104	870.977	P	28.5175	638.67	P	17.897	710.825	P	35.6476	616.848	P	33.1429	651.882	P	30.1872	741.652	P	21.1945	724.319	P	27.3001
1416552_at	205.088	A	7.64088	184.936	P	7.28269	203.987	A	7.28875	177.467	A	11.8162	189.345	A	8.82888	172.787	P	6.59464	193.982	A	4.74097	177.571	A	8.88279
1416553_at	503.614	P	15.4384	549.722	P	16.8505	367.178	P	11.3122	492.176	P	11.1636	335.715	P	16.7616	312.445	P	22.0258	476.223	P	11.0453	269.593	P	23.2029
1416554_at	587.951	P	21.2006	540.776	P	18.1718	563.138	P	17.0669	553.12	P	29.3991	550.105	P	15.054	545.522	P	22.1775	566.316	P	17.689	540.453	P	20.6309
1416555_at	1352.64	P	48.1378	1353.26	P	56.7576	1065.45	P	42.327	1266.96	P	56.7027	1034.13	P	49.6368	1264.81	P	70.8783	1317.67	P	68.2833	1217.8	P	33.4766
1416556_at	1598.66	P	20.3926	1744.24	P	30.9636	1133.56	P	25.8782	1456.99	P	31.3777	1065.63	P	42.3725	1253.43	P	21.0266	1371.24	P	40.5868	1184.03	P	28.8801
1416557_a_at	721.038	P	21.975	777.456	P	12.1289	804.156	P	20.736	988.505	P	32.5222	840.272	P	25.8312	902.927	P	41.5056	977.919	P	35.1778	983.261	P	26.6867
1416558_at	218.083	P	17.2094	216.328	P	19.8027	210.127	P	17.5698	265.759	P	21.5941	302.145	P	14.0485	473.274	P	23.8366	456.076	P	17.0049	420.417	P	16.3644
1416559_at	621.153	P	15.9666	598.745	P	7.37815	555.752	P	19.7768	541.774	P	13.1041	510.995	P	21.6922	501.352	P	16.7206	608.175	P	12.0555	634.105	P	17.8484
1416560_at	434.639	P	16.6686	434.914	P	22.6271	311.679	A	11.0986	235.611	A	9.12362	285.054	P	7.57487	333.617	A	14.1105	274.455	A	10.5058	299.033	A	11.3359
1416561_at	19.7176	A	2.69808	17.0898	A	1.89556	21.916	A	1.74129	21.3045	P	2.24396	18.7274	A	2.82025	21.0043	A	2.3598	20.1617	P	2.18593	16.2171	A	2.88108
1416562_at	154.395	A	6.89776	133.502	A	6.71244	139.022	A	3.45922	136.612	A	11.5414	152.793	A	9.1381	140.177	A	8.39913	152.55	A	6.3794	155.482	A	7.58347
1416563_at	748.689	P	30.6062	766.528	P	28.6097	669.574	P	18.0986	867.291	P	25.3897	980.639	P	31.7322	1355.3	P	34.2008	1441.23	P	26.9413	1325.68	P	28.1174
1416564_at	375.146	P	14.7182	361.343	P	11.8214	377.12	P	13.1313	391.936	P	10.8078	342.219	P	13.0294	369.472	P	14.2836	361.179	P	6.93727	374.846	P	14.9412
1416565_at	5085.67	P	76.1038	5451.07	P	102.698	3056.43	P	148.847	3266.38	P	102.142	3061.09	P	73.0397	3062.71	P	100.64	3326.31	P	72.9358	3234.48	P	117.604
1416566_at	1291.72	P	36.1687	1504.47	P	41.2542	1065.73	P	25.8099	1453.65	P	68.2688	1510.07	P	29.5121	1432.11	P	45.3644	1669.73	P	65.6513	1939.38	P	42.0552
1416567_s_at	2306.6	P	31.128	2411.69	P	31.7766	1251.74	P	36.2874	1545.2	P	57.9392	1140.39	P	41.176	1192.05	P	15.9552	1426.77	P	47.9902	1135.75	P	43.2119
1416568_a_at	678.8	P	21.0352	653.811	P	19.1139	703.599	P	14.4856	837.073	P	33.6397	420.937	P	43.0313	379.539	P	25.8786	426.146	P	25.752	368.118	P	28.5246
1416569_at	668.12	P	25.1349	709.762	P	24.8877	633.489	P	14.6762	828.236	P	27.8718	917.079	P	21.1834	1006.97	P	23.9704	1205.58	P	33.4005	1229.56	P	19.8472
1416570_s_at	599.717	P	23.3375	611.992	P	22.5342	405.92	P	34.1878	438.064	P	17.1471	570.213	P	23.5082	651.308	P	29.9012	606.423	P	25.4188	584.386	P	13.9615
1416571_at	235.857	P	8.9993	221.049	P	5.30402	229.791	P	8.66576	227.146	P	7.11057	257.902	A	14.4217	224.056	P	13.5585	239.713	P	5.8396	246.652	P	8.37632
1416572_at	592.738	P	9.04857	622.778	P	11.0138	599.137	P	11.7941	844.58	P	16.8126	437.152	P	12.7094	545.024	P	13.0597	571.11	P	14.4413	431.951	P	14.4119
1416573_at	254.369	P	8.22056	265.096	P	8.21386	250.34	P	11.0893	324.353	P	12.3063	179.066	P	15.9622	173.097	A	11.8419	215.052	P	13.9438	208.256	P	6.92578
1416574_at	462.409	P	25.0314	480.998	P	13.166	443.325	P	27.5339	534.573	P	29.0997	511.575	P	24.573	636.93	P	22.7607	605.372	P	30.1856	550.76	P	19.8559
1416575_at	225.689	P	11.6112	233.302	P	20.8991	218.146	P	12.1835	250.079	P	14.7688	395.089	P	10.5612	430.603	P	16.5373	443.109	P	12.2484	412.711	P	13.3087
1416576_at	312.861	A	14.7979	365.83	A	21.0211	390.241	A	10.0452	408.759	A	14.6765	415.173	A	12.3281	397.2	A	20.4	462.939	A	23.6148	376.789	A	29.0488
1416577_a_at	2922.13	P	51.4008	2623.28	P	76.9107	2448.01	P	94.9932	2373.07	P	105.655	4177.43	P	81.844	4109.22	P	83.6267	4027.6	P	79.0233	4039.65	P	72.8483
1416578_at	598.845	P	18.6699	589.286	P	17.528	547.206	P	22.4508	578.575	P	22.9328	767.561	P	21.1673	803.083	P	12.7404	866.013	P	17.1063	737.83	P	14.3352
1416579_a_at	2400.37	P	26.1614	2443.21	P	31.6626	2020.75	P	40.4866	2443.32	P	47.0242	908.909	P	32.5254	892.269	P	40.6465	1126.97	P	54.4285	867.373	P	28.8587
1416580_a_at	1460.89	P	41.5774	1494.59	P	31.3441	1179.69	P	14.81	1595.35	P	47.019	981.954	P	35.8435	892.752	P	50.5934	1390.65	P	52.2028	1360.04	P	43.1674
1416581_at	1044.27	P	23.5751	974.989	P	32.6931	876.813	P	22.1729	1006.16	P	31.7412	783.975	P	39.4167	900.602	P	34.2011	1057.88	P	20.3801	1038.97	P	21.3316
1416582_a_at	1577.32	P	11.4402	1387.5	P	22.2868	1461.06	P	22.5998	1192.5	P	41.8341	1163.02	P	24.2388	1138.18	P	18.1971	1266.18	P	22.067	1251.86	A	22.0775
1416583_at	645.584	P	11.3529	617.969	P	8.3986	602.744	P	8.53093	624.71	P	12.6348	443.684	A	17.8473	435.748	A	20.2264	487.688	P	9.2725	497.811	P	11.8275
1416584_at	379.554	P	13.4905	349.065	P	11.5667	313.218	A	4.1333	285.255	P	12.815	342.188	A	15.6082	312.028	A	12.0399	292.444	A	5.86911	323.903	A	10.0727
1416585_at	393.353	P	7.00994	425.524	P	8.49756	429.283	P	9.02038	548.423	P	21.0881	701.622	P	16.4315	646.93	P	18.6587	848.166	P	13.6703	954.696	P	17.1886
1416586_at	290.239	P	8.14354	253.198	P	12.1727	284.021	P	9.22884	231.381	P	14.1284	351.558	P	14.6123	346.63	P	10.3991	339.986	P	10.4434	323.798	P	10.0667
1416587_a_at	729.861	P	7.72087	814.709	P	27.8645	758.751	P	10.5068	1049.21	P	47.0365	611.628	P	20.8754	579.666	P	38.2438	848.722	P	33.7314	1016	P	14.7078
1416588_at	210.846	A	12.0939	253.898	A	7.89167	311.558	A	7.6312	271.8	A	5.07684	294.401	A	8.77924	265.548	A	6.99546	283.482	A	4.87284	264.904	A	10.5425
1416589_at	4741.29	P	177.832	5121.46	P	101.93	5263.06	P	128.044	5775.69	P	123.636	4320.79	P	154.712	3477.58	P	153.324	4791.83	P	126.71	5400.64	P	163.02
1416590_a_at	951.369	P	10.6462	932.849	P	22.4648	700.542	P	14.4242	815.316	P	15.4639	827.153	P	12.1831	855.407	P	26.7449	984.597	P	23.1595	971.697	P	23.2806
1416591_at	913.572	P	23.9085	950.997	P	19.675	658.934	P	16.3404	857.856	P	17.0179	573.378	P	20.6407	563.147	P	14.5532	770.255	P	23.3177	786.696	P	17.2542
1416592_at	616.686	P	23.2819	633.74	P	20.7724	427.457	P	9.09842	468.845	P	12.3769	293.315	A	20.2037	387.199	P	30.0135	367.326	A	14.3088	346.706	A	13.4202
1416593_at	321.854	P	10.7987	344.615	P	11.7316	290.379	P	9.2992	320.478	P	11.0073	240.493	A	12.107	236.969	P	8.1445	276.019	P	9.56754	219.161	A	11.8408
1416594_at	584	P	9.53844	594.863	P	27.249	589.651	P	16.4324	507.238	P	22.6117	424.497	A	18.8056	361.712	A	12.8018	431.97	A	20.3395	419.43	A	24.2665
1416595_at	640.446	P	11.4903	636.287	P	20.0547	404.279	P	21.2688	525.626	P	19.6652	791.714	P	26.2021	832.851	P	17.6499	1035.29	P	28.3418	845.566	P	12.6682
1416596_at	726.151	P	33.9469	616.034	P	51.313	417.299	A	16.6552	349.092	A	21.8247	774.56	A	16.8357	904.193	A	30.8511	814.437	A	30.1612	616.412	A	7.50059
1416597_at	212.76	P	4.45766	239.553	P	5.22886	252.83	P	9.17875	278.375	P	11.7187	217.748	P	10.1771	227.338	P	6.68163	250.1	A	8.86658	243.08	P	8.04401
1416598_at	1165.58	P	34.6376	1188.05	P	31.226	923.323	P	22.7948	977.843	P	30.4736	807.479	P	46.6185	874.542	P	46.4283	790.923	P	28.8205	758.03	P	27.6706
1416599_at	572.542	P	24.295	541.01	P	13.1437	580.645	P	16.2046	569.75	P	20	471.758	P	19.3233	509.262	A	32.1134	480.322	A	24.9217	457.577	P	15.6251
1416600_a_at	410.94	P	14.2673	416.692	P	12.9267	260.856	P	10.1573	287.551	P	8.01461	206.254	P	13.0907	210.041	P	10.9125	230.321	P	10.8505	222.24	P	10.7532
1416601_a_at	288.825	P	26.105	277.29	P	24.1167	249.504	P	11.0052	220.567	P	14.3141	275.071	A	14.46	304.617	P	21.1509	281.599	P	17.4089	268.829	P	17.9777
1416602_a_at	214.502	A	6.09723	202.125	P	7.03652	201.886	P	3.29953	222.496	P	7.90596	192.337	P	9.46072	186.453	P	6.313	211.706	P	8.68324	203.323	P	5.1537
1416603_at	4029.5	P	146.017	4081.59	P	101.215	3519.69	P	110.272	3918.53	P	120.261	3667.58	P	100.128	3332.04	P	91.9588	3950.11	P	85.7381	3756.97	P	101.463
1416604_at	3373.44	P	75.2052	3484.01	P	75.4484	1565.8	P	55.9139	1721.26	P	58.3323	2364.06	P	103.978	2462.94	P	122.085	2417	P	41.8566	2489.24	P	61.7821
1416605_at	457.208	P	7.10603	543.344	P	12.6132	327.352	P	9.79914	494.048	P	17.7444	681.168	P	18.2825	882.957	P	18.5359	801.949	P	16.4465	725.079	P	17.4743
1416606_s_at	854.628	P	24.0377	907.642	P	33.4264	633.828	P	37.2164	807.476	P	30.7033	1110.79	P	22.4311	1292.47	P	31.9176	1405.11	P	34.5066	1339.75	P	36.8236
1416607_at	2507.58	P	37.0483	2455.15	P	57.2647	680.616	P	66.5307	707.367	P	30.687	506.657	P	43.7772	621.032	P	36.4749	672.896	P	43.419	604.601	P	42.4775
1416608_a_at	813.463	P	20.9903	787.337	P	25.44	532.576	P	28.0351	514.611	P	12.7897	575.644	P	23.832	596.938	P	25.1516	631.138	P	13.9664	567.84	P	21.9536
1416609_at	940.637	P	27.4656	954.097	P	28.0831	555.262	P	37.023	599.364	P	20.4028	480.186	P	25.1658	513.076	P	34.097	577.294	P	26.6722	457.985	P	16.0932
1416610_a_at	311.374	P	14.8206	296.184	P	16.2469	240.147	P	15.1424	251.371	P	12.3479	358.087	P	20.7445	353.588	P	6.49263	321.636	P	13.1874	340.312	P	10.4034
1416611_at	793.431	P	20.6317	791.743	P	25.0328	560.797	P	12.4938	654.429	P	25.0149	424.893	P	23.5478	437.83	P	30.5506	503.187	P	20.8741	510.837	P	27.0693
1416612_at	465.809	P	12.2265	463.766	P	9.60613	414.775	P	11.1825	459.26	P	13.9926	311.596	P	21.7199	315.482	P	11.3817	318.371	P	10.999	342.891	P	12.1494
1416613_at	102.585	P	4.39064	99.607	P	4.33482	114.361	P	5.3252	128.467	P	4.92924	89.6059	P	6.30127	118.964	P	6.67761	91.6774	P	7.4576	78.4965	P	4.0264
1416614_at	2158.99	P	46.7228	1981.94	P	32.6662	2336.03	P	93.5029	2654.02	P	93.1044	1569.96	P	29.2696	1869.59	P	120.708	2242.15	P	81.4993	2448.74	P	67.3413
1416615_at	689.061	P	29.289	691.839	P	23.8962	617.384	P	24.3448	679.244	P	24.2071	632.622	P	27.6682	621.418	P	36.9806	699.143	P	18.4754	641.137	P	29.0612
1416616_s_at	343.613	P	10.6404	389.207	P	8.37544	268.893	P	8.89099	352.75	P	13.8421	324.836	P	9.96339	355.457	P	21.5399	466.961	P	8.88143	401.541	P	10.4184
1416617_at	759.654	P	67.6473	674.102	P	87.0554	541.696	P	43.0464	448.139	P	25.6751	490.564	P	38.0314	500.888	P	44.0479	474.768	P	37.2445	483.832	P	35.8353
1416618_at	615.477	P	36.2835	554.248	P	37.7334	584.882	P	16.9152	555.313	P	47.6098	537.616	P	28.2165	644.664	P	54.0487	457.991	P	14.6372	664.293	P	41.2441
1416619_at	155.811	P	10.6437	172.331	P	4.68643	152.2	P	4.40205	175.76	P	14.1529	123.076	P	9.93951	107.184	P	5.58471	146.693	P	5.42909	120.758	P	5.48986
1416620_at	329.219	P	12.168	312.268	P	7.92006	311.602	A	7.54221	372.302	P	12.4088	300.495	P	7.48485	341.977	P	11.5377	344.261	P	19.2043	350.297	P	9.37185
1416621_at	1050.44	P	54.7687	1009.04	P	40.3469	1185.86	P	46.1198	1185.08	P	53.3587	1205.24	P	21.8292	1344.56	P	75.0123	1296.62	P	38.2411	1380.83	P	22.4548
1416622_at	288.711	P	7.67574	316.512	P	9.64223	299.821	P	15.2571	306.73	P	6.20892	249.439	P	13.3922	249.123	P	12.2253	243.439	P	14.2527	289.146	P	6.02131
1416623_at	194.051	A	6.55111	182.131	P	8.68128	211.628	A	4.42302	220.465	P	15.3511	207.01	A	11.3623	197.425	A	11.2969	199.031	A	8.08343	209.289	A	6.94516
1416624_a_at	13155.6	P	134.455	13292.1	P	221.067	12924.3	P	173.856	13325.2	P	298.894	12463.6	P	148.696	12171.8	P	207.713	12398.2	P	205.688	11652.9	P	216.286
1416625_at	760.477	P	13.5453	806.262	P	15.8298	843.744	P	13.5239	1183.66	P	16.7099	340.641	P	22.9082	483.522	P	26.1701	473.024	P	17.699	453.862	P	18.46
1416626_at	129.361	A	6.08065	124.823	A	7.88931	144.202	A	5.27636	130.693	A	5.69562	183.714	A	4.91306	133.761	A	13.8515	153.534	A	7.39305	177.687	A	4.71098
1416627_at	593.334	P	18.0714	627.27	P	23.6879	420.863	P	11.8101	520.169	P	11.0438	284.881	P	29.5659	271.116	P	30.4029	266.209	P	18.426	301.179	P	20.375
1416628_at	850.14	P	25.1905	892.313	P	38.1214	689.76	P	33.8615	820.266	P	39.8097	783.993	P	36.1407	838.294	P	71.0127	1036.57	P	19.2993	845.305	P	26.5076
1416629_at	472.635	P	14.5305	472.47	P	11.9926	382.705	P	11.6315	424.161	P	12.8095	272.351	A	21.0582	320.517	A	13.1638	284.291	A	11.7402	326.532	A	12.0393
1416630_at	2481.67	P	46.0533	2377.97	P	58.2747	3073.64	P	134.092	3364.19	P	175.652	2089.16	P	80.4789	1843.68	P	192.898	2724.56	P	100.918	2343.47	P	130.74
1416631_at	248.645	P	4.73389	235.284	P	8.38036	204.671	P	3.19454	245.089	P	6.9199	177.908	P	12.9499	168.587	P	6.56715	217.599	P	7.50663	223.417	P	5.02107
1416632_at	405.954	A	23.0048	453.661	A	17.1409	233.954	A	9.60846	271.868	A	22.7133	209.701	A	18.7781	224.352	A	18.5645	196.585	A	11.6103	202.072	A	13.4795
1416633_a_at	1904.27	P	34.9579	1687.61	P	50.5177	964.078	P	24.5568	1116.63	P	52.5721	1492.47	P	64.887	1979.14	P	52.6717	1923.73	P	46.0466	1702.03	P	36.0027
1416634_at	948.073	P	25.8491	1008.06	P	29.3733	523.518	P	12.4022	746.989	P	34.2569	690.532	P	21.2519	1009.24	P	38.5067	1021.34	P	30.5951	807.583	P	26.0076
1416635_at	818.086	P	16.2068	817.789	P	11.5001	263.195	P	11.2424	366.651	P	10.7189	162.197	P	18.2245	190.669	P	22.7475	167.323	P	11.3044	170.144	A	16.2866
1416636_at	1978.25	P	55.8917	2021.94	P	92.8285	1577.29	P	61.5166	1866.66	P	88.1816	1825.91	P	65.9131	2302.36	P	117.871	2153.46	P	70.3199	2210.6	P	49.4406
1416637_at	441.399	P	28.0917	446.725	P	24.3596	421.292	P	12.6146	444.498	P	21.3673	333.835	P	36.0147	318.047	P	27.3509	337.824	P	19.108	376.044	P	26.1842
1416638_at	769.326	P	33.7016	693.984	P	31.8035	957.286	P	43.0405	916.971	P	33.4468	741.474	P	29.7226	748.732	P	41.322	897.277	P	36.7371	890.568	P	20.7242
1416639_at	383.064	P	11.3951	375.881	P	7.03659	408.751	P	7.37611	333.304	P	8.25072	407.701	P	7.88757	358.494	A	8.08708	371.515	P	12.1928	381.504	P	10.9909
1416640_at	158.03	A	5.44435	157.69	A	9.01471	158.012	A	4.18758	177.346	A	8.56247	122.393	A	6.46103	116.618	A	7.05429	149.603	A	5.92112	146.774	A	4.17346
1416641_at	727.028	P	25.5062	817.547	P	20.8609	834.335	P	29.3725	1022.93	P	20.8992	970.178	P	15.5684	935.896	P	32.4655	1201.72	P	30.3754	1371.03	P	26.1886
1416642_a_at	16093.6	P	265.222	14818.2	P	276.498	14823.7	P	159.289	13602.3	P	230.882	13933.4	P	239.639	13566.7	P	349.338	14444.8	P	202.976	14661.4	P	247.246
1416643_at	93.1426	A	6.0954	74.7672	A	4.53524	118.601	A	5.1379	76.9242	A	6.10022	100.875	A	4.51012	108.38	A	8.41378	97.7157	A	4.8298	91.8794	A	3.75614
1416644_a_at	385.211	P	9.27471	370.772	A	9.71046	316.829	A	6.56306	313.146	A	8.3257	280.322	A	8.42151	275.179	A	6.04045	285.088	A	7.48063	291.456	A	12.4044
1416645_a_at	2027.67	P	22.9876	1857.95	P	26.1578	366.061	P	12.6557	430.47	P	13.4874	309.258	P	14.3417	490.529	P	11.0766	353.969	P	10.9504	289.734	P	6.3813
1416646_at	1014.43	P	11.102	1136.09	P	14.1091	186.227	P	13.6601	234.591	P	15.0253	190.268	P	23.4593	212.099	P	16.4575	156.697	P	21.0684	174.315	P	22.0735
1416647_at	530.097	P	7.30886	507.621	P	26.2311	459.481	P	15.3492	440.831	P	29.4175	335.747	P	19.434	323.979	P	21.0861	431.166	P	16.4562	358.448	P	8.53936
1416648_at	1263.15	P	28.9895	1326.19	P	16.669	1125.12	P	22.2524	1602.73	P	35.9222	460.693	P	18.0238	456.587	P	23.7171	605.999	P	28.8001	616.226	P	17.1979
1416649_at	239.334	P	8.4575	224.011	P	8.32488	221.035	A	4.64094	216.952	P	4.69331	209.011	A	6.22669	172.273	A	5.63314	169.68	A	5.50194	212.954	A	6.76053
1416650_at	61.999	A	2.56753	55.292	A	1.801	48.1568	A	2.42958	49.0084	A	1.77873	71.7442	A	3.38565	45.9176	A	4.48545	65.9907	A	2.30761	66.7438	A	2.29155
1416651_at	466.407	P	15.7808	418.128	P	12.8268	406.738	P	12.4876	366.95	P	14.2471	305.132	P	14.5582	321.248	P	14.9201	369.488	P	20.0184	332.587	P	10.3666
1416652_at	204.318	P	6.61275	223.169	P	2.13075	265.273	P	7.25061	338.467	P	10.7369	77.0314	A	7.59355	83.2225	P	10.5943	78.2276	P	14.6296	72.1162	P	10.601
1416653_at	400.194	P	6.30307	385.321	P	10.6967	291.418	P	6.52238	345.746	P	6.95829	237.969	P	10.2723	390.777	P	8.46105	332.108	P	15.0028	283.803	P	6.68341
1416654_at	552.552	P	33.3624	628.42	P	31.3746	553.532	P	16.4454	566.481	P	12.8924	420.596	A	24.4122	414.384	P	22.4152	450.653	P	29.6634	386.598	P	14.3256
1416655_at	808.347	P	15.9346	847.142	P	15.9507	456.514	P	25.6765	558.056	P	20.0361	413.411	P	18.121	538.152	P	25.3719	481.146	P	20.5593	461.129	P	21.1777
1416656_at	1695.36	P	27.372	1839.51	P	32.077	1488.02	P	19.3459	2029.81	P	52.8575	1144.38	P	52.4461	1081.31	P	25.8301	1340.84	P	37.6564	1173.24	P	39.2244
1416657_at	1568.38	P	47.161	1585.98	P	43.1346	1431.15	P	55.6232	1842.82	P	77.6008	1551.11	P	74.4045	1503.07	P	105.59	1780.22	P	72.9142	2048.39	P	55.1178
1416658_at	476.786	P	17.9475	497.01	P	12.8349	637.866	P	23.0672	521.592	P	20.9261	499.775	P	19.0331	445.603	P	8.99718	469.089	P	16.9291	436.692	P	7.61959
1416659_at	2009.36	P	61.1874	1840.53	P	64.8658	1783.49	P	62.9403	2011.16	P	66.0524	2502.2	P	63.3926	2872.69	P	98.0787	2961.05	P	70.7487	2719.83	P	31.8438
1416660_at	749.29	P	33.8871	1044.19	P	45.2223	923.05	P	31.0694	1022.4	P	21.9054	1314.65	P	37.8743	1350.24	P	29.2086	1439.88	P	39.7684	1020.6	P	30.5574
1416661_at	147.711	P	10.3543	143.763	P	8.9646	188.37	P	9.70566	187.21	P	5.49296	370.063	P	14.1144	368.068	P	16.3905	254.182	P	8.51379	192.799	P	7.40914
1416662_at	802.795	P	34.9825	851.411	P	25.1351	489.077	P	22.0699	515.864	P	8.1714	392.806	P	26.9124	378.145	A	36.6532	384.051	A	20.8121	369.06	P	14.0649
1416663_at	2241.29	P	54.1183	2299.8	P	41.3527	1098.36	P	47.8552	1290.62	P	40.7537	1408.07	P	44.4322	1393.77	P	51.2985	1535.25	P	36.47	1521.18	P	63.5742
1416664_at	1043.8	P	58.9926	1019.59	P	41.0779	1040.05	P	74.4872	1061.47	P	51.2499	1497.48	P	35.1537	1586.05	P	42.2583	1692.7	P	58.5429	1741.8	P	50.2176
1416665_at	666.311	P	23.3473	725.314	P	28.8824	486.887	P	35.8431	625.96	P	22.086	613.159	P	14.7308	577.275	P	25.0327	790.075	P	25.7792	648.466	P	29.5024
1416666_at	2645.54	P	55.0321	2579.37	P	69.106	3249.12	P	78.8004	3216.21	P	72.8662	1464.77	P	67.41	1530.15	P	90.2134	1594.86	P	49.891	1790.27	P	31.2031
1416667_at	613.54	P	16.8748	655.651	P	16.6414	397.331	P	18.4688	416.754	P	10.6687	338.714	P	15.9281	312.452	P	20.8029	341.993	P	7.95613	320.975	P	9.63626
1416668_at	1185.07	P	32.3058	1228.9	P	24.2836	671.226	P	30.4388	757.204	P	23.0968	888.413	P	23.5592	1029.59	P	26.0529	904.988	P	16.3247	919.116	P	20.4004
1416669_s_at	4994.47	P	107.548	4968.44	P	247.836	4543.54	P	194.855	4853.51	P	288.746	5449.88	P	145.564	5342.27	P	260.404	5509.34	P	232.588	5192.21	P	98.5031
1416670_at	203.43	A	7.95447	283.555	P	9.84573	352.562	P	8.64979	377.858	P	15.6574	303.407	P	10.9462	368.376	P	14.5018	368.672	P	19.1315	232.571	P	12.9696
1416671_a_at	511.02	P	22.8066	525.384	P	13.1359	462.176	P	11.6052	478.087	P	16.1506	371.928	P	20.9968	361.491	P	15.5418	385.485	P	14.1074	359.392	P	20.7271
1416672_s_at	348.161	P	15.781	372.202	P	17.1355	219.147	P	11.2452	301.61	P	11.8146	188.738	P	20.2822	188.182	P	25.8049	180.452	P	15.2984	209.622	P	17.9439
1416673_at	335.366	P	7.85706	290.515	P	13.6208	386.362	P	7.37636	309.627	P	10.2918	363.43	A	8.41895	387.638	A	17.4316	339.965	P	6.08448	390.93	P	11.1151
1416674_at	689.87	P	13.26	602.707	P	16.196	724.331	P	14.2965	609.337	P	23.8514	574.837	P	22.5682	685.279	P	22.7233	531.448	P	18.4422	551.061	P	12.8623
1416675_s_at	776.952	P	23.1447	806.633	P	8.19278	878.825	P	9.81825	750.734	P	36.0816	718.587	A	18.9033	664.47	P	14.2389	684.526	A	13.7075	692.959	P	11.6581
1416676_at	429.269	P	7.68574	482.373	P	5.92987	48.0926	A	9.47969	54.023	A	7.60183	48.3625	A	11.0749	47.1061	A	12.8297	41.85	A	12.4116	41.4196	A	13.292
1416677_at	234.854	A	14.2839	210.05	A	7.79433	273.634	P	25.898	259.478	P	20.5625	232.877	A	12.6235	238.685	A	14.4501	210.87	A	13.4586	221.604	A	9.21494
1416678_at	1457.39	P	45.9335	1432.14	P	34.8475	1057.45	P	75.503	1241.74	P	18.9459	1732.1	P	56.1514	1932.62	P	40.0426	1931.88	P	57.4385	1969.22	P	58.3064
1416679_at	1158.64	P	29.5202	1121.13	P	31.9043	879.051	P	43.0765	931.916	P	31.6693	1008.34	P	36.6284	1102.87	P	43.6205	1085.39	P	36.4493	1036.63	P	26.8676
1416680_at	961.055	P	45.7911	1041.83	P	64.1842	601.055	P	31.1154	804.454	P	55.7561	1052.71	P	23.2572	1313.1	P	92.1953	1410.2	P	60.0661	1376.64	P	39.4059
1416681_at	152.774	P	8.81793	166.215	P	5.87617	159.32	P	4.81878	178.814	P	5.67364	145.465	P	7.60083	209.3	P	12.9494	180.448	P	4.75347	150.412	P	7.98714
1416682_at	206.768	P	8.80961	182.337	P	8.77758	232.905	P	11.911	188.4	P	9.00777	259.738	P	14.8266	302.475	P	23.2678	225.517	P	9.13268	200.654	P	10.7296
1416683_at	1725.88	P	40.1441	1860.58	P	41.54	1513.63	P	58.2777	1864.18	P	58.74	977.648	P	45.7628	978.981	P	53.3883	1255.64	P	38.6341	1332.99	P	38.0951
1416684_at	1284.06	P	30.0196	1471.18	P	50.3549	1360.81	P	63.7619	1706.65	P	81.8645	1662.48	P	46.5829	1729.64	P	68.8883	2058.09	P	59.7128	1719.39	P	43.0909
1416685_s_at	1708.08	P	63.8004	1869.55	P	50.636	1682.15	P	59.223	2036.45	P	73.6961	2285.36	P	53.1078	2098.09	P	62.675	2435.89	P	55.8627	2377.71	P	60.0375
1416686_at	1210.14	P	32.6553	1239.35	P	34.2865	726.024	P	25.0297	842.367	P	19.9024	431.529	P	35.3213	520.401	P	39.4599	577.403	P	24.6641	500.73	P	24.8967
1416687_at	775.129	P	25.1982	823.568	P	22.6492	629.815	P	30.1662	484.332	P	25.6713	889.082	P	22.6953	868.169	P	39.8817	855.662	P	32.1758	961.828	P	23.8789
1416688_at	641.597	P	13.9547	671.513	P	10.6716	735.469	P	8.43747	997.22	P	25.3888	387.177	P	22.1529	482.561	P	19.3363	538.678	P	16.6143	491.174	P	30.1219
1416689_at	394.458	P	16.2674	387.814	P	11.9857	382.774	P	6.24805	365.147	P	22.6403	326.489	P	12.3947	323.443	P	12.2257	298.385	P	9.42216	283.26	P	6.27868
1416690_at	810.046	P	11.9767	817.45	P	13.9433	796.942	P	14.2635	875.317	P	32.8425	603.678	P	31.0698	575.492	P	16.4432	595.453	P	18.8486	660.271	P	18.8049
1416691_at	409.234	P	11.4476	420.907	P	5.59004	435.285	P	11.6042	595.019	P	18.0741	211.575	P	19.5429	219.825	P	26.566	227.078	P	13.1054	209.568	P	11.4478
1416692_at	340.319	P	13.9679	349.005	P	7.07842	350.118	A	14.7269	395.939	A	17.7881	298.269	P	21.5878	387.051	A	18.1446	390.695	A	11.0413	398.664	P	13.1226
1416693_at	1320.71	P	23.2635	1161.31	P	25.8713	1240.7	P	29.474	1323.59	P	41.743	1336.83	P	49.349	1693.39	P	54.5736	1791.38	P	29.0412	1808.77	P	53.3668
1416694_at	34.8807	A	2.12139	32.5485	A	1.89792	41.2905	A	2.91513	33.9801	A	1.36005	22.4211	A	5.19567	45.5906	P	2.74226	37.0955	A	2.5037	33.5579	A	1.93217
1416695_at	549.447	P	20.0662	540.708	P	19.0558	396.052	P	7.81526	416.706	P	20.3002	315.125	A	19.8654	315.128	A	22.0518	311.375	A	12.9343	281.926	A	13.6959
1416696_at	630.086	P	14.5587	697.398	P	22.005	459.046	P	7.94978	533.518	P	16.4865	399.91	P	19.3279	351.607	P	13.6141	418.133	P	16.8907	422.258	P	22.9491
1416697_at	1432.83	P	27.2357	1555.84	P	13.4276	432.707	P	30.4287	599.824	P	19.5129	403.487	P	29.559	466.713	P	16.5988	218.254	P	20.3452	220.401	P	31.8214
1416698_a_at	2767.88	P	81.8109	2308.78	P	66.6684	2362.31	P	75.3654	2643.47	P	59.1808	3905.91	P	74.5273	4812.96	P	96.6015	5038.58	P	68.8991	4518.88	P	73.1032
1416699_at	1911.4	P	42.2846	2009	P	38.4027	1178.63	P	51.0499	1502.09	P	57.5394	1392.19	P	34.0435	1478.93	P	35.0878	1813.1	P	50.8424	1979.35	P	56.7338
1416700_at	444.723	P	31.738	495.173	P	16.7939	445.656	P	17.6938	548.624	P	20.568	344.859	P	22.8774	418.915	P	21.8138	501.833	P	26.4068	358.67	P	16.2498
1416701_at	368.23	P	16.5574	400.273	P	18.0673	377.236	P	7.55574	471.346	P	18.8579	303.318	P	24.3483	342.827	P	16.4254	389.561	P	18.2972	303.87	P	16.7807
1416702_at	383.457	P	11.9415	357.423	P	15.9656	407.976	A	7.69902	327.57	P	9.21222	381.977	P	8.96866	306.718	A	7.97131	341.027	A	18.0896	365.025	P	12.1328
1416703_at	1287.01	P	30.7364	1232.32	P	37.7728	951.38	P	37.0526	1159.31	P	17.4024	773.732	P	38.4657	964.76	P	60.4594	946.11	P	35.2472	940.284	P	25.0657
1416704_at	403.132	P	8.34736	415.979	P	7.04842	393.803	P	7.6097	451.441	P	20.1744	347.663	P	17.3044	288.1	P	12.5947	316.207	P	12.7806	286.663	P	11.0211
1416705_at	456.227	P	21.6412	415.022	P	8.98762	331.009	P	18.2258	359.456	P	12.4838	293.392	P	14.1283	469.099	P	15.5172	414.103	P	14.1446	328.594	P	17.7739
1416706_at	429.092	P	15.5011	462.026	P	15.9712	326.76	P	17.4687	380.645	P	13.8291	451.075	P	11.4628	687.607	P	24.4935	475.3	P	15.9281	543.083	P	13.455
1416707_a_at	413.6	A	7.85514	400.33	A	16.3136	504.485	A	14.2243	415.606	A	34.5593	436.483	A	16.1975	421.545	A	14.1461	455.476	A	12.6241	453.582	A	14.1083
1416708_a_at	327.838	P	8.13	344.733	P	7.73399	292.613	P	7.76456	436.714	P	16.0449	175.67	P	14.1376	193.743	P	13.9388	222.768	P	11.5985	206.937	P	13.5757
1416709_a_at	466.501	P	35.4564	582.416	P	17.764	462.214	P	17.8297	542.665	P	16.1763	420.308	P	20.2945	468.73	P	23.5279	479.292	P	18.0356	430.839	P	15.5142
1416710_at	207.143	P	7.92337	211.989	P	4.67788	260.891	P	7.53359	314.443	P	16.7654	184.93	P	14.4988	170.642	P	13.0261	217.065	P	8.81748	216.934	P	7.71115
1416711_at	1.84252	A	1.8142	9.5067	A	1.96007	4.99721	P	1.33805	15.321	A	0.9621	3.61601	A	1.17991	9.29728	A	0.634778	2.80802	A	1.2892	2.33401	P	1.37898
1416712_at	1467.51	P	30.468	1397.69	P	47.6284	970.908	P	68.686	976.513	P	38.8056	1106.91	P	26.7003	1223.78	P	76.4351	1112.3	P	17.2534	1201.72	P	29.8732
1416713_at	229.747	A	11.877	242.58	P	8.84718	239.741	A	9.87156	261.288	P	15.242	270.159	A	8.82251	275.513	A	13.5408	299.294	A	10.3955	277.336	A	6.19277
1416714_at	170.566	P	6.30169	157.684	P	3.4497	162.879	P	4.67888	187.413	P	7.01742	127.332	A	6.45506	105.639	P	4.72603	137.08	P	7.79742	128.975	P	4.77974
1416715_at	208.773	A	5.12145	193.975	A	5.53451	240.793	A	4.10821	193.711	A	7.72458	291.307	A	6.10259	262.864	A	5.86137	213.626	A	4.88844	229.14	A	6.99548
1416716_at	569.403	P	9.60268	605.478	P	13.706	804.286	P	10.1909	1062.61	P	28.0708	483.025	P	25.6891	454.748	P	12.6653	568.643	P	17.1295	596.666	P	23.8336
1416717_at	61.2971	A	3.68233	49.247	A	1.23828	51.0024	A	1.76303	50.8351	A	1.5548	55.3907	A	2.80922	35.0382	A	2.64104	34.3883	A	3.14969	41.6455	A	3.5487
1416718_at	250.135	P	5.16408	213.814	P	8.08484	267.016	A	11.2828	214.536	A	4.18264	215.516	A	4.59978	215.11	A	5.20816	198.631	A	9.18897	225.454	A	4.31826
1416719_a_at	8447.78	P	79.5469	8524.73	P	134.092	8454.04	P	127.474	8704.05	P	114.254	6146.23	P	155.986	4450.92	P	166.691	6612.97	P	104.245	5375.7	P	147.017
1416720_at	3062.93	P	20.1484	2599.73	P	52.6898	3706.48	P	42.2266	2754.06	P	90.8008	3831.2	P	69.4957	3802.48	P	38.8723	3701.35	P	64.3394	3917.58	P	29.6982
1416721_s_at	1374.29	P	32.9331	1429.54	P	29.1142	1162.94	P	29.1269	1626.33	P	37.3738	1263.27	P	39.239	1488.67	P	34.1093	1686.86	P	29.7631	1596.21	P	23.1883
1416722_at	898.839	P	35.1693	966.898	P	22.8311	900.441	P	22.3725	1134.47	P	43.9184	732.32	P	29.2644	897.039	P	46.3741	922.251	P	36.2627	871.528	P	41.3945
1416723_at	821.454	P	19.7067	869.51	P	39.0214	986.404	P	66.5505	1017.53	P	49.2568	1035.11	P	17.4819	1229.3	P	67.6565	1219.08	P	32.9919	1161.55	P	23.2754
1416724_x_at	356.472	P	16.297	421.863	P	33.7607	476.165	P	14.6134	499.722	P	26.3733	553.151	P	15.2632	583.314	P	16.2696	691.653	P	23.2593	649.408	P	22.9082
1416725_at	151.384	P	9.02268	138.994	P	5.16555	164.634	A	5.19752	140.629	P	10.9368	176.331	P	8.42661	189.097	P	15.0079	169.773	P	8.01967	167.242	P	4.78619
1416726_s_at	2488.68	P	45.7181	2436.71	P	56.5318	1943.23	P	53.5096	2502.11	P	63.2803	2181.64	P	56.6859	2030.71	P	44.488	2481.33	P	49.4792	1959.1	P	68.291
1416727_a_at	2867.88	P	27.3803	2676.02	P	79.2337	1491.07	P	48.1643	1668.41	P	52.0512	1785.71	P	60.5999	2018.93	P	74.5991	1742.56	P	37.2895	1781.35	P	24.1854
1416728_at	1408.33	P	23.4302	1586.32	P	14.4442	1287.47	P	28.5742	1639.19	P	45.7519	1211.39	P	29.7532	1078.36	P	25.9378	1666.89	P	44.4004	1392.7	P	22.8643
1416729_at	170.666	A	3.10946	155.091	A	3.82409	165.987	A	3.22698	147.69	A	4.05907	172.243	A	5.02992	156.11	A	7.83481	137.063	A	5.78029	154.973	A	4.69003
1416730_at	354.064	P	23.2231	369.309	P	13.2453	367.197	P	27.1904	463.199	P	14.6505	468.233	P	18.2534	481.247	P	18.001	558.356	P	17.7114	530.276	P	21.8743
1416731_at	1892.07	P	63.4923	1670.5	P	66.1896	1974.93	P	103.705	1959.42	P	90.7496	2361	P	54.2936	2720.13	P	116.497	2569.94	P	79.4225	2390.84	P	63.4195
1416732_at	478.848	P	24.5953	534.001	P	17.5586	620.331	P	27.8907	718.366	P	15.9555	656.482	P	18.8933	716.015	P	28.3084	777.416	P	32.2248	638.867	P	14.3588
1416733_at	463.031	P	18.3277	474.155	P	14.0448	347.646	P	10.4562	415.441	P	12.7801	386.972	P	16.807	395.836	P	21.2973	379.431	P	17.5806	411.56	P	9.7517
1416734_at	118.819	P	4.5264	123.019	P	4.68314	127.59	P	4.5959	119.645	P	7.52332	125.639	P	6.60663	105.765	P	4.60828	111.877	A	6.39536	114.063	P	4.68829
1416735_at	1344.24	P	26.1462	1404.61	P	33.4241	1053.64	P	53.2282	1230.37	P	32.1437	826.911	P	22.9755	1043.65	P	29.2151	1002.06	P	32.1462	873.975	P	33.1008
1416736_at	795.089	P	22.001	749.025	P	23.0139	841.117	P	46.0152	874.833	P	48.6203	773.179	P	27.267	830.813	P	53.2023	890.091	P	27.8023	953.125	P	35.2014
1416737_at	618.41	P	26.8428	660.939	P	21.5056	521.552	P	25.5286	526.044	P	16.7322	415.16	A	25.2331	394.319	A	20.7019	432.077	A	15.2636	476.508	A	17.7251
1416738_at	313.287	P	7.67725	336.173	P	17.2473	285.339	P	12.6068	340.556	P	16.0003	227.162	P	16.1574	210.765	P	11.5868	236.054	P	14.922	242.895	P	12.1762
1416739_a_at	203.678	A	4.29356	182.631	P	9.8969	175.819	A	6.32707	182.633	P	8.7492	173.548	A	7.10308	191.51	A	7.60018	198.623	A	7.726	174.928	A	12.9224
1416740_at	786.213	P	18.6656	842.404	P	22.4642	963.33	P	15.2805	1139.8	P	44.9743	612.431	P	36.6835	671.545	P	31.4109	709.411	P	30.4796	598.658	P	25.2496
1416741_at	484.56	P	8.61928	454.654	P	9.37301	489.386	P	16.2464	571.849	P	32.6114	299.707	A	26.4828	246.275	A	22.672	333.415	A	26.2691	312.274	A	18.828
1416742_at	1157.9	P	33.4106	1233.12	P	30.2869	1086.65	P	28.1548	1206.95	P	28.3873	1627.22	P	31.7705	1599.74	P	13.1689	1741.73	P	60.0638	1814.67	P	43.6202
1416743_at	515.639	P	5.01325	595.415	P	9.49671	441.956	P	14.0132	576.611	P	10.0729	383.86	P	12.5384	316.171	P	13.1525	472.005	P	7.8306	383.23	P	5.95349
1416744_at	77.7222	P	1.79713	63.8223	A	5.1382	83.5258	A	0.859475	63.0087	A	3.29487	118.304	P	3.97714	98.9458	A	4.28468	93.7098	A	6.87156	82.9701	A	3.83924
1416745_x_at	10.7997	P	1.14304	9.0229	P	1.52232	12.2288	A	2.63143	11.3692	P	0.805188	6.03666	A	1.25635	7.03358	A	2.03447	5.7416	M	2.21513	5.40068	P	2.97767
1416746_at	1726.98	P	91.0614	1831.6	P	78.6848	1865.51	P	119.488	2241.84	P	90.1232	1906.02	P	63.9326	1850.67	P	160.835	2442.72	P	102.3	2099.14	P	54.13
1416747_at	602.815	P	15.2268	582.888	P	12.4487	573.724	P	15.749	578.71	P	22.7389	476.098	P	13.2433	438.703	P	15.9564	555.049	P	17.2853	565.031	P	14.6241
1416748_a_at	217.684	P	9.97157	214.996	P	11.5928	198.081	P	11.0167	237.535	P	12.5388	311.45	P	9.38847	325.785	P	19.2927	345.757	P	10.6907	327.69	P	12.9313
1416749_at	441.617	P	25.2536	378.22	P	32.5401	345.907	A	9.28128	264.154	P	18.8181	331.818	A	19.5446	309.224	A	20.9728	308.129	A	24.5235	312.838	A	21.5533
1416750_at	632.827	P	11.9834	649.964	P	14.082	545.611	P	13.1932	645.251	P	18.7462	533.987	P	14.9743	473.004	P	16.4388	638.318	P	15.0368	571.639	P	15.9242
1416751_a_at	516.736	P	11.1865	639.963	P	13.6739	567.196	P	21.7572	638.936	P	18.7978	635.318	P	23.0413	646.762	P	31.4298	781.93	P	13.8742	694.546	P	30.8495
1416752_at	198.223	A	4.31104	189.833	A	5.38921	180.98	A	14.8021	175.468	A	6.20482	185.398	A	8.32533	202.329	A	12.3324	216.043	A	8.40909	203.821	A	9.44319
1416753_at	594.435	P	33.0875	644.534	P	10.3129	717.013	P	14.6722	760.662	P	10.6761	561.291	A	8.18373	537.638	A	26.1465	665.825	P	44.8443	571.449	P	18.4416
1416754_at	155.753	A	5.36678	154.337	A	4.56538	169.73	A	6.53085	196.186	A	9.07554	120.166	A	6.71026	117.108	A	6.17291	139.734	A	10.9195	140.3	A	5.58688
1416755_at	744.278	P	24.6974	776.407	P	30.1432	610.451	P	13.6991	742.625	P	18.1123	839.326	P	16.3848	1034.37	P	35.9356	925.118	P	30.6984	885.773	P	33.628
1416756_at	774.336	P	20.3063	813.444	P	12.9067	714.709	P	19.4593	816.312	P	20.3323	709.8	P	29.3382	671.439	P	11.3034	722.307	P	23.6247	682.566	P	19.9699
1416757_at	366.536	P	5.652	388.286	P	15.3851	327.183	P	11.1577	454.834	P	13.9849	377.626	P	19.4323	416.666	P	22.0159	491.834	P	10.0458	492.902	P	24.7111
1416758_at	511.02	P	26.965	499.494	P	10.1599	474.978	P	10.332	491.807	P	16.7046	401.383	P	19.2892	364.606	A	18.427	448.847	P	10.8201	395.328	P	12.3846
1416759_at	124.617	P	5.71634	136.714	P	6.55085	135.945	P	5.35964	158.004	P	7.00866	108.124	P	7.98955	118.402	P	4.79108	143.598	P	5.68735	137.291	P	7.67157
1416760_at	455.822	P	18.5586	420.461	A	12.8055	585.617	P	18.0131	571.037	P	28.4842	473.244	A	21.3655	464.3	A	13.2064	439.023	P	12.1539	447.131	A	11.9675
1416761_at	878.255	P	8.93573	909.363	P	14.8453	608.471	P	18.7201	715.234	P	8.36016	632.248	P	11.7742	795.472	P	21.2091	746.082	P	10.6199	646.119	P	16.4925
1416762_at	2613.69	P	50.3731	2862.65	P	38.2029	2158.86	P	69.9669	2602.04	P	67.453	1245.86	P	49.4779	1208.95	P	39.3025	1781.23	P	79.0202	1226.12	P	66.7655
1416763_at	849.824	P	18.5219	952.092	P	42.7232	737.932	P	43.3997	908.935	P	38.2111	1333.49	P	18.9611	1465.85	P	38.6752	1460.28	P	40.6248	1433.18	P	34.5321
1416764_at	1483.04	P	21.765	1481.47	P	30.302	1124.68	P	30.551	1225.68	P	18.9932	749.327	P	31.9947	678.932	P	34.9232	972.824	P	25.2232	774.391	P	22.8016
1416765_s_at	826.273	P	31.0761	837.409	P	28.5907	557.023	P	27.4358	694.283	P	16.9334	696.24	P	24.1602	1002.99	P	48.7315	816.476	P	16.5623	752.22	P	15.5083
1416766_at	1219.57	P	14.2024	1247.7	P	24.1592	782.356	P	15.2059	947.391	P	17.1143	424.098	P	28.6586	420.207	P	19.4594	550.49	P	31.1771	545.517	P	28.7879
1416767_a_at	843.323	P	14.0473	799.31	P	12.9877	705.655	P	22.0139	933.245	P	12.8246	420.541	P	20.4055	837.644	P	21.9615	693.435	P	20.5002	586.833	P	19.2539
1416768_at	800.152	P	25.9905	809.803	P	21.3147	791.146	P	21.2731	904.723	P	38.8298	556.143	P	31.821	603.563	P	32.064	612.498	P	22.9068	577.802	P	12.7848
1416769_s_at	1604.39	P	53.7395	1636.6	P	87.009	1040.01	P	56.3169	1088.95	P	32.0396	705.149	P	53.0091	694.761	P	51.5823	724.822	P	34.7641	805.691	P	67.4567
1416770_at	1190.75	P	24.4929	1201.68	P	30.9779	1034.56	P	26.6947	1401.56	P	48.376	587.399	P	53.3537	575.801	P	38.1947	610.218	P	34.4486	584.24	P	46.4514
1416771_at	854.029	P	27.2934	881.406	P	29.4898	772.705	P	24.4776	783.393	P	30.5172	722.252	P	31.1268	729.759	P	22.6164	732.307	P	25.273	779.79	P	20.6735
1416772_at	718.294	P	33.0219	742.767	P	34.3698	438.733	P	24.7677	493.419	P	14.9838	382.983	P	38.5685	389.944	P	30.3506	453.341	P	24.551	457.791	P	18.4733
1416773_at	698.151	P	39.7753	756.056	P	53.245	939.012	P	76.2136	1022.51	P	30.6889	953.801	P	39.897	1100.92	P	66.7433	1180.49	P	42.3654	1173.36	P	63.5713
1416774_at	343.562	P	6.34365	412.799	P	16.0211	493.079	P	15.7635	496.845	P	23.1021	431.956	P	18.7603	463.209	P	13.9144	577.435	P	17.5793	429.015	P	26.2109
1416775_at	296.031	P	10.8023	311.391	P	17.5148	235.88	P	10.5161	249.598	P	16.3645	210.184	A	12.1346	244.597	A	21.0507	237.884	P	11.0139	236.049	A	13.7772
1416776_at	507.232	P	12.8986	570.555	P	9.33768	912.64	P	15.2019	1170.83	P	35.3123	645.916	P	20.1137	661.239	P	15.1971	1000	P	26.0143	1116.29	P	28.3462
1416777_at	82.4908	A	6.09255	71.8683	A	2.9201	105.884	P	5.21092	53.7369	A	3.5924	98.0962	A	3.82585	76.7225	A	3.5001	86.5153	P	4.77031	97.7798	A	4.7844
1416778_at	651.436	P	14.94	671.365	P	13.3215	514.892	P	11.3293	612.842	P	14.3013	322.125	P	17.843	332.239	P	24.8261	311.922	P	14.333	337.262	P	15.9733
1416779_at	327.934	P	9.92121	356.078	P	9.18276	349.439	P	7.13067	371.098	P	11.4006	153.33	P	12.2623	221.039	P	16.9367	162.164	P	12.1045	173.427	P	10.0054
1416780_at	646.083	P	21.3121	690.631	P	22.531	612.006	P	14.4148	673.073	P	26.6137	551.673	P	22.0737	554.705	P	18.4602	594.654	P	17.5645	597.492	P	30.3164
1416781_at	480.609	A	18.4751	512.455	A	8.52571	579.322	A	11.3748	595.974	A	15.6662	489.116	A	11.5041	459.236	A	15.4192	506.669	A	17.4625	481.679	A	17.1236
1416782_s_at	616.947	P	17.2364	598.862	P	9.39313	680.285	P	20.404	654.739	P	29.4941	514.875	P	20.9807	517.881	P	21.2075	590.292	P	13.8117	589.135	P	20.2428
1416783_at	17.5654	A	1.25541	18.3163	A	2.33301	21.919	A	7.97001	19.1763	A	1.15348	15.4605	A	1.65329	16.659	A	1.89198	22.5554	P	2.15905	20.6907	P	1.92887
1416784_at	120.548	A	3.64725	103.356	A	5.30745	86.7064	A	4.38817	88.2884	A	3.59718	93.4948	A	7.67406	97.1718	A	4.26661	94.4558	A	3.14288	86.0802	A	5.99069
1416785_at	169.434	P	8.28449	151.808	P	4.51477	190.52	P	8.2891	184.685	P	9.67688	187.519	P	7.01903	162.755	P	8.18357	151.576	P	6.98554	170.175	P	10.4898
1416786_at	288.993	P	4.7459	260.8	P	9.49741	333.292	P	9.33955	318.372	P	22.9497	312.383	A	11.4164	267.303	P	12.3109	289.277	P	8.77567	329.62	P	13.9383
1416787_at	189.19	P	14.7543	177.597	P	6.03935	197.768	P	8.32762	171.78	P	4.04799	208.408	P	6.70546	208.823	P	6.11569	199.657	P	7.77381	194.351	A	4.10314
1416788_a_at	1716.26	P	26.6802	1783.02	P	27.2047	962.333	P	21.989	1351.55	P	28.077	1164.62	P	40.4984	1257.03	P	30.9998	1423.54	P	32.3125	1337.93	P	26.5846
1416789_at	1611.43	P	46.775	1643.01	P	30.2496	1008.53	P	25.8117	1087.06	P	67.8653	1068.17	P	51.3358	923.687	P	52.0153	1405.97	P	27.7875	1220.61	P	37.9465
1416790_a_at	1489.45	P	80.7152	1443.23	P	49.7471	1499.74	P	103.759	1436.01	P	75.4709	1993.84	P	30.145	2353.73	P	103.27	2049.46	P	69.127	2249.37	P	40.7489
1416791_a_at	956.709	P	15.0726	993.236	P	17.541	944.669	P	21.6042	1223.63	P	27.4137	941.216	P	20.6341	960.884	P	29.3867	1053.47	P	16.7722	1028.11	P	26.3349
1416792_at	1387.39	P	48.7505	1410.45	P	78.7757	1279.82	P	44.2744	1540.84	P	63.8362	1351.99	P	48.2919	1341.71	P	98.6783	1663.69	P	75.54	1751.97	P	50.8699
1416793_at	756.025	P	23.6184	783.246	P	20.4896	563.369	P	19.3171	668.138	P	24.1905	579.171	P	22.8296	705.623	P	24.9061	722.679	P	28.9337	688.665	P	22.6653
1416794_at	284.718	P	13.36	332.959	P	13.5148	294.153	P	8.98143	344.408	P	12.1449	424.205	P	14.6951	457.695	P	15.2401	393.801	P	15.2689	317.34	P	7.87645
1416795_at	488.372	P	28.2855	501.866	P	21.5201	171.57	P	16.3246	195.332	P	9.77649	208.325	P	28.5974	206.613	P	24.7964	206.528	A	23.7832	211.239	P	22.4377
1416796_at	626.877	P	33.3777	555.021	P	22.2939	508.121	P	16.0386	648.076	P	27.7475	446.701	P	25.4657	663.369	P	35.4553	711.691	P	23.9328	625.256	P	15.7009
1416797_at	200.772	P	5.04259	186.973	A	5.22654	210.789	P	6.29254	258.848	P	13.6934	163.96	A	10.235	140.185	A	7.10543	199.11	P	9.09097	149.195	A	7.68475
1416798_a_at	372.922	P	18.8747	365.345	P	8.86707	362.065	P	9.10847	411.497	P	13.5273	322.933	P	11.049	299.466	P	13.9435	446.019	P	18.8493	365.316	P	8.00021
1416799_at	812.606	P	16.2463	796.662	P	21.0046	616.691	P	14.7347	807.382	P	28.4509	493.936	P	22.5141	719.013	P	37.2734	654.842	P	29.0342	659.365	P	21.4496
1416800_at	793.614	P	24.5999	800.342	P	23.635	701.81	P	8.77612	853.421	P	41.6303	632.207	P	39.5801	630.416	P	14.5902	675.338	P	9.91812	649.193	P	31.0395
1416801_at	113.118	P	6.16243	115.336	A	8.65522	132.44	A	5.88584	127.154	P	5.33728	158.543	P	8.17744	158.408	P	7.68722	120.019	A	7.24943	126.24	P	7.13714
1416802_a_at	660.711	P	49.7123	664.974	P	41.5475	604.422	P	42.9345	679.437	P	21.8878	690.316	P	43.6337	762.411	P	29.2289	708.256	P	40.4011	725.318	P	36.9496
1416803_at	486.332	P	15.0686	464.244	P	23.0467	495.049	P	24.1269	593.572	P	20.9179	427.975	P	10.7568	563.88	P	26.24	622.519	P	21.3299	542.808	P	24.6635
1416804_at	129.409	P	5.19736	124.093	P	4.21563	135.741	P	7.34872	141.633	P	9.1325	89.325	A	7.41777	109.001	A	10.8409	96.7281	A	7.97918	99.4765	A	7.94789
1416805_at	229.852	P	10.7425	230.134	P	4.34068	223.198	P	13.7581	250.319	P	8.77532	253.388	P	9.51338	293.786	P	13.4454	250.329	P	12.2915	263.183	P	10.8137
1416806_at	199.278	P	6.85225	198.194	P	7.91858	196.62	P	8.56783	178.816	P	13.4598	216.122	A	11.8824	190.721	A	7.10271	192.261	A	8.60791	187.657	P	10.9193
1416807_at	5773.47	P	70.9604	6122.09	P	130.634	5456.07	P	122.782	6005.63	P	120.478	4692.98	P	178.954	4098.84	P	175.7	4855.5	P	46.142	3878.63	P	118.62
1416808_at	2163.16	P	54.5482	2028.63	P	46.4841	2342.56	P	62.7279	2365.7	P	89.9949	1003.32	P	53.9734	1262.12	P	86.6789	1464.03	P	69.2009	1377.63	P	65.9143
1416809_at	111.116	P	6.13997	105.392	P	7.38577	141.599	P	3.7655	121.811	P	5.07228	112.311	P	8.58837	111.783	P	8.50122	104.707	P	4.82834	119.268	P	6.66078
1416810_at	607.228	P	34.5482	821.409	P	21.6245	610.708	P	24.7122	894.232	P	36.9583	633.028	A	12.9283	626.669	P	23.9605	804.559	P	21.9691	612.765	P	37.8463
1416811_s_at	422.37	P	9.03772	449.523	P	5.42139	312.045	P	6.35946	367.967	P	7.91643	305.463	P	9.90239	277.12	P	8.53375	298.557	P	12.9727	318.38	P	14.3186
1416812_at	1420.98	P	40.7899	1292.2	P	23.5758	1503.4	P	29.2587	1654.01	P	33.6484	2225.11	P	55.6452	2956.82	P	67.6687	2849.05	P	68.8878	2730.33	P	52.8744
1416813_at	809.73	P	32.6523	822.531	P	29.3793	833.525	P	34.0217	1120.44	P	50.4791	601.503	P	42.5131	830.26	P	51.3486	857.41	P	40.6434	854.372	P	32.1051
1416814_at	762.072	P	22.7486	693.117	P	20.5394	698.997	P	18.9103	967.891	P	22.6613	455.829	P	21.7024	643.854	P	24.1025	782.738	P	38.5847	693.753	P	26.2191
1416815_s_at	1691.35	P	78.3658	1704.24	P	53.2564	1684.88	P	109.152	1891.38	P	60.1355	2778.48	P	60.9261	2762.63	P	124.302	2686.02	P	53.0965	2997.33	P	47.4677
1416816_at	860.261	P	51.6693	967.444	P	25.3891	721.298	P	22.3498	867.943	P	25.3221	623.028	P	38.2394	662.546	P	32.8513	730.687	P	25.4347	702.506	P	29.0294
1416817_at	362.19	A	12.8766	392.104	A	8.53063	454.577	A	8.6565	430.769	A	7.98614	347.413	A	11.0355	398.427	A	10.1626	349.563	P	7.44144	311.569	M	7.70076
1416818_at	444.397	P	12.0876	484.312	P	9.11088	466.01	P	11.1639	575.408	P	20.382	267.477	P	20.5542	275.782	P	10.6286	282.719	P	15.3996	295.929	P	19.0275
1416819_at	1358.51	P	42.6177	1523.5	P	37.5056	1277.82	P	46.0831	1601.97	P	53.6912	1132.03	P	52.0214	1237.17	P	98.8432	1413.06	P	34.7788	1323.81	P	47.6909
1416820_at	157.552	A	5.78991	153.484	A	9.89972	176.822	A	4.64328	162.262	A	5.86975	171.565	A	7.36283	169.655	A	7.27756	176.623	A	6.14792	165.033	A	3.70952
1416821_at	341.192	P	9.24079	337.323	P	4.5935	336.282	P	5.96703	361.588	P	11.7193	267.716	A	9.11078	261.618	A	10.9034	303.957	P	9.55557	298.896	P	7.418
1416822_at	319.859	A	8.73048	253.904	A	9.63445	297.761	A	8.43877	287.639	A	14.1865	284.569	A	10.4777	285.63	A	12.0897	311.942	A	9.57634	326.081	A	6.83475
1416823_a_at	314.64	P	8.56186	306.69	P	15.0383	312.532	P	11.372	304.194	P	10.7338	248.866	P	13.6007	242.9	P	8.12289	246.434	A	9.0489	261.472	P	10.2014
1416824_at	468.887	P	8.6688	540.377	P	14.4251	378.369	P	18.1922	444.67	P	16.4199	493.025	P	13.7437	538.898	P	23.5628	471.908	P	18.6623	475.623	P	14.3081
1416825_at	654.33	P	26.0928	632.125	P	19.1476	635.34	P	16.9869	594.508	P	16.7883	598.866	A	24.1788	564.07	A	22.9567	556.698	A	15.3974	588.117	P	18.704
1416826_a_at	571.695	P	16.386	578.807	P	8.36321	511.085	P	13.8359	638.046	P	15.9091	530.32	P	21.6773	703.244	P	23.8157	620.54	P	14.2608	500.228	P	10.5606
1416827_at	250.549	P	8.87352	228.653	P	5.28862	230.317	A	9.37315	201.777	P	8.38105	213.164	P	7.34886	215.742	A	6.71143	186.371	A	7.9748	208.88	P	6.59208
1416828_at	11.0139	A	2.17549	17.1534	A	1.57277	16.0022	A	1.72017	22.5261	A	0.854773	22.2363	A	1.53134	34.3025	A	2.43213	27.9744	A	2.73322	19.6262	A	2.56935
1416829_at	7466.1	P	93.4643	7293.96	P	124.098	4883.89	P	128.682	5146.32	P	124.517	4372.77	P	119.728	3825.52	P	112.807	4552	P	126.171	4832.05	P	86.8602
1416830_at	1249.22	P	52.2258	1239.19	P	60.5671	1134.77	P	18.0185	1137.84	P	69.2555	947.576	P	70.5674	863.964	P	58.6766	867.75	P	36.2915	920.173	P	55.9652
1416831_at	389.382	P	7.75815	407.126	P	12.1776	135.568	P	9.8736	161.932	P	11.2067	97.2417	P	18.5317	93.4759	P	13.7955	110.07	P	13.7486	93.9108	A	11.1768
1416832_at	423.668	P	9.63313	455.182	P	10.0156	69.2897	P	10.9401	89.8027	P	8.52307	103.996	P	12.5576	135.286	P	12.5014	103.732	P	8.03138	89.2405	P	9.74695
1416833_at	1675.57	P	27.133	1719.24	P	24.118	142.575	P	20.8175	148.346	P	14.2859	215.762	P	21.4412	218.162	P	11.16	88.9528	M	22.0163	103.454	P	22.4815
1416834_x_at	1736.25	P	38.3955	1856.84	P	51.273	892.473	P	28.1536	1058.84	P	42.3665	843.177	P	36.4824	975.67	P	41.2275	1241.9	P	58.7827	945.726	P	69.8903
1416835_s_at	510.302	P	10.7131	567.746	P	19.7937	568.56	P	13.2171	739.625	P	23.4308	895.414	P	17.9428	1115.98	P	37.1836	966.309	P	19.2922	744.105	P	17.4298
1416836_at	1095.15	P	39.4286	1112.01	P	31.4255	996.963	P	55.3673	941.06	P	37.0064	639.841	P	36.147	638.382	P	43.4868	746.794	P	28.0988	759.617	P	30.5058
1416837_at	823.489	P	83.1708	1331.45	P	21.016	943.708	P	30.0338	1321.19	P	19.1448	1037	P	34.0208	1082.18	P	32.5425	1274.34	P	20.9377	911.891	P	21.6731
1416838_at	951.288	P	21.3482	980.06	P	30.3347	520.929	P	25.3498	554.464	P	24.9046	700.892	P	19.9017	757.524	P	24.4712	789.745	P	37.3019	751.981	P	28.7381
1416839_at	0.945244	A	0.668075	2.09371	A	1.67129	3.40264	A	1.99973	1.09831	A	0.50133	10.6368	P	1.58127	3.33078	A	1.67148	5.48654	A	2.11167	5.90075	P	1.99564
1416840_at	636.704	P	20.6221	654.05	P	26.3607	596.585	P	11.376	664.21	P	32.5514	373.374	P	31.3719	437.363	P	33.7334	444.464	P	28.1783	439.331	P	25.8486
1416841_at	518.64	P	15.4684	547.069	P	15.0725	473.667	P	23.3313	558.631	P	24.7463	556.528	P	14.514	638.079	P	18.7635	649.623	P	24.3192	628.54	P	14.2014
1416842_at	1526.74	P	21.6358	1593.65	P	35.3235	942.662	P	39.494	1172.53	P	23.5969	934.125	P	28.04	908.112	P	25.8268	1278.14	P	22.7266	1223.46	P	24.5282
1416843_at	445.546	P	19.2042	464.858	P	9.34521	390.918	P	11.5725	454.576	P	13.2831	400.54	P	12.1758	555.335	P	28.4587	489.168	P	10.1206	500.269	P	12.7852
1416844_at	746.228	P	16.2186	699.516	P	11.194	780.716	P	12.0684	845.813	P	27.609	699.818	P	20.7283	732.89	P	22.6867	769.966	P	15.6962	796.016	P	14.105
1416845_at	795.381	P	28.0178	803.105	P	18.2946	871.011	P	23.4193	1074.8	P	39.3419	532.015	P	42.0591	487.121	P	27.5885	678.625	P	29.454	657.9	P	33.4749
1416846_a_at	385.313	P	9.51176	412.398	P	18.0077	560.343	P	14.533	654.455	P	15.4161	293.28	P	10.9107	338.248	P	14.9113	433.321	P	16.9871	390.578	P	14.77
1416847_s_at	69.2442	A	2.77571	50.7099	A	3.95676	54.8276	A	3.39497	51.2684	A	3.31746	55.9705	A	3.93289	66.1137	A	4.68064	49.9732	A	5.31645	69.3202	A	1.9552
1416848_at	686.306	P	16.8162	809.378	A	33.0472	567.117	P	19.7307	728.709	P	22.8058	463.596	A	20.6463	593.067	A	37.0003	694.578	P	29.2739	479.955	P	29.5653
1416849_at	978.518	P	15.8882	979.692	P	19.0987	430.111	P	13.918	461.722	P	4.20605	433.032	P	25.6673	372.834	P	10.6006	512.089	P	16.2016	433.687	P	19.6209
1416850_s_at	2044.93	P	151.225	2276.93	P	111.111	1271.26	P	106.551	1520.91	P	104.69	1287.51	P	44.2603	1463.56	P	79.9633	1644.29	P	57.5755	1365.01	P	33.5581
1416851_at	328.819	A	7.07278	339.557	A	12.0713	344.575	A	7.10325	331.178	A	8.45082	350.693	A	33.091	420.141	A	14.0559	384.206	A	14.4665	345.54	A	10.5905
1416852_a_at	214.878	P	5.23536	238.929	P	9.43815	194.702	P	6.08259	295.349	P	10.0354	161.18	P	14.3275	192.452	P	11.5422	189.456	P	11.3326	266.717	P	6.86348
1416853_at	408.335	P	14.6974	388.959	P	8.2398	408.888	P	5.01303	467.054	P	4.58284	248.049	P	16.1762	232.714	P	12.3184	299.171	P	11.0794	298.225	P	10.2475
1416854_at	349.285	P	5.79937	321.873	P	12.4423	353.327	A	13.3313	269.162	A	10.3729	399.869	A	11.1258	341.992	A	9.64244	337.095	P	11.6027	361.906	A	13.5622
1416855_at	1916.61	P	74.3501	1983.23	P	90.5795	3133.93	P	130.414	2923.96	P	121.713	3181.62	P	90.1148	3519.87	P	117.532	3332.13	P	104.346	3532.05	P	74.3824
1416856_at	780.057	P	24.7585	747.796	P	37.6342	714.56	P	46.8948	851.811	P	48.0567	939.554	P	30.7866	1256.3	P	40.8428	1169.35	P	19.3527	1154.2	P	33.4294
1416857_at	1203.62	P	31.6471	1247.91	P	41.9879	879.775	P	29.3533	1033.93	P	25.3063	893.391	P	28.1135	1013.33	P	53.2823	965.923	P	29.9674	811.33	P	27.9369
1416858_a_at	2327.62	P	60.2581	2168.73	P	64.9756	1650.13	P	65.6357	1889.27	P	58.7013	2700.16	P	46.3574	3155.45	P	105.678	2850.07	P	75.3095	2885.62	P	60.8679
1416859_at	847.852	P	46.0881	919.298	P	40.5186	544.771	P	22.2032	750.591	P	28.4719	1155.03	P	22.1013	1425.05	P	40.5328	1399.06	P	15.437	1247.6	P	35.9189
1416860_s_at	964.554	P	26.8552	873.685	P	26.9861	932.569	P	44.3324	1058.34	P	32.0767	1025.04	P	22.5213	1372.58	P	61.3128	1343.82	P	28.7386	1222.5	P	13.0985
1416861_at	604.404	P	16.3368	569.07	P	28.4293	614.463	P	24.2166	596.365	P	39.4255	657.215	P	43.9522	710.246	P	25.4527	669.858	P	11.1864	658.92	P	12.0146
1416862_at	326.499	P	14.8578	371.409	P	11.8192	430.509	P	14.2769	350.953	P	19.3446	340.697	P	12.9289	357.459	P	12.4042	315.988	P	13.3247	289.416	P	12.6064
1416863_at	169.262	P	4.85927	186.719	P	3.7962	160.654	P	4.09342	192.598	P	6.01085	162.918	A	4.06725	144.688	A	4.937	178.839	A	6.66476	183.379	P	7.17094
1416864_at	305.302	P	12.2367	378.143	P	15.5007	394.884	P	25.7007	395.723	P	10.7935	387.944	P	10.9943	379.71	P	22.4137	373.415	P	18.6534	397.29	P	17.9745
1416865_at	281.119	P	14.7445	278.976	P	6.43429	352.973	P	10.3853	317.839	P	13.3496	430.873	P	16.6064	375.759	P	14.6228	394.184	P	9.92871	415.722	P	14.134
1416866_at	536.662	P	12.3832	549.401	P	28.194	409.575	P	13.367	509.822	P	26.5656	470.998	P	15.4682	473.787	P	28.8545	554.599	P	18.8764	509.82	P	21.9452
1416867_at	305.074	P	11.6405	332.483	P	10.8904	253.741	P	13.5234	311.856	P	15.9294	288.67	P	14.6243	337.393	P	21.7511	351.542	P	11.0874	276.026	P	12.5838
1416868_at	451.949	P	23.3175	484.932	P	23.2921	476.83	P	14.8196	462.658	P	30.7486	462.379	P	24.4027	420.486	P	26.2477	485.01	P	27.2634	450.961	P	20.3313
1416869_x_at	430.293	A	7.95676	382.545	A	5.94022	321.552	A	7.76251	366.333	A	23.4605	275.415	A	14.8792	268.825	A	13.8955	309.133	P	11.9419	325.717	A	13.0892
1416870_at	682.568	P	10.2551	630.75	P	15.738	760.685	P	17.7913	624.49	P	14.9347	628.629	P	15.0409	588.131	P	17.3869	606.926	P	9.47186	564.63	P	11.8509
1416871_at	195.237	P	10.1341	175.607	P	5.31056	203.981	P	3.78607	178.168	P	9.88109	194.878	P	7.13879	179.953	A	10.1538	184.567	A	5.30641	191.636	A	6.09745
1416872_at	882.527	P	40.7696	927.599	P	31.4811	795.966	P	35.6616	980.714	P	49.2331	1017.46	P	33.1774	1042.27	P	24.2596	1304.11	P	29.5667	1203.81	P	50.3759
1416873_a_at	778.264	P	20.6951	868.494	P	10.2669	816.957	P	18.3775	916.347	P	22.1105	818.847	P	43.5991	735.832	P	24.3968	919.899	P	23.1633	860.066	P	14.776
1416874_a_at	206.199	P	6.7129	217.509	P	8.86004	175.156	P	6.52844	202.904	P	8.57285	180.44	P	8.01341	176.776	P	8.24306	239.886	P	7.94266	182.645	P	10.8543
1416875_at	473.787	A	7.93502	401.905	A	12.5607	504.081	A	12.7782	403.76	A	10.5596	573.145	A	12.9771	506.045	A	13.6134	470.57	A	6.39319	507.767	A	3.97789
1416876_at	209.042	P	8.19674	198.03	P	6.08841	226.02	P	8.56658	199.146	P	5.65451	191.42	P	6.52364	192.363	P	12.8862	204.612	P	9.98004	208.074	P	9.8841
1416877_a_at	1519.96	P	75.3179	1555.15	P	89.8733	855.266	P	35.3896	1155.96	P	63.9892	1329.08	P	56.6154	1653.86	P	122.519	1640.82	P	60.3144	1666.85	P	35.8651
1416878_at	220.698	P	12.5165	210.555	P	10.2008	252.079	P	7.05763	226.099	P	6.73004	189.411	P	16.9488	179.428	P	9.53893	192.148	P	7.76841	187.807	P	6.95363
1416879_at	77.5182	P	3.31776	63.593	P	2.93213	83.5264	P	4.46168	56.0722	P	5.38391	97.2856	P	3.98246	86.8728	A	3.35931	72.4161	P	3.86887	74.1716	P	2.60017
1416880_at	1341.48	P	36.5723	1414.81	P	20.147	1209.54	P	30.0653	1465.8	P	42.8279	948.998	P	28.7916	967.258	P	44.0755	1144.19	P	32.7516	1205.57	P	40.6725
1416881_at	580.918	P	22.8193	566.023	P	14.4621	537.919	P	17.3043	670.741	P	36.6227	391.272	P	28.492	402.07	P	25.2872	516.041	P	20.2105	441.822	P	22.3549
1416882_at	351.578	P	9.51393	373.148	P	5.98117	464.501	P	15.6867	415.78	P	16.0886	397.57	P	13.1535	353.434	P	10.7125	354.495	P	19.1177	406.605	P	11.1816
1416883_at	1237.46	P	56.3589	1313.04	P	53.8744	1163.31	P	31.6982	1186.71	P	27.8136	964.125	P	31.7316	951.326	P	64.7495	1058.09	P	41.5012	1033.02	P	35.8454
1416884_at	2482.8	P	96.9173	2128.88	P	64.8987	2234.16	P	71.3061	2298.09	P	60.0786	2163.52	P	100.872	2795.48	P	97.7576	2688.19	P	58.6907	1810.25	P	44.687
1416885_at	387.249	P	14.2334	397.438	P	19.6927	406.01	P	20.6735	487.61	P	17.9765	475.482	P	18.5498	568.295	P	15.5959	580.095	P	22.801	529.312	P	11.8471
1416886_at	72.2436	P	3.45564	70.2549	P	3.76202	57.6514	P	4.10821	71.9275	P	6.20762	75.0024	P	4.54471	91.8677	P	5.8764	101.63	P	6.66803	82.1968	P	4.56518
1416887_at	94.6806	P	2.99028	83.8865	A	3.48331	97.4749	A	6.48506	91.2672	A	4.30411	119.514	A	4.74886	104.671	A	4.07098	108.256	A	4.95774	109.087	A	4.46809
1416888_at	346.835	P	31.8856	433.134	P	16.0867	434.592	P	10.5436	482.439	P	11.7768	474.178	P	16.738	439.914	P	16.7311	507.331	P	15.3045	412.273	P	11.2189
1416889_at	206.802	A	5.13593	194.377	A	5.28231	211.557	A	11.3765	180.083	A	7.4532	239.882	A	7.55121	259.31	A	4.55386	252.131	A	4.63567	251.982	A	6.5703
1416890_at	658.216	P	15.4264	675.544	P	21.498	691.763	P	14.9378	686.368	P	25.1325	812.167	P	23.0552	674.097	P	14.4253	702.896	P	23.7741	733.895	P	16.2261
1416891_at	689.871	P	9.08672	728.758	P	21.4518	553.068	P	15.7597	714.861	P	18.1299	378.842	P	23.0934	436.342	P	17.9222	497.584	P	23.1285	491.223	P	16.8469
1416892_s_at	1267.4	P	33.5476	1312.55	P	37.6676	622.431	P	19.7643	676.55	P	13.8243	793.013	P	32.4645	904.203	P	65.343	831.962	P	25.6977	718.259	P	27.8051
1416893_at	481.584	P	14.7598	533.389	P	27.19	425.392	P	10.8109	425.247	P	6.69593	425.858	A	9.12322	366.807	P	10.6058	358.933	P	16.3429	338.991	P	21.6012
1416894_at	441.707	P	10.7298	425.474	P	17.2947	399.717	P	22.4792	444.276	P	17.7949	317.801	P	22.6642	292.196	P	21.4129	420.982	P	13.2927	355.666	P	22.3051
1416895_at	353.632	P	8.40899	377.601	P	11.6864	284.569	P	6.47727	384.663	P	18.0598	201.128	P	14.8284	203.626	P	14.0659	260.896	P	20.0622	203.202	P	11.6571
1416896_at	488.012	P	19.5408	509.439	P	26.0677	495.605	P	26.707	564.747	P	25.6506	455.023	P	27.9	492.828	P	49.1836	522.618	P	20.1989	513.301	P	11.6576
1416897_at	520.39	P	9.4319	509.84	P	12.3434	511.02	P	15.2992	478.915	P	18.109	401.863	P	12.922	368.247	P	12.9537	366.596	A	13.93	386.847	P	13.7143
1416898_a_at	389.48	A	33.7572	432.129	P	11.6484	426.729	A	7.33265	449.745	P	11.8535	348.637	A	27.9429	257.243	A	16.8839	340.783	P	18.4944	311.878	A	7.88685
1416899_at	1075.16	A	16.2178	1147.72	A	22.6844	1350.2	A	23.245	1162.99	A	34.862	1196.23	A	27.0537	1110.34	A	11.9547	1126.34	A	13.8721	1139.5	A	18.7793
1416900_s_at	178.121	A	4.92249	169.463	A	4.15077	179.15	A	4.26174	194.183	A	11.77	171.833	A	9.76381	166.645	A	6.68202	187.863	A	7.51596	170.382	A	7.22368
1416901_at	2260.5	P	42.0716	2224.15	P	24.324	2168.85	P	115.194	2309.68	P	58.6805	1297.5	P	69.1898	1429.71	P	64.3209	1600.48	P	57.0017	1752.61	P	84.2341
1416902_a_at	4900.75	P	87.599	5155.65	P	94.5779	2912.22	P	90.1309	3265.11	P	79.8926	2608.06	P	104.924	2164.14	P	61.4128	2871.46	P	68.23	2623.43	P	150.928
1416903_at	1327.37	P	37.6853	1415.74	P	30.0071	1121.78	P	16.9198	1354.11	P	30.4461	648.298	P	53.6926	607.138	P	56.235	704.765	P	38.5666	834.718	P	49.3719
1416904_at	1219.59	P	43.2358	1349.77	P	44.9799	1131.56	P	47.9794	1302.23	P	50.5442	1585.67	P	46.9117	2057.69	P	66.6462	1612.11	P	32.2429	1840.61	P	34.1687
1416905_at	207.152	A	5.77814	195.828	A	7.20652	276.343	A	12.4385	271.447	A	23.4068	173.237	A	16.1405	156.358	A	15.5742	170.758	A	12.2996	175.842	A	12.887
1416906_at	2327.24	P	48.4934	2468.8	P	20.9618	2349.51	P	66.6226	2847.79	P	48.7397	2154.97	P	52.9372	2087.05	P	37.3401	2415.66	P	53.9276	2644.06	P	43.667
1416907_at	679.896	P	16.8075	682.658	P	22.7075	671.857	P	15.6948	773.151	P	19.534	629.588	P	22.486	841.774	P	25.4547	918.095	P	29.4878	866.379	P	16.998
1416908_s_at	1458.61	P	54.3437	1480.33	P	53.1493	1508.97	P	50.6431	1749.23	P	48.9075	1827.67	P	36.6479	2220.23	P	60.7717	2057.82	P	53.6072	2003.74	P	30.5196
1416909_at	612.008	P	15.3856	589.846	P	21.8021	522.611	P	12.6088	518.575	P	15.3538	467.41	P	20.0136	378.427	A	17.8196	453.418	P	12.929	455.793	A	12.7396
1416910_at	1209.99	P	27.6042	1175.38	P	31.302	628.953	P	18.1867	766.454	P	17.7577	802.965	P	16.4783	956.542	P	41.6482	991.002	P	27.3792	861.692	P	34.1025
1416911_a_at	345.113	P	17.0598	342.808	P	18.996	239.32	P	8.61868	302.565	P	12.595	372.302	P	11.8192	576.754	P	22.3488	526.09	P	20.5693	421.753	P	17.6716
1416912_at	962.559	P	12.3251	993.481	P	15.9893	799.506	P	32.9125	907.203	P	19.0188	806.92	P	22.3618	821.758	P	34.9282	970.535	P	21.8335	981.393	P	16.557
1416913_at	153.976	A	3.84562	170.124	A	7.44071	155.127	A	3.60519	142.92	A	2.81246	183.962	A	4.87678	146.879	A	2.38814	138.03	A	5.74399	155.258	A	7.20302
1416914_s_at	631.309	P	43.3491	608.22	P	44.1555	646.793	P	36.2981	804.309	P	54.4951	795.305	P	27.8877	885.649	P	71.5544	1028.78	P	38.0503	850.215	P	25.3504
1416915_at	497.144	P	28.9478	504.483	P	26.5002	545.501	P	17.1405	660.156	P	38.114	703.855	P	29.7403	771.913	P	26.3081	915.165	P	22.2509	948.589	P	22.157
1416916_at	466.014	P	19.082	446.738	P	16.3546	611.56	P	21.2141	535.111	P	34.6874	458.522	P	24.6101	432.167	P	31.6079	425.769	P	27.6727	416.086	P	21.4898
1416917_at	773.836	P	22.7882	802.4	P	30.8853	617.139	P	37.8566	722.931	P	41.7958	726.751	P	25.1252	874.758	P	46.7032	879.849	P	35.176	751.335	P	15.9396
1416918_at	402.513	P	9.57291	373.334	P	10.9409	375.593	P	21.1639	407.348	P	18.0742	408.323	P	12.4368	493.59	P	22.1643	493.203	P	18.0532	444.124	P	10.2958
1416919_a_at	187.097	P	8.31606	166.872	P	2.76318	157.061	P	2.54385	158.122	P	4.33001	134.55	P	8.40113	147.097	P	6.56543	137.364	P	6.29769	140.911	P	7.99714
1416920_at	399.263	P	12.761	381.447	P	18.3388	345.782	P	20.4521	385.585	P	24.8224	434.905	P	16.5475	434.571	P	22.6982	476.371	P	13.7301	446.349	P	16.1863
1416921_x_at	5042.32	P	118.004	5176.2	P	202.502	3646.74	P	127.355	3604.37	P	163.515	3138.62	P	265.904	2689.96	P	242.375	2762.22	P	107.105	2977.13	P	116.949
1416922_a_at	1570.49	P	49.0391	1691.56	P	46.7211	1702.91	P	100.037	1688.85	P	61.8191	2396.8	P	86.4124	2291.07	P	87.7323	2258.85	P	84.8488	2475.2	P	52.2913
1416923_a_at	1301.77	P	39.6002	1344.04	P	47.913	1106.8	P	24.1243	1433.35	P	49.9166	870.009	P	41.6139	1084.16	P	89.153	1117.81	P	62.5591	993.73	P	26.9374
1416924_at	1330.03	P	23.8843	1198.33	P	35.3293	894.402	P	23.2535	974.537	P	63.9723	675.564	P	48.1716	972.093	P	72.13	1145.48	P	37.6708	1007.71	P	24.4305
1416925_at	1055.33	P	21.9654	1080.19	P	26.4221	1156.79	P	44.3796	1373.43	P	27.8003	1073.67	P	38.6775	1262.73	P	43.8528	1374.81	P	48.9133	1364.69	P	24.6647
1416926_at	657.804	P	9.58622	714.079	P	17.9576	824.617	P	18.1576	1023.51	P	28.2382	544.359	P	16.9279	749.041	P	30.5384	790.782	P	12.0662	694.989	P	23.9353
1416927_at	212.4	A	8.25925	301.872	P	7.76273	360.208	P	10.8279	362.934	P	11.9017	319.467	P	6.89025	317.311	P	8.65806	320.908	P	4.03237	245.541	P	10.8282
1416928_at	394.078	P	9.83984	430.4	P	11.5827	454.785	P	18.4368	601.02	P	25.4691	512.657	P	23.9349	718.881	P	22.3973	762.301	P	9.33854	645.675	P	21.9015
1416929_at	93.7353	P	5.51581	90.4535	P	4.45254	110.13	P	6.52137	132.091	P	8.00439	111.628	P	6.77886	165.961	P	10.2167	173.527	P	5.44937	134.16	P	3.85259
1416930_at	252.583	P	7.7318	230.565	A	5.61401	271.845	P	4.78966	227.145	P	11.4205	260.28	A	5.93557	236.264	A	8.07984	236.279	A	7.42484	233.351	A	4.58759
1416931_at	464.161	P	23.772	435.767	P	11.5884	427.456	P	19.5852	446.869	P	15.7148	468.519	P	14.1194	392.359	P	17.6612	520.385	P	18.2966	491.764	P	11.4985
1416932_at	479.165	P	18.3213	490.927	P	16.4421	549.484	P	19.7596	531.235	P	16.1291	483.853	P	13.25	489.758	P	19.6892	490.306	P	12.6984	479.851	P	10.6962
1416933_at	634.676	P	15.122	626.968	P	28.5293	547.818	A	11.3257	511.097	P	17.7875	526.515	A	16.5721	512.938	P	27.2833	571.706	P	16.4952	539.727	P	19.1025
1416934_at	131.4	P	7.29115	140.019	P	4.52345	113.36	P	4.8831	130.393	P	3.35234	61.6929	P	3.47577	82.0173	P	4.29392	75.2614	P	4.50385	57.5382	P	5.24427
1416935_at	142.052	A	4.41219	133.636	A	4.97644	153.013	A	4.60947	148.24	A	6.47554	123.773	A	5.56047	144.504	A	7.60358	128.454	A	5.59888	136.146	A	4.82985
1416936_at	351.209	A	3.10928	316.947	A	7.42248	346.326	A	4.19367	310.993	P	7.66989	334.826	A	5.79751	340.607	A	7.17232	380.672	A	9.80027	367.378	A	7.28976
1416937_at	3868.81	P	106.023	3835.81	P	55.6124	3324.68	P	81.6292	3463.01	P	84.6116	1776.28	P	67.7239	1673.29	P	63.3309	2192.32	P	70.084	2309.17	P	75.5739
1416938_at	1807.9	P	50.5471	1773.57	P	58.6844	1172.11	P	38.5004	1308.96	P	83.7887	1860.19	P	53.2773	2127.32	P	88.0591	2149.6	P	40.5292	1995.3	P	32.1768
1416939_at	780.389	P	43.3244	798.536	P	48.4548	653.692	P	38.5664	755.148	P	32.6602	1138.34	P	32.6573	1308.62	P	69.9217	1404.38	P	37.7034	1425.97	P	42.1767
1416940_at	749.329	P	10.05	775.452	P	19.5006	495.131	A	22.0222	553.137	P	15.7323	456.82	P	15.943	439.619	P	15.7562	539.867	P	12.1598	553.675	P	12.3316
1416941_s_at	4229.68	P	86.961	4176.91	P	116.221	4338.75	P	176.529	4503.51	P	144.395	5052.28	P	93.2022	4449.17	P	228.409	4845.74	P	123.403	5342.77	P	91.2166
1416942_at	216.911	P	7.01622	214.918	P	8.49479	191.162	P	7.50761	207.916	P	7.17986	156.568	P	4.88529	166.544	P	12.5097	123.988	P	8.32217	143.964	P	6.06787
1416943_at	1551.2	P	56.2046	1538.26	P	63.7094	1213.86	P	48.0525	1497.25	P	52.9909	1583.11	P	58.3569	2115.81	P	112.381	1912.46	P	52.5492	1710.95	P	33.0863
1416944_a_at	631.368	P	20.069	597.391	P	13.1842	836.574	P	27.9239	658.395	P	17.0393	763.32	P	19.4604	714.854	P	13.8272	701.981	P	23.8307	708.114	P	11.19
1416945_at	901.602	P	59.945	1196.36	P	22.9373	872.178	P	30.8298	1168.88	P	32.5248	833.196	A	13.4842	977.989	A	72.8262	1260.39	P	48.8172	1009.99	P	51.0594
1416946_a_at	921.474	P	9.62521	948.6	P	10.806	470.016	P	7.85656	620.716	P	4.1599	208.264	A	14.6447	168.999	P	10.0161	237.698	P	8.52166	218.248	P	9.25117
1416947_s_at	1801.55	P	24.2929	1834.17	P	14.3867	822.987	P	17.9441	1142.03	P	16.5339	406.87	P	27.0715	323.75	P	20.9566	546.686	P	24.642	538.475	P	16.0237
1416948_at	929.831	P	48.3062	1001.27	P	46.5158	806.343	P	36.5571	972.566	P	53.1146	717.867	P	70.4442	765.342	P	62.9432	959.785	P	38.1066	755.605	P	49.6739
1416949_s_at	1336.29	P	68.0798	1421.37	P	54.5421	1505.59	P	36.5638	1473.57	P	41.1925	1047.28	P	61.3664	919.07	P	34.1027	1158.94	P	41.3068	1047	P	38.6421
1416950_at	619.557	P	9.45311	622.056	P	4.92535	319.739	P	7.59863	406.324	P	12.3123	294.039	P	11.0348	346.302	P	7.50565	369.818	P	12.7724	351.422	P	9.25022
1416951_a_at	1593.94	P	56.7083	1630.9	P	26.3054	794.187	P	11.5734	912.424	P	23.8172	741.515	P	42.7622	1018.88	P	58.9243	885.422	P	29.9341	838.979	P	42.9283
1416952_at	1174.76	P	36.2532	1120.67	P	25.4806	539.607	P	27.5517	645.702	P	29.3661	527.534	P	41.043	639.082	P	9.05002	684.457	P	22.9029	663.925	P	22.8359
1416953_at	766.049	P	8.85585	782.252	P	17.1772	325.051	P	11.7424	366.005	P	7.4302	165.388	P	15.4304	211.569	A	10.2396	158.025	A	10.7068	142.982	A	13.0534
1416954_at	1054.52	P	40.2981	1150.49	P	35.7448	583.871	P	36.9884	650.794	P	24.2646	492.685	P	32.1949	516.156	P	32.863	505.129	P	20.2703	527.059	P	32.6901
1416955_at	583.723	P	36.7351	563.303	P	31.327	439.328	P	15.2409	432.714	P	20.9406	431.044	A	28.8323	413.769	A	31.3338	410.058	P	18.4078	440.139	P	26.8445
1416956_at	177.71	A	4.32711	176.773	A	4.59055	193.321	A	5.58543	187.314	P	7.04865	226.306	A	8.34693	180.22	A	5.3627	173.652	A	8.24274	169.647	A	9.49177
1416957_at	101.526	P	2.04978	94.8674	A	2.79442	142.773	P	7.30552	100.56	P	3.5793	128.215	P	4.41481	111.05	P	4.28379	103.501	P	3.29087	110.781	P	5.09291
1416958_at	473.847	P	12.1684	396.725	P	16.3825	408.894	P	16.7624	455.103	P	14.7955	279.698	P	15.1023	346.507	P	13.1782	330.203	P	18.1752	304.586	P	10.3417
1416959_at	165.335	P	6.10003	158.324	A	4.73885	180.894	A	3.77398	184.897	P	9.56244	208.161	A	6.45481	177.776	A	5.76928	194.015	A	4.08644	176.103	A	5.78552
1416960_at	514.899	P	18.1962	495.013	P	24.4055	520.859	P	14.7445	483.68	P	27.0548	437.648	P	20.1041	387.707	P	19.0949	466.897	P	25.162	481.621	P	29.8015
1416961_at	788.852	P	33.9725	726.609	P	22.12	781.261	P	23.499	822.526	P	34.5949	1325.85	P	22.6591	1335.94	P	20.2794	1405.28	P	30.4628	1580.11	P	25.1333
1416962_at	403.239	A	11.1399	396.794	A	8.89855	429.554	A	12.1761	446.099	P	11.6491	439.965	A	15.9163	421.501	P	15.411	538.098	P	17.6782	561.786	P	20.0107
1416963_at	779.234	P	16.4728	794.36	P	25.4071	575.281	P	22.5934	683.915	P	35.925	682.499	P	22.8533	743.929	P	30.1062	839.491	P	19.7716	843.996	P	22.9946
1416964_at	256.089	P	10.8034	264.779	P	11.3768	249.089	P	6.94262	309.877	P	13.538	229.599	P	12.6767	233.521	P	8.8421	306.463	P	10.4124	288.449	P	10.5768
1416965_at	168.617	A	4.636	159.78	A	6.83573	137.338	A	3.08174	141.405	A	4.52547	150.136	A	7.04367	131.382	A	4.13243	148.113	A	5.7731	155.942	A	5.66233
1416966_at	441.201	P	17.1321	460.648	P	20.2163	152.676	P	20.1237	133.661	P	15.1378	174.756	P	22.6814	166.036	P	17.3307	138.345	P	16.9774	151.914	A	14.886
1416967_at	7.36528	A	0.61909	15.2198	A	1.96805	13.593	A	1.503	12.0258	A	1.38166	11.7911	A	1.95423	9.75322	A	2.37755	14.8922	A	2.57171	10.9249	A	1.52924
1416968_a_at	521.1	P	38.1988	589.066	P	25.3226	615.349	P	6.79946	664.525	P	28.5152	507.832	P	20.2282	527.675	P	31.3236	590.553	P	34.5983	489.236	P	11.9227
1416969_at	620.23	A	16.6369	555.098	A	13.8794	705.852	A	18.3981	559.855	A	23.4178	637.926	P	9.37971	598.243	A	15.2921	700.987	P	12.6013	665.322	P	9.53664
1416970_a_at	6208.92	P	82.4235	6340.38	P	172.39	3586.18	P	153.43	4059.79	P	109.044	4943.16	P	62.3254	4877.82	P	133.923	4683.26	P	132.229	4565.82	P	72.8837
1416971_at	4393.43	P	136.809	4408.68	P	92.4078	2246.31	P	133.852	2663.07	P	98.5542	3180.24	P	129.224	3422.15	P	74.3378	3239.27	P	117.099	3012.33	P	86.2448
1416972_at	1618.71	P	61.2609	1655.22	P	47.4577	1555.33	P	120.932	1646.7	P	66.961	1980.69	P	51.8053	1928.95	P	86.6581	2222.2	P	96.3394	2281.23	P	68.9704
1416973_at	1710.19	P	35.7283	1795.57	P	73.463	1629.25	P	102.393	1864.58	P	108.12	1994.96	P	56.5151	2025.52	P	81.5695	2253.81	P	106.195	2190.71	P	59.2167
1416974_at	591	P	9.68523	550.965	P	20.8056	597.987	P	9.60587	578.799	P	24.2042	498.611	P	18.7907	510.93	P	16.0272	569.557	P	14.4252	546.328	P	18.3451
1416975_at	174.281	P	3.80581	181.63	P	4.47335	203.076	P	7.85883	204.993	P	5.97601	184.986	P	6.38663	167.143	A	9.30083	165.579	A	5.21535	162.659	A	6.40431
1416976_at	512.296	P	15.7828	581.418	P	13.1456	591.395	P	9.87002	580.411	P	22.5718	460.431	P	19.8691	565.057	P	26.0616	543.05	P	14.6635	475.233	P	10.4457
1416977_at	150.323	P	7.25729	137.345	P	9.84277	145.772	P	2.83946	127.726	P	4.56715	138.816	P	6.89132	143.753	P	4.42218	127.432	P	5.16816	139.053	P	8.39106
1416978_at	835.252	P	14.1134	808.241	P	8.59515	786.785	P	15.7573	904.042	P	26.9197	340.097	P	25.9528	337.005	P	30.9836	420.04	P	13.3759	388.683	P	21.4295
1416979_at	1761.08	P	31.8482	1888.08	P	42.1804	1225.47	P	38.894	1561.48	P	42.4169	1787.97	P	36.8637	1831.9	P	53.2888	1947.52	P	56.5735	1750.12	P	53.7908
1416980_at	429.043	P	17.5884	466.982	P	13.2132	94.4658	A	25.585	96.9125	A	26.8646	90.2752	A	21.6569	86.5343	A	17.1704	82.7399	A	19.9243	90.3301	A	20.8643
1416981_at	577.96	P	19.6705	563.466	P	19.8635	484.782	P	11.6223	503.427	P	44.387	469.29	P	24.7026	438.137	P	21.247	462.59	P	16.3134	517.165	P	17.6927
1416982_at	526.186	P	31.3346	575.006	P	9.14459	547.083	P	13.5307	648.526	P	15.7418	448.823	P	13.5208	480.31	P	17.5806	535.867	P	14.3028	478.647	P	15.7622
1416983_s_at	1102.54	P	15.1002	1100.67	P	20.79	1280.45	P	18.9807	1095.37	P	37.6121	1085.76	P	22.6121	984.869	P	25.3007	912.625	P	43.0488	1027.74	P	40.9485
1416984_at	730.424	P	16.9841	784.767	P	18.5623	546.842	P	17.2891	675.65	P	13.8514	502.787	P	17.821	520.278	P	19.9727	628.499	P	24.0085	659.604	P	16.4429
1416985_at	849.828	P	14.0522	775.437	P	7.49736	761.753	P	8.05837	869.496	P	26.8063	441.051	P	22.5789	445.072	P	17.6255	597.253	P	23.0198	544.7	P	15.8776
1416986_a_at	297.985	P	11.3409	274.565	P	5.29191	330.018	P	8.23089	335.595	P	22.6433	231.067	A	7.2331	224.41	A	8.92151	240.449	A	10.6221	232.498	A	11.2714
1416987_at	62.1251	P	2.37648	72.369	P	1.56358	80.558	P	2.21477	79.6209	P	3.55434	67.6003	P	4.20526	67.2287	P	3.60082	66.7583	P	4.26039	57.6562	A	1.69608
1416988_at	564.459	P	18.6669	563.643	P	16.9228	586.155	P	17.3749	702.232	P	15.1516	707.218	P	30.7607	749.874	P	13.6952	872.54	P	16.669	883.445	P	14.5087
1416989_at	972.283	P	22.611	858.58	P	35.2273	969.542	P	31.4435	820.776	P	30.6527	778.11	P	22.0065	814.142	P	32.075	833.791	P	24.4046	882.251	P	18.2645
1416990_at	858.955	P	19.052	826.868	P	16.2322	893.793	P	21.4769	907.741	P	11.801	794.94	P	16.6942	839.731	P	31.5137	816.396	P	23.8609	818.312	P	17.0899
1416991_at	340.904	P	10.7127	343.49	P	8.92737	263.812	P	7.3458	324.703	P	8.32232	218.031	P	12.0606	218.839	P	12.2447	263.934	P	6.86739	277.042	P	4.84581
1416992_at	279.85	P	11.402	267.411	P	6.33819	281.36	P	5.92065	264.267	P	13.2012	252.784	P	11.182	230.9	A	11.9792	256.706	P	6.0509	261.527	P	8.79648
1416993_at	337.67	P	8.90812	358.823	P	8.98226	294.485	P	6.85828	368.833	P	10.5664	242.792	P	12.2986	263.566	P	4.77086	307.032	P	12.5859	264.982	P	10.0287
1416994_at	334.902	P	7.40512	395.916	P	7.49737	350.358	P	15.6267	392.997	P	7.24233	368.351	P	8.76179	393.135	P	21.5072	362.019	P	9.17996	322.727	A	6.51459
1416995_at	551.748	A	23.3398	539.192	P	8.36698	564.759	A	10.6831	486.52	A	23.5635	567.95	A	25.5162	499.821	A	8.86918	520.455	A	8.17927	526.987	A	9.38878
1416996_at	275.133	P	6.97688	275.132	P	7.94466	312.639	P	11.3394	344.42	P	28.96	266.376	P	18.2814	281.9	P	20.7351	318.508	P	16.4308	273.522	P	6.00395
1416997_a_at	511.586	P	11.6096	412.702	P	15.3138	524.547	P	6.91722	438.716	P	11.3458	376.517	P	6.16023	455.277	P	7.42323	441.039	P	8.98312	385.161	P	5.29695
1416998_at	627.48	P	17.4888	577.278	P	12.3061	496.94	P	10.2829	631.257	P	16.5704	525.552	P	18.8611	626.684	P	21.7022	736.758	P	18.324	735.804	P	13.5608
1416999_at	889.578	P	35.5189	912.622	P	29.0256	512.799	P	17.7125	643.381	P	20.4047	379.822	P	44.5224	363.896	A	37.5669	454.587	P	30.9586	394.449	P	35.0893
1417000_at	290.117	A	8.77805	339.706	P	5.13355	329.497	A	10.1674	393.62	P	20.354	247.503	A	10.5362	286.558	A	10.8708	280.265	A	12.9491	237.297	P	10.7911
1417001_a_at	1994.97	P	19.1144	2069.01	P	28.6394	1404.49	P	80.297	2054.69	P	96.5766	878.183	P	53.9602	1252.46	P	61.032	1178.96	P	78.2032	1073.79	P	56.9346
1417002_at	1225.63	P	47.5309	1244.15	P	48.1152	886.537	P	39.1899	1090.21	P	33.7138	673.768	P	32.1661	671.889	P	40.4959	897.468	P	46.142	751.848	P	24.669
1417003_at	145.317	A	9.53864	156.552	A	3.70988	133.501	A	5.95225	142.344	A	5.90167	135.824	A	9.19011	123.109	A	6.45299	145.742	A	7.34256	140.214	A	7.01549
1417004_at	516.911	P	24.0633	660.813	P	27.7682	525.518	P	22.7067	729.095	P	32.8485	711.616	P	18.6637	738.225	P	24.3507	837.716	P	21.0866	815.338	P	20.1091
1417005_at	366.818	P	6.46416	338.666	P	9.47482	332.668	P	7.01001	354.495	P	13.8936	304.678	P	13.309	329.236	P	9.88214	345.347	P	7.72505	320.918	P	7.28161
1417006_at	691.348	P	21.1074	668.701	P	16.4206	608.969	P	16.2852	638.713	P	26.4602	519.299	P	21.2489	490.25	P	23.9783	577.264	P	20.2099	533.144	P	21.947
1417007_a_at	1096.06	P	43.7205	1184.47	P	52.2885	911.828	P	27.6494	1245.07	P	52.2713	1064.82	P	37.0775	1500.12	P	64.499	1336.68	P	45.2342	1090.66	P	26.8082
1417008_at	398.239	P	18.4833	405.717	P	26.5582	315.726	P	8.78155	300.014	P	18.1381	374.88	A	28.898	353.871	P	18.9632	332.718	P	14.8116	347.857	P	14.5929
1417009_at	259.112	P	9.57178	260.076	P	9.41073	241.458	P	7.80152	272.192	P	10.7684	130.821	A	23.7448	92.2391	A	12.0145	104.653	A	16.851	103.813	P	16.3291
1417010_at	855.081	P	27.0244	875.95	P	34.1188	743.279	P	27.947	917.582	P	54.0978	692.415	P	35.0193	966.905	P	58.4219	831.95	P	23.9222	754.728	P	41.7306
1417011_at	783.864	P	19.1143	761.883	P	16.1151	869.134	P	15.1117	1086.22	P	24.4373	324.931	P	14.1313	362.88	P	12.8293	491.355	P	24.1894	429.922	P	12.4856
1417012_at	221.287	P	6.40679	266.849	P	11.3737	335.49	P	8.15253	389.462	P	11.0722	268.877	P	10.2447	248.68	P	12.3265	269.843	P	8.68364	206.029	P	7.59789
1417013_at	262.46	A	3.70987	230.768	P	7.78392	236.435	P	12.8223	238.696	P	12.3923	251.74	P	7.2457	289.414	P	15.0016	225.219	P	7.39425	250.386	A	6.6154
1417014_at	244.443	P	12.7207	212.478	P	9.41258	203.344	P	4.53701	179.105	P	8.58174	192.298	A	13.3972	166.565	P	6.74982	178.075	P	3.42422	202.257	A	5.83272
1417015_at	153.134	P	6.70835	160.059	A	5.00805	159.063	P	3.89186	191.736	P	13.9935	121.204	P	7.93111	117.086	A	10.3394	107.327	A	8.12798	114.665	A	6.99796
1417016_at	468.946	P	11.358	435.785	P	10.0373	448.998	P	21.1742	467.748	P	9.61147	335.104	P	11.4949	298.288	P	15.4952	417.383	P	17.6401	425.783	P	9.23049
1417017_at	144.843	A	10.0067	168.527	A	7.75118	149.3	A	4.74699	183.129	A	14.9922	146.78	A	9.80253	135.537	A	11.1845	174.705	A	7.50025	139.389	A	10.5248
1417018_at	1049.46	P	19.953	1047.28	P	18.1464	1132.12	P	13.1816	1388.13	P	23.1846	423.489	P	27.0211	421.606	P	27.6109	577.597	P	26.9241	580.206	P	27.6514
1417019_a_at	158.246	P	5.61448	154.737	P	7.63036	185.03	P	6.44539	224.17	P	8.21673	383.392	P	8.43866	464.294	P	8.69223	492.03	P	12.5243	491.882	P	11.57
1417020_at	47.1589	A	3.20076	39.5968	A	6.55317	48.991	A	1.7196	35.1383	A	0.964716	49.8562	A	5.13983	48.4951	A	4.32486	35.9196	A	2.25449	49.3904	A	1.71225
1417021_a_at	118.368	A	4.01821	99.924	A	3.5665	135.157	P	5.22529	110.539	A	4.98038	135.509	A	4.51442	130.658	A	4.10626	119.565	A	6.80199	125.486	A	4.63401
1417022_at	134.162	P	8.09587	125.607	P	5.13933	127.251	P	5.37674	121.089	P	5.95973	122.86	P	6.29373	111.748	P	10.9457	126.924	P	8.36695	105.518	P	5.62195
1417023_a_at	4085.29	P	75.7014	4029.72	P	84.2643	2667.6	P	114.227	2853.3	P	66.4401	874.953	P	49.0201	1135.57	P	89.7924	1234.12	P	77.4623	932.868	P	85.3935
1417024_at	441.087	P	18.5913	501.664	P	16.4361	452.175	P	17.3395	517.879	P	17.5987	666.474	P	15.739	691.667	P	12.276	802.983	P	8.79607	854.872	P	32.8306
1417025_at	599.094	A	6.66251	572.778	P	7.50456	625.344	P	8.05654	506.092	P	17.071	551.886	P	16.2766	508.938	A	11.436	502.011	A	8.87567	539.594	P	7.14313
1417026_at	664.334	P	46.6179	619.428	P	52.8257	394.724	P	21.3313	451.75	P	32.3316	660.14	P	27.7427	888.73	P	50.375	874.342	P	42.5801	626.973	P	22.8218
1417027_at	698.919	P	13.2327	690.139	P	16.7928	623.425	P	20.8229	841.874	P	30.9268	551.151	P	23.8211	635.074	P	33.117	713.391	P	30.8232	546.119	P	16.5371
1417028_a_at	485.795	P	17.7365	455.694	P	15.5416	548.143	P	10.2344	494.799	P	15.7292	488.053	P	6.59048	424.725	P	15.6353	447.242	P	13.2222	555.88	P	16.2184
1417029_a_at	208.618	P	4.53031	194.34	P	8.98442	220.591	P	5.92277	230.312	P	13.3863	216.331	P	6.34266	221.008	P	7.82537	183.692	P	11.174	173.667	P	6.47955
1417030_at	161.949	P	3.70704	150.39	P	4.89876	97.5878	P	4.30514	161.33	P	5.94823	56.6427	P	6.62065	63.3511	P	7.5679	83.7197	P	6.7991	90.9052	P	5.53228
1417031_at	236.626	P	4.71374	216.928	P	5.67008	220.875	P	8.7264	214.866	P	3.36503	159.058	P	6.71376	180.937	P	6.98753	202.807	P	6.1304	167.228	P	7.2654
1417032_at	649.187	P	10.1507	620.33	P	14.6959	649.03	P	36.6567	625.798	P	19.1693	583.373	A	18.6313	604.614	A	12.4776	634.419	P	21.3585	660.902	P	19.7055
1417033_at	156.479	P	7.19883	153.006	P	4.46513	163.167	P	7.04168	182.289	P	5.08224	145.68	A	8.29225	170.605	A	6.27822	149.164	P	7.31015	140.815	A	6.19993
1417034_at	428.474	P	11.4886	393.141	P	25.8659	394.46	P	10.5221	413.858	P	16.4743	395.72	A	11.7206	381.045	A	16.2231	443.761	A	16.1305	393.996	A	15.1285
1417035_at	452.016	A	13.9253	442.685	P	12.0005	469.241	P	14.9634	479.071	P	21.9383	511.618	P	15.5589	461.766	P	15.1264	554.763	P	19.544	523.97	P	14.8538
1417036_at	13.3103	A	1.39606	17.1028	A	1.69346	8.57859	A	1.30798	14.0202	A	2.48822	17.5984	A	2.90765	14.7263	P	3.70314	13.045	A	1.14226	9.27123	A	2.41676
1417037_at	407.748	P	15.0728	434.275	P	16.0349	330.768	P	16.474	411.736	P	19.5414	784.052	P	32.4527	1089.91	P	15.9089	1015.21	P	34.935	870.474	P	25.1058
1417038_at	1016.56	P	25.7997	1138.72	P	27.4135	1184.12	P	24.376	1441.91	P	35.6365	872.247	P	20.7043	746.569	A	19.7511	1259.6	P	47.4587	1039.35	P	17.3559
1417039_a_at	1286.39	P	34.1872	1344.1	P	14.758	1332.7	P	24.4638	1595.5	P	61.9392	929.875	P	68.2934	909.141	P	52.1435	1026.33	P	14.4839	1153.22	P	20.2046
1417040_a_at	800.213	P	20.6484	758.009	P	20.4255	748.3	P	24.8973	763.206	P	20.9585	653.433	P	18.72	591.923	P	13.9048	681.052	P	17.6213	668.478	P	15.4676
1417041_at	504.128	P	14.2544	534.078	P	15.8093	412.618	P	18.3496	545.804	P	13.8232	602.131	P	17.0615	684.09	P	16.3954	679.194	P	17.8723	612.192	P	12.6111
1417042_at	1001.21	P	29.1023	993.063	P	37.4118	377.894	P	35.1254	366.258	P	21.4739	379.079	P	37.2689	336.694	P	30.7339	318.686	P	38.7405	316.765	P	27.8635
1417043_at	481.389	P	4.9553	427.632	P	8.81036	414.522	P	9.11741	406.071	P	6.19725	516.246	P	6.28903	579.333	P	9.30031	472.948	P	6.97172	497.234	P	6.76073
1417044_at	596.007	P	26.1282	562.203	P	21.5485	615.659	P	31.4451	592.776	P	25.3243	574.858	P	29.4882	589.178	P	28.7371	621.252	P	15.4869	598.444	P	26.7689
1417045_at	303.743	P	10.6186	319.775	P	11.745	192.789	P	9.0611	244.48	P	10.0679	142.932	P	14.7561	151.944	P	12.9715	161.075	P	13.882	137.816	P	7.12046
1417046_at	426.149	P	17.4287	480.605	P	15.174	378.294	P	9.89365	437.219	P	12.6317	297.135	P	14.6687	288.238	P	14.6701	363.879	P	17.0592	350.274	P	11.6836
1417047_at	195.166	A	6.10706	186.875	A	3.02197	159.128	A	2.95892	152.17	A	7.14294	137.224	A	4.06207	140.609	A	6.49905	145.13	A	6.62659	143.696	A	3.34208
1417048_at	249.784	A	4.86424	216.502	A	4.81212	269.629	A	7.18604	224.624	A	11.0969	277.423	A	7.20017	308.799	A	10.3256	273.374	A	14.4613	278.652	A	9.39581
1417049_at	213.313	A	5.42717	191.752	A	7.39529	199.464	A	4.05184	183.659	A	4.50889	225.719	A	8.24384	223.376	A	10.0182	209.463	A	6.74254	220.273	A	8.28989
1417050_at	171.075	P	4.27016	184.604	P	5.51756	160.465	P	5.62649	171.216	P	9.93129	144.684	P	6.94281	136.322	A	8.85996	129.857	P	3.30146	142.236	P	5.87258
1417051_at	99.0279	P	2.90028	109.711	P	5.02428	113.667	P	4.97198	116.846	P	4.75786	126.153	P	11.9255	117.177	P	10.3391	119.259	P	9.07253	119.147	P	4.8364
1417052_at	1022.94	P	27.0648	1052.74	P	17.647	799.827	P	16.1207	867.984	P	19.3239	959.864	P	22.2416	994.32	P	26.4464	1217.73	P	38.6781	879.534	P	20.6867
1417053_at	1465.36	P	29.5479	1465.15	P	38.3341	781.073	P	31.4356	937.438	P	31.1359	1174.05	P	27.0905	1121.22	P	34.9468	1332.08	P	34.1301	971.134	P	34.8021
1417054_a_at	1105.78	P	44.5844	1249.12	P	34.1444	868.454	P	27.737	1005.63	P	34.5415	1506.43	P	46.138	1696.83	P	54.9538	1649.43	P	26.6524	1572.14	P	35.5261
1417055_at	2922.6	P	48.4281	4743.12	P	67.3192	3525.67	P	75.4989	4791.06	P	121.356	3807.85	P	78.2006	3741.31	P	96.3065	4047.6	P	90.9228	2940.25	P	81.8986
1417056_at	1294.02	P	31.9915	1296.6	P	46.8803	1212.04	P	60.7599	1319.06	P	35.7942	850.189	P	54.039	875.233	P	34.4704	1014.14	P	43.4123	961.905	P	28.0934
1417057_a_at	725.855	P	34.7399	757.32	P	37.979	689.985	P	35.235	962.782	P	60.8898	936.909	P	33.858	1024.63	P	45.4656	1215.91	P	47.1268	1168.21	P	25.8871
1417058_a_at	674.967	P	18.1441	733.804	P	25.4969	554.099	P	14.4327	633.707	P	34.8005	1005.99	P	31.734	1146.65	P	45.6338	985.121	P	22.8695	1028.12	P	27.6315
1417059_at	1438.3	P	49.6425	1413.07	P	26.8004	1176.38	P	50.5583	1283.4	P	36.0923	1314.5	P	57.8156	1469.08	P	52.8025	1575.91	P	54.0622	1591.25	P	32.343
1417060_at	257.326	P	15.6081	238.953	P	14.0004	304.793	P	19.2186	284.12	P	14.0769	374.976	P	10.2118	414.628	P	18.8873	395.049	P	9.67535	392.141	P	11.9322
1417061_at	1404.68	P	18.7255	1420.02	P	32.2593	1245.48	P	20.0648	1419.16	P	52.781	843.088	P	27.8141	1078.37	P	51.8748	967.743	P	24.525	961.129	P	33.3703
1417062_at	766.616	P	21.022	759.191	P	29.4466	1037.24	P	16.2072	1098.8	P	40.8072	994.957	P	33.1137	1042.61	P	36.574	1178.59	P	18.6625	1012.75	P	19.2208
1417063_at	221.787	P	10.4883	250.791	P	9.36944	362.715	P	9.43026	476.566	P	14.6276	131.168	P	9.94097	105.275	A	14.5863	158.305	P	9.04343	149.239	P	9.70562
1417064_at	876.168	P	21.8811	868.683	P	18.3884	579.291	P	16.4741	701.477	P	31.205	776.035	P	20.1033	917.319	P	19.0104	889.442	P	27.0445	761.956	P	13.5414
1417065_at	357.996	P	15.5597	379.366	P	19.264	553.599	P	24.376	679.449	P	24.9454	464.233	P	22.5696	532.052	P	30.2093	483.962	P	21.8936	486.918	P	25.7987
1417066_at	334.964	P	10.1185	335.101	A	11.3083	385.515	A	19.696	343.036	P	6.23475	279.117	A	12.0348	295.312	A	9.43519	259.665	A	7.18359	235.004	A	10.3634
1417067_s_at	252.28	P	10.1151	259.74	A	6.8505	417.801	P	7.23931	315.868	P	6.12737	340.15	A	4.02756	253.461	P	12.422	281.12	P	8.69675	290.992	A	9.62493
1417068_a_at	629.334	P	65.7419	628.043	P	41.6897	691.234	P	57.1863	543.575	P	56.6851	1071.02	P	18.955	1167.62	P	41.5638	1169.21	P	38.7915	1208.19	P	46.6528
1417069_a_at	224.917	P	4.43687	259.232	P	7.85253	277.19	P	7.51241	322.821	P	13.1928	328.152	P	13.1511	349.206	P	12.7152	318.498	P	8.77474	194.083	P	11.098
1417070_at	67.8858	P	4.31357	61.631	A	2.72234	73.3803	P	2.63769	70.8429	A	2.95689	45.4328	A	4.47483	42.9183	A	4.8278	41.5834	A	2.91158	47.8396	A	2.77732
1417071_s_at	180.31	P	10.5451	261.915	P	7.53614	274.057	P	5.11455	296.656	P	6.55694	266.145	P	9.31508	178.263	P	10.1679	255.322	P	6.68782	212.625	P	9.24096
1417072_at	1589.27	P	25.3833	1683.32	P	21.1624	114.355	A	38.2851	94.0104	A	38.0546	133.738	A	47.4865	116.188	A	36.7878	97.5164	A	35.5951	103.294	A	35.2624
1417073_a_at	770.421	P	13.7797	772.758	P	18.3304	622.706	P	18.0657	735.023	P	23.7008	555.05	P	12.8938	826.505	P	19.0659	752.963	P	25.0471	625.496	P	16.5157
1417074_at	62.5522	P	4.90038	59.8313	P	3.53728	66.2653	A	2.50344	62.5577	A	2.65058	56.2351	A	6.53787	62.6853	A	3.87471	58.1332	A	3.70951	56.8722	A	5.46698
1417075_at	1092.7	P	54.0713	1118.1	P	60.2427	842.016	P	45.7516	1038.85	P	61.6454	1321.2	P	22.3972	1652.18	P	73.9986	1486.39	P	74.4436	1558.13	P	40.9318
1417076_at	71.973	P	3.09796	87.7127	A	4.59831	73.3569	A	3.36004	75.1116	A	1.48246	87.3794	A	3.35939	94.1048	A	3.25012	92.6851	A	2.46154	62.8809	A	4.40161
1417077_at	297.308	P	11.546	286.842	P	8.78327	244.003	P	13.6847	259.97	P	7.68118	287.831	P	8.72964	289.794	P	22.5666	326.771	P	14.534	319.657	P	9.19075
1417078_at	726.854	A	26.3223	1621.96	A	31.0391	1013.12	A	12.4152	1694.64	A	25.5452	978.305	A	35.4265	1514.79	A	44.364	1360.19	A	18.5394	799.524	A	18.6425
1417079_s_at	106.745	P	5.66842	101.892	P	6.34407	117.787	P	4.91354	109.22	P	8.70222	125.401	A	4.19601	138.266	P	6.42222	132.109	P	6.16828	123.342	P	7.26335
1417080_a_at	541.659	P	15.3886	549.832	P	13.2723	418.09	P	17.4681	385.686	P	5.15952	396.01	P	11.3381	313.923	P	14.6396	344.964	P	5.1616	404.96	P	12.5946
1417081_a_at	639.412	P	18.3928	659.364	P	19.608	448.577	P	18.3114	477.165	P	14.0797	340.316	P	12.9322	389.097	P	24.0727	421.879	P	16.199	358.614	P	13.6851
1417082_at	3158.08	P	101.35	2874.4	P	87.1849	3482.06	P	150.274	3386.22	P	122.654	4223.27	P	99.0484	4316.79	P	156.961	4721.9	P	117.489	4797.86	P	115.286
1417083_at	2754.4	P	66.9689	2742.3	P	97.4775	2095.87	P	86.0856	2376.26	P	62.6677	2621.81	P	90.5854	3015.72	P	130.467	3151.7	P	57.4366	2720.43	P	55.0903
1417084_at	357.81	P	26.3709	388.13	P	23.0773	670.425	P	44.6619	324.265	P	25.2906	1049.61	P	25.8769	1249.48	P	42.4381	873.534	P	23.3891	768.589	P	19.5957
1417085_at	167.688	A	4.26819	147.167	A	2.21352	178.813	A	6.72013	142.996	A	4.28333	181.265	A	7.98354	164.77	A	8.60696	182.02	A	6.72609	169.022	A	6.51424
1417086_at	846.072	P	21.1956	868.188	P	19.9875	656.006	P	24.6222	820.538	P	24.4344	631.102	P	20.2143	775.78	P	18.7374	737.352	P	22.0262	735.361	P	19.0842
1417087_at	1266.16	P	20.9473	1300.32	P	28.4004	1119.25	P	37.1775	933.062	P	43.1619	1184.41	P	36.2189	1154.63	P	30.1302	1181.47	P	28.9477	1574.83	P	39.3041
1417088_at	729.661	A	15.2767	719.709	P	13.7109	603.343	P	11.6468	590.933	P	49.421	692.35	A	35.6862	674.399	P	19.1721	581.79	P	18.3608	643.812	P	15.2915
1417089_a_at	368.334	P	12.272	356.625	P	13.0648	207.77	P	6.75435	223.062	P	17.2274	139.2	P	15.281	139.49	A	15.6593	115.256	A	12.7985	128.671	A	14.5675
1417090_at	1857.61	P	43.8383	1693.88	P	34.1562	2063.93	P	64.8777	2114	P	63.4471	1169.33	P	38.4136	1456.29	P	61.6206	1561.22	P	91.072	1663.26	P	29.1524
1417091_at	944.592	P	31.4417	913.96	P	30.5253	497.627	P	15.2652	659.616	P	11.5394	486.737	P	35.8425	635.821	P	31.7701	526.476	P	28.0658	635.422	P	29.9812
1417092_at	1573.7	P	23.9827	1663.54	P	24.7476	312.057	P	11.2717	415.436	P	16.573	177.032	P	15.9718	213.975	P	20.2178	210.996	P	21.1331	218.466	P	17.9663
1417093_a_at	218.425	P	8.8477	256.053	P	6.8631	212.059	P	9.0413	252.054	P	9.11545	240.742	P	11.4697	198.712	P	9.48649	283.85	P	12.5369	255.931	P	5.7212
1417094_at	488.126	P	11.8444	555.43	P	13.9172	274.611	P	13.1895	364.752	P	12.4349	300.94	P	12.2959	284.061	P	14.835	350.928	P	20.2848	344.903	P	8.44534
1417095_a_at	327.496	P	10.9797	326.597	P	10.6203	266.144	P	7.57049	296.133	P	8.58395	501.15	P	18.8006	677.667	P	26.8673	617.055	P	7.54818	544.591	P	12.044
1417096_at	414.303	P	9.0063	427.497	P	13.7535	400.446	P	14.1588	478.285	P	17.9469	500.756	P	18.8255	604.485	P	10.7782	635.273	P	19.5256	571.581	P	21.8149
1417097_at	175.478	P	6.00544	199.909	P	11.12	127.389	P	4.75396	152.617	P	3.27551	143.608	P	14.6613	142.884	P	6.15738	146.617	P	5.4139	151.662	P	5.64687
1417098_s_at	200.715	P	5.49361	192.462	P	10.0436	137.005	P	6.43694	155.534	P	6.85964	139.12	P	8.18563	149.997	P	4.98094	172.323	P	12.8024	172.6	P	5.29877
1417099_at	344.4	P	13.913	374.759	P	16.7715	329.841	P	19.4635	374.978	P	17.2332	362.704	P	16.0185	386.226	P	20.2198	442.135	P	11.9579	409.018	P	21.1935
1417100_at	578.717	P	31.4983	667.514	P	32.0483	574.517	P	13.8316	651.306	P	27.8093	559.385	P	33.6863	525.386	P	17.9351	702.73	P	24.1176	500.234	P	22.8971
1417101_at	152.967	P	4.53329	155.811	A	4.13407	141.729	A	6.59839	147.885	P	7.07179	112.53	A	6.01894	100.585	A	5.92049	119.132	A	7.99202	130.231	A	7.69598
1417102_a_at	2542.24	P	47.8982	2554.82	P	28.5291	1422.59	P	37.4552	1745.04	P	51.0285	2001.92	P	42.9884	2136.85	P	62.2122	2116.02	P	67.1108	2050.47	P	18.9082
1417103_at	617.36	P	16.3926	644.199	P	15.9906	289.483	P	16.0452	362.286	P	13.7259	266.463	A	15.0182	320.228	P	30.2568	319.525	P	15.2379	259.08	P	19.081
1417104_at	623.611	P	14.9502	684.393	P	36.7104	806.081	P	17.6947	858.766	P	50.3282	643.736	P	34.7636	613.81	P	43.1855	851.916	P	21.6292	766.243	P	40.2584
1417105_at	817.188	P	21.5014	866.134	P	29.7765	651.922	P	21.5299	756.899	P	15.0165	565.755	P	24.3265	616.176	P	29.7541	723.272	P	11.5406	593.208	P	15.8165
1417106_at	772.766	P	16.959	754.84	P	22.7374	690.522	P	10.4739	887.684	P	24.3247	727.652	P	25.4476	937.253	P	28.8464	878.233	P	33.3276	803.01	P	30.0575
1417107_at	320.133	P	16.1829	347.212	P	5.2476	330.592	P	13.2411	351.832	P	10.573	283.341	P	12.6195	260.86	P	11.8229	285.279	P	13.7674	274.078	P	9.6125
1417108_at	569.195	P	22.1228	643.942	P	15.4982	387.367	P	15.2198	426.372	P	20.4705	320.275	P	16.4786	290.801	P	24.867	335.445	P	19.213	323.843	P	18.995
1417109_at	883.52	P	48.403	981.938	P	34.439	420.128	P	36.1183	461.085	P	26.1974	294.354	P	42.0936	298.395	P	39.7887	315.564	P	39.5475	288.162	P	34.8641
1417110_at	278.041	P	14.3273	323.287	P	9.07411	288.797	P	9.31476	361.7	P	21.827	266.79	P	12.6287	338.577	P	9.07961	288.546	P	8.08343	242.091	P	14.0903
1417111_at	433.132	P	13.4943	438.419	P	12.3235	442.491	P	9.66547	542.635	P	19.0376	427.465	P	13.8288	487.894	P	11.5298	488.73	P	18.8366	474.556	P	15.8463
1417112_at	1297.51	P	37.4916	1395.97	P	50.8847	1201.84	P	57.9701	1460.07	P	85.2332	1090.05	P	65.8021	1263.59	P	74.3495	1454.77	P	62.4082	1514.62	P	32.046
1417113_at	822.585	P	19.9633	807.705	P	16.179	823.757	P	20.6439	893.794	P	14.799	801.837	P	24.1316	989.438	P	28.9267	850.142	P	18.7469	871.473	P	15.4687
1417114_at	409.307	P	5.71775	435.396	P	7.17943	400.97	P	7.73267	526.513	P	17.2525	315.14	P	15.9693	386.442	P	12.2161	452.802	P	23.7949	339.344	P	8.13317
1417115_at	361.339	P	9.10987	359.139	P	8.68721	396.803	P	6.56704	382.217	P	15.1208	294.254	P	11.9931	300.692	P	11.3884	325.423	P	9.57285	321.826	P	10.6333
1417116_at	651.868	P	23.9634	696.84	P	25.6052	482.102	P	17.8962	531.593	P	20.5035	393.191	P	26.1321	425.31	P	24.3407	389.749	P	28.3714	442.924	P	18.3042
1417117_at	236.148	P	10.2322	307.856	P	10.1817	343.207	P	11.6444	326.005	P	16.5911	257.672	P	12.3841	224.796	P	14.999	263.873	P	7.71602	259.453	P	10.4101
1417118_a_at	368.338	P	13.8864	426.461	P	12.2573	352.994	P	13.4983	413.985	P	13.3925	374.496	P	9.81967	370.065	P	14.1853	461.652	P	17.0871	426.357	P	18.409
1417119_at	303.148	P	14.8079	283.681	P	10.7539	312.903	P	11.7292	322.766	P	7.22206	249.416	P	15.7451	255.548	P	15.2948	243.349	P	10.1416	238.573	P	10.4526
1417120_at	447.965	P	23.6528	511.887	P	9.1006	605.22	P	19.3917	528.938	P	14.862	463.634	A	14.1291	448.903	A	15.7103	421.405	P	11.1323	416.022	P	10.7465
1417121_at	78.6218	P	6.23682	72.069	A	5.39419	84.8461	A	4.42885	72.0163	P	3.2545	88.0386	P	3.17257	74.6367	A	3.28084	82.9254	A	3.01834	84.6666	A	2.60295
1417122_at	300.174	P	10.0118	327.505	P	6.06816	211.678	P	4.85392	294.557	P	10.1068	146.45	P	5.00914	180.101	P	8.50323	179.836	P	9.30595	202.163	P	7.71858
1417123_at	271.271	P	4.46365	308.656	P	11.1326	312.983	P	9.1717	320.429	P	16.773	251.025	P	14.5643	237.576	P	10.8109	239.198	P	13.7901	219.519	P	13.1258
1417124_at	4403.07	P	70.1101	4410.06	P	79.1867	3638.07	P	72.4663	4419.95	P	83.9311	2561.07	P	93.7556	2241.71	P	130.301	2454.43	P	101.46	3021.7	P	96.0767
1417125_at	1385.64	P	72.8153	1365.07	P	77.0147	1129.06	P	56.3644	1264.02	P	69.046	1381.43	P	69.1495	1520.07	P	77.2054	1792.05	P	46.4119	1736.1	P	47.3346
1417126_a_at	4951.41	P	65.184	4976.61	P	169.81	4365.4	P	223.145	4662.79	P	171.874	4514.52	P	87.2618	5017.67	P	303.341	4734.33	P	119.366	4383.62	P	90.4255
1417127_at	169.54	P	4.68426	149.751	P	2.67628	155.624	A	4.37786	135.313	P	4.90095	165.049	P	5.8296	168.036	A	7.0549	151.162	M	5.58607	162.451	P	7.64867
1417128_at	205.984	P	10.4463	205.635	P	9.67959	195.905	P	7.6583	233.505	P	10.7602	234.134	P	19.4064	213.68	P	13.7051	255.785	P	17.9389	275.141	P	7.55883
1417129_a_at	853.763	P	44.4353	894.449	P	46.3709	1449.14	P	69.0374	1436.74	P	81.2951	2174.59	P	52.5717	1952.37	P	63.8314	2045.38	P	36.9836	2211.5	P	69.0142
1417130_s_at	265.829	A	15.153	271.682	P	16.3673	333.395	P	16.3768	345.857	P	14.9936	332.759	P	12.3823	325.645	A	18.047	371.249	P	17.1064	384.277	P	18.6535
1417131_at	492.129	P	66.4645	604.3	P	49.7644	713.512	P	56.5322	630.961	P	46.1355	1103.94	P	17.2417	1171.78	P	65.8185	976.905	P	53.2797	1051.59	P	30.0863
1417132_at	663.674	P	34.5907	638.24	P	24.7546	753.58	P	29.6818	711.485	P	31.3718	684.793	P	16.6424	682.111	P	28.6267	790.418	P	29.5623	753.584	P	28.8261
1417133_at	606.817	P	14.3522	670.628	P	21.1386	537.573	P	16.2008	686.89	P	20.9574	354.9	P	22.8763	363.003	P	22.2177	451.272	P	17.4148	409.676	P	27.697
1417134_at	356.555	P	20.8644	420.526	P	10.1582	430.951	P	22.8372	525.637	P	18.1131	318.915	P	23.6561	424.951	P	18.5189	415.438	P	13.429	380.956	P	16.0173
1417135_at	249.074	P	7.22071	240.128	P	10.2679	367.833	P	11.6469	266.559	P	9.88871	413.02	P	7.1316	410.706	P	11.3767	351.605	P	12.9657	357.823	P	17.0486
1417136_s_at	132.053	P	8.80946	129.409	P	5.59852	200.04	P	6.24702	172.081	P	9.554	229.333	P	7.92211	223.897	P	6.82414	165.076	P	3.66493	173.881	P	6.47771
1417137_at	169.431	A	9.33089	142.763	A	5.97685	175.503	A	4.61147	206.617	A	12.2308	141.907	P	13.7088	150.757	A	7.65442	128.759	A	5.40748	131.78	A	10.6348
1417138_s_at	990.926	P	50.4567	1097.71	P	34.896	892.906	P	36.544	1059.31	P	41.5537	1222.61	P	39.0729	1132.88	P	48.0647	1371.98	P	37.1119	1218.85	P	29.5663
1417139_at	299.078	P	12.6173	315.442	P	18.3431	295.925	P	17.1332	326.819	P	15.1614	341.888	P	12.4233	451.274	P	22.6024	383.446	P	10.9175	352.216	P	9.25969
1417140_a_at	454.147	P	19.9007	505.239	P	15.3178	409.86	P	17.075	509.957	P	22.292	691.871	P	22.8352	799.631	P	21.4532	747.877	P	15.6226	669.198	P	10.3648
1417141_at	347.49	P	12.1302	361.004	P	21.1173	358.338	P	16.4312	336.57	P	28.8955	427.667	P	23.9545	380.168	A	15.9187	331.126	A	9.27263	343.004	A	24.3472
1417142_at	314.373	P	9.53617	336.123	P	10.415	271.057	P	9.30532	349.863	P	16.0768	283.953	P	13.9374	270.551	P	6.2923	298.436	P	10.9058	302.298	P	16.8258
1417143_at	236.291	P	8.16626	255.649	P	8.37264	294.569	P	11.2344	324.873	P	13.653	284.491	P	8.87488	316.487	P	9.41362	362.753	P	9.4407	344.304	P	10.2559
1417144_at	249.54	P	9.38204	268.175	P	8.50108	262.209	P	13.9749	316.877	P	10.289	352.043	P	9.10539	364.641	P	7.34426	425.825	P	14.013	426.259	P	13.6892
1417145_at	538.286	P	9.17389	500.841	P	13.5339	467.315	P	14.8357	537.275	P	26.8606	470.1	P	21.4621	693.504	P	30.1522	700.42	P	17.5353	561.868	P	20.8344
1417146_at	879.941	P	18.0559	814.514	P	20.2131	914.992	P	19.6163	821.628	P	33.9692	788.016	P	23.1246	725.021	P	20.3115	743.074	P	16.4647	809.539	P	20.8765
1417147_at	245.342	P	7.34437	234.462	P	5.28825	249.562	P	9.41672	263.577	P	11.5067	194.328	P	12.6423	211.756	P	12.5836	260.82	P	10.1513	269.503	P	6.41183
1417148_at	377.672	A	7.62537	370.673	A	7.87483	382.587	P	11.46	404.148	P	18.2889	249.445	A	13.4362	214.819	A	12.9792	286.349	A	13.4771	263.593	A	10.5415
1417149_at	355.56	P	11.8059	376.852	P	10.8403	342.899	P	13.918	416.033	P	17.305	331.67	P	16.9251	329.035	P	15.8518	357.874	P	11.5091	350.618	P	11.721
1417150_at	140.833	A	5.95389	133.24	A	7.17869	130.198	A	6.5073	121.623	A	3.32717	151.288	A	7.32003	124.323	A	3.01343	130.79	A	8.27747	139.181	A	5.91446
1417151_a_at	278.929	M	6.89789	284.308	P	5.87498	290.717	P	7.44278	251.149	P	13.8578	287.539	P	6.97397	264.042	P	6.0921	286.167	P	8.67957	267.55	P	6.72506
1417152_at	319.407	P	13.2007	306.833	P	17.0276	205.561	P	13.3756	274.268	P	13.4764	179.368	P	22.0474	169.485	P	11.2476	159.016	P	12.3997	162.954	P	18.3922
1417153_at	257.862	A	9.13604	235.153	P	9.08404	248.371	A	6.50139	250.616	P	9.21791	223.826	A	7.64354	198.208	A	7.7313	192.018	A	9.37471	232.044	A	8.51673
1417154_at	582.275	A	11.5779	493.534	P	10.3948	634.657	P	17.4505	490.948	P	12.0417	534.09	P	15.8759	547.301	A	10.2738	507.719	P	12.9301	540.882	A	9.85596
1417155_at	814.422	P	40.8468	954.374	P	46.9474	1311.35	P	32.8467	1632.61	P	68.2736	1101.19	P	36.4793	1208.32	P	24.0024	1575.93	P	25.6417	1350.84	P	71.1019
1417156_at	392.903	P	10.3549	430.332	P	5.61093	661.208	P	8.88554	839.561	P	21.635	178.649	P	26.9996	178.881	A	15.9714	159.78	P	21.8633	179.892	P	15.875
1417157_at	907.185	P	38.1064	1020.24	P	33.0226	909.664	P	56.5881	975.071	P	33.556	900.777	P	35.2863	938.593	P	28.9329	1010.13	P	27.7194	951.692	P	29.745
1417158_at	173.399	P	4.40289	167.258	P	7.71527	159.81	P	4.64123	141.523	P	6.38732	182.463	P	9.55021	202.429	P	9.34564	190.225	P	6.31122	200.825	P	6.1217
1417159_at	298.758	A	8.03943	299.44	A	10.9225	312.014	A	11.6149	304.899	P	11.0271	299.018	A	12.2269	307.017	A	16.0402	283.702	A	8.78904	304.202	A	9.15786
1417160_s_at	364.504	A	13.2706	308.293	A	8.69995	339.948	A	20.2776	285.062	A	12.8789	322.63	A	9.11011	413.189	A	14.5665	353.662	A	10.4551	322.576	A	10.9349
1417161_at	352.904	P	12.7762	383.301	P	11.5088	266.104	P	4.7759	316.685	P	7.50152	265.032	P	19.2197	238.056	P	8.81048	271.122	P	11.8184	241.033	P	8.65627
1417162_at	370.174	P	57.242	589.845	P	22.9667	559.537	P	21.6679	707.61	P	34.8245	421.1	P	28.9607	496.097	P	34.9521	653.702	A	59.5322	351.745	P	9.88306
1417163_at	114.332	A	8.45392	92.5324	A	5.44649	111.606	A	5.41451	105.03	A	5.30972	95.5391	A	3.32799	82.0528	A	3.17323	86.7118	A	6.82674	99.4863	A	4.94743
1417164_at	219.8	P	10.0011	204.905	P	9.53613	251.259	P	8.21338	239.846	P	11.8252	220.286	P	5.58342	212.418	P	7.45324	226.154	P	6.32384	212.862	P	7.21486
1417165_at	1045.95	P	17.9396	991.592	P	32.4605	817.56	P	23.459	944.671	P	29.9913	1104.2	P	40.054	1116.68	P	32.9807	991.956	P	24.9032	943.155	P	14.1282
1417166_at	573.852	P	20.1825	588.573	P	27.9088	577.444	P	32.1392	742.162	P	45.6745	844.638	P	24.4715	1172.58	P	28.6363	1043.08	P	47.6338	1091.59	P	40.6353
1417167_at	868.808	P	13.0551	776.005	P	13.912	790.664	P	10.7982	792.957	P	32.2909	709.378	P	18.079	728.652	P	20.4811	792.467	P	11.0662	705.316	P	14.1104
1417168_a_at	351.287	P	7.80662	336.487	P	8.44187	115.165	P	7.99899	165.371	P	5.71591	129.934	P	7.01111	143.405	P	13.4019	132.043	P	7.86252	159.062	P	5.29034
1417169_at	600.816	P	34.6012	577.911	P	32.9242	415.155	A	18.8645	410.469	P	17.5776	393.999	P	24.9052	400.644	P	21.0183	410.026	A	23.1322	393.337	P	21.4115
1417170_at	454.247	P	9.86018	541.031	P	15.0477	482.569	P	21.6001	579.591	P	21.6312	633.18	P	17.3771	714.417	P	22.4603	628.793	P	6.98092	593.098	P	16.5289
1417171_at	78.3426	A	3.84441	78.6236	A	3.66254	71.7588	A	2.95171	55.4002	A	3.14933	91.6229	A	5.71256	59.7811	A	3.46208	72.5039	A	5.7754	93.0311	A	3.47244
1417172_at	147.133	P	3.12215	148.442	P	6.36135	182.49	P	6.14808	169.601	P	6.94218	171.033	A	8.93087	168.031	P	5.14567	171.9	P	12.0014	164.703	P	4.87477
1417173_at	392.967	P	13.863	389.223	P	7.93211	382.053	P	9.8519	422.817	P	17.7313	277.861	P	24.6636	278.704	P	16.4274	325.362	P	9.19085	307.464	P	10.901
1417174_at	492.979	P	10.0787	429.987	P	17.9949	444.115	P	13.2136	453.756	P	24.3793	400.192	P	16.6878	393.477	P	8.18575	422.08	P	6.98135	429.493	P	4.28213
1417175_at	486.033	P	25.2906	567.482	P	12.6156	599.991	P	18.1154	781.22	P	17.8428	475.58	P	22.4788	533.273	P	24.6603	644.672	P	28.9729	547.759	P	9.44674
1417176_at	397.761	P	24.806	368.007	P	18.3281	518.716	P	23.8983	473.676	P	24.1965	777.095	P	15.5229	795.773	P	27.42	862.36	P	19.5951	919.534	P	14.812
1417177_at	916.011	P	25.2834	942.296	P	28.7781	626.142	P	9.97287	706.547	P	23.1557	616.363	P	28.7041	573.653	P	42.9121	817.208	P	22.1878	821.129	P	33.9176
1417178_at	751.393	P	64.6323	784.669	P	74.2607	520.529	P	28.1237	511.658	P	25.7601	579.105	P	39.2114	594.368	P	38.8172	549.094	A	57.0691	477.124	P	23.5187
1417179_at	378.764	P	13.4352	362.944	P	10.3274	371.488	P	8.58294	440.921	A	22.0154	289.913	P	23.0319	318.969	A	16.9429	370.364	P	13.0882	359.602	P	11.4113
1417180_at	352.025	P	12.9585	397.58	P	14.3384	366.386	P	15.1638	424.383	P	27.2092	305.988	P	18.7701	317.045	P	19.1317	293.028	P	9.16362	276.686	P	17.5747
1417181_a_at	150.774	P	20.9645	157.516	P	22.8526	236.379	P	22.923	175.758	P	18.5922	332.791	P	9.73795	301.521	P	22.4403	346.32	P	20.1966	295.631	P	17.7677
1417182_at	339.468	P	12.1892	349.121	P	9.94966	319.577	P	15.1583	327.73	P	13.3168	330.079	P	12.5753	396.764	P	14.3301	383.803	P	18.4096	375.484	P	6.61757
1417183_at	734.627	P	22.3644	813.378	P	24.4147	654.446	P	32.2719	770.676	P	23.356	787.224	P	24.2837	866.413	P	38.6605	878.732	P	36.2143	893.975	P	23.0161
1417184_s_at	14320.2	P	182.317	14356.9	P	273.209	15453	P	210.375	14577.4	P	322.781	13292.5	P	213.627	10758.9	P	370.219	14931.2	P	192.354	14307	P	240.98
1417185_at	7341.35	P	104.964	6798.71	P	118.195	1558.46	P	67.9387	1725.37	P	62.1091	1153.91	P	77.9708	1140.82	P	94.1277	288.905	P	43.3511	277.538	P	37.9193
1417186_at	1065.52	P	36.2883	1130.13	P	49.1955	879.045	P	25.2716	1132.3	P	57.4896	1527.79	P	50.0367	1877.53	P	36.3949	1676.27	P	31.3083	1664.61	P	50.7014
1417187_at	126.692	A	2.71478	121.016	A	4.90206	143.455	A	4.75878	171.864	A	10.5132	162.831	A	9.28193	173.886	A	6.68198	136.566	P	5.07272	148.519	A	6.261
1417188_s_at	121.86	P	3.10192	135.625	P	4.46521	172.311	P	11.0389	156.382	P	9.51864	153.811	P	9.27105	163.663	P	11.719	124.617	P	6.2172	127.274	P	4.60102
1417189_at	1027.56	P	17.3413	1074.82	P	21.4485	957.853	P	29.493	1080	P	26.2754	894.572	P	23.881	920.22	P	16.9759	1092.92	P	29.5728	922.363	P	34.5046
1417190_at	603.748	P	15.485	637.161	P	15.9947	486.976	P	11.7394	580.324	P	15.9297	440.903	P	7.81069	512.423	P	11.8135	532.027	P	15.0846	483.152	P	14.008
1417191_at	779.173	P	20.9374	830.604	P	29.5875	628.694	P	16.5475	758.409	P	16.9508	499.469	P	27.107	578.963	P	45.9041	603.83	P	26.8549	608.721	P	18.8373
1417192_at	923.907	P	13.9851	952.532	P	10.6073	654.484	P	14.4201	863.73	P	14.2661	903.504	P	15.9992	984.258	P	17.1648	989.991	P	22.2709	1020.25	P	17.5308
1417193_at	1649.46	P	24.7216	1899.95	P	27.2318	557.175	P	19.6514	787.44	P	15.9767	653.475	P	30.3215	575.574	P	30.7783	642.76	P	20.629	663.793	P	24.99
1417194_at	227.456	P	5.42899	211.995	P	7.65725	178.589	P	8.56158	169.971	P	4.65421	174.3	P	8.07928	168.712	P	9.0497	160.698	P	5.24054	183.347	P	3.46233
1417195_at	790.845	P	12.8315	799.07	P	12.8815	494.31	P	7.92639	633.394	P	8.98187	417.72	P	21.306	667.731	P	10.4812	521.576	P	15.8993	498.972	P	7.64522
1417196_s_at	453.761	P	12.9343	470.428	P	19.5094	283.452	P	11.1786	365.771	P	20.0347	287.708	P	15.7232	399.19	P	22.4522	318.554	P	16.2189	278.135	P	11.052
1417197_at	235.954	P	7.68837	251.592	P	8.18575	227.507	A	6.99835	224.238	P	5.4968	225.718	A	7.82922	217.511	P	6.35866	233.358	P	8.41606	227.354	P	4.92638
1417198_at	104.198	A	5.04534	113.282	A	6.74484	109.612	P	2.05767	108.49	P	5.32463	113.864	P	6.71734	110.002	A	5.13326	91.6205	A	8.27572	83.9696	P	5.84429
1417199_at	674.191	P	33.7442	815.835	P	30.0299	629.033	P	17.5945	768.524	P	24.8305	754.41	P	23.5083	831.754	P	28.3316	848.713	P	24.5027	756.711	P	20.5756
1417200_at	810.391	P	22.4395	848.743	P	26.1079	680.172	P	29.7764	767.254	P	29.0397	775.311	P	29.274	897.798	P	34.8938	876.115	P	28.2492	972.053	P	34.0232
1417201_at	328.853	P	13.2295	344.454	P	7.47199	327.934	P	15.8126	363.679	P	13.454	303.099	P	13.8765	295.935	P	6.55957	314.262	P	9.47996	283.232	P	15.3578
1417202_s_at	580.004	P	9.51595	557.37	P	16.0371	476.753	P	14.8057	589.527	P	24.1166	508.929	P	18.0142	757.01	P	24.7588	787.392	P	25.2004	661.586	P	14.8616
1417203_at	357.102	P	11.9407	360.621	P	9.23894	342.957	P	8.86013	409.361	P	11.1078	339.544	P	11.3388	285.163	P	13.381	408.831	P	8.47435	384.636	P	17.0176
1417204_at	2016.72	P	146.814	1869.08	P	124.798	1823.11	P	130.665	1779.07	P	133.273	3817.6	P	144.662	3790.3	P	105.785	3458.19	P	57.8944	2381.73	P	100.947
1417205_at	742.284	P	19.8978	761.104	P	21.0505	540.196	P	27.9681	672.404	P	22.9677	439.811	P	19.5586	327.637	P	24.2779	449.847	P	24.2007	436.502	P	30.8827
1417206_at	648.746	P	15.6727	636.338	P	23.3613	583.406	P	17.5897	636.085	P	14.238	456.695	P	15.6532	536.888	P	20.3855	627.433	P	20.5748	625.97	P	23.1418
1417207_at	340.855	P	6.03821	326.811	P	11.8619	353.056	P	4.59404	420.486	P	13.0449	208.283	P	16.2609	219.186	P	7.4439	263.685	P	15.2052	267.645	P	10.4197
1417208_at	819.078	P	48.0069	936.75	P	53.3011	631.57	P	26.356	635.728	P	23.8196	616.441	P	29.7219	648.975	P	48.1873	595.863	P	27.7799	576.549	P	29.6597
1417209_at	599.275	P	45.2323	525.353	P	26.3314	733.344	P	14.9541	483.201	P	31.1693	811.889	P	37.9048	813.114	P	36.1727	792.718	P	25.413	833.358	P	25.9133
1417210_at	232.326	P	6.98845	246.146	P	8.43631	139.123	P	6.35085	234.807	P	9.76706	183.118	P	11.396	313.003	P	12.7085	205.013	P	9.27081	137.053	P	5.81603
1417211_a_at	218.108	P	9.57529	254.648	P	7.46411	179.603	P	5.48299	235.025	P	13.1182	165.666	P	10.2976	162.365	P	9.88304	172.473	P	8.54951	163.484	P	6.52966
1417212_at	918.7	P	10.0408	952.285	P	15.7982	176.009	P	17.957	233.686	P	13.7453	145.961	P	21.7255	141.563	P	23.4151	165.901	P	21.0853	159.445	P	21.0156
1417213_a_at	285.48	P	9.33613	310.666	P	8.89437	357.152	P	9.78059	411.109	P	14.3851	363.379	P	10.3441	352.58	P	9.19644	386.5	P	14.1024	342.1	P	10.6955
1417214_at	222.25	P	5.68626	210.171	P	4.46506	256.94	P	4.61672	246.98	P	4.78459	190.642	P	7.22199	191.659	P	4.24935	170.131	P	5.89822	173.821	P	6.02224
1417215_at	53.6595	P	4.10784	57.4911	A	3.68928	52.2361	A	3.21354	62.0504	P	6.1245	35.5593	P	5.33832	57.5054	P	3.76045	44.4862	A	4.02559	33.0522	A	6.65623
1417216_at	199.132	P	8.25476	216.593	P	10.9087	202.95	P	8.81434	209.411	P	4.86812	194.464	P	6.59428	189.778	P	9.88432	185.456	P	8.42617	187.436	P	6.6053
1417217_at	125.443	A	5.96178	111.141	A	6.51106	140.94	A	6.36267	107.756	P	6.15335	121.139	P	10.0438	134.445	P	3.97792	136.68	P	4.66143	136.585	P	8.48868
1417218_at	190.062	P	6.75286	188.412	P	3.56617	205.183	A	5.11785	214.282	P	6.59403	205.362	P	6.61408	222.947	A	7.538	183.568	A	7.25238	214.197	P	5.36786
1417219_s_at	5028.27	P	104.797	5427.94	P	100.915	5385.7	P	112.471	6354.22	P	181.503	3795.95	P	113.977	3440.26	P	200.225	4824.47	P	204.051	3830.99	P	75.8013
1417220_at	662.21	P	24.3195	710.807	P	23.0365	306.981	A	21.6893	246.049	A	15.4899	282.962	A	24.7351	253.303	A	25.3282	251.786	A	20.3365	259.145	A	18.0252
1417221_at	44.1965	P	2.66413	44.6021	P	1.86657	43.5616	P	3.09681	51.9301	P	5.30507	35.8592	A	3.49619	33.2173	P	2.73734	28.6671	P	4.81862	47.6103	P	3.22604
1417222_a_at	747.556	P	15.2316	718.562	P	22.1964	508.158	P	11.9214	671.361	P	26.4508	541.041	P	25.2614	897.243	P	28.6927	633.134	P	24.1861	663.167	P	25.3127
1417223_at	548.554	P	17.1072	549.933	P	17.1305	588.071	P	14.2681	651.353	P	31.2097	460.154	P	25.3644	491.843	A	18.7288	564.35	P	22.2065	550.848	P	13.247
1417224_a_at	240.97	P	9.10668	306.645	P	5.53213	270.958	P	6.55253	337.689	P	10.9916	274.929	P	8.37277	335.194	P	16.626	284.124	P	9.51652	270.801	P	10.1605
1417225_at	780.511	P	21.1616	681.08	P	14.8487	565.949	P	23.6929	698.96	P	27.337	457.393	P	19.4937	527.815	P	26.2981	478.103	P	23.3803	482.281	P	25.7009
1417226_at	750.99	P	12.2984	642.182	P	15.0463	921.078	P	17.9027	784.678	P	18.368	755.753	P	12.8914	663.093	P	16.3415	725.94	P	15.7781	738.617	P	18.7837
1417227_at	1318.64	P	46.2055	1452.5	P	31.2843	544.438	P	36.0849	588.826	P	30.0941	589.579	P	28.0333	588.552	P	39.3882	552.722	P	34.542	564.296	P	26.8609
1417228_at	405.642	P	18.3584	385.114	P	21.1878	414.462	P	5.03666	429.09	A	16.9728	283.888	A	19.8803	280.25	A	26.7742	291.012	A	17.8718	287.574	A	17.1442
1417229_at	265.212	A	8.58221	259.484	A	5.0445	265.486	A	4.01445	354.101	P	12.305	102.471	A	10.4776	99.3759	A	5.52908	126.05	A	8.13099	97.811	A	9.08788
1417230_at	258.067	P	9.34228	239.572	P	4.69227	269.083	P	10.1661	263.658	P	6.97622	235.151	P	6.19951	258.063	P	13.4823	247.932	P	7.9226	245.09	P	8.53007
1417231_at	2327.84	P	29.6588	2453.77	P	25.265	141.783	A	27.7455	137.783	A	23.3451	225.775	A	24.7914	201.792	A	24.5523	104.677	A	25.1239	113.856	A	24.2375
1417232_at	915.074	P	46.0716	847.078	P	55.9065	630.262	A	42.7474	639.343	A	57.2941	432.208	A	14.8541	437.736	A	17.3589	489.008	A	26.5617	453.753	A	21.1863
1417233_at	929.93	P	33.4016	938.482	P	33.2171	731.903	P	44.662	722.06	P	26.7305	813.032	P	28.5869	908.463	P	29.5056	878.607	P	31.1882	865.421	P	23.1877
1417234_at	257.446	P	7.04975	256.095	P	7.9758	339.705	P	17.9327	368.808	P	20.9325	223.293	P	14.2642	190.202	P	15.2768	224.625	P	12.0522	250.758	P	9.64048
1417235_at	722.299	P	31.3112	690.638	P	25.4958	356.473	P	21.7745	395.347	A	14.785	322.872	A	21.059	366.177	P	21.2291	305.461	P	23.0771	300.932	P	27.6168
1417236_at	319.996	P	16.7314	330.385	P	15.3643	353.778	A	12.0673	313.517	P	7.91619	342.656	A	18.4053	332.137	P	16.2579	299.841	P	9.28181	320.208	P	10.7905
1417237_at	556.809	A	13.9792	602.368	P	7.66372	672.983	P	19.7612	646.253	P	27.4973	641.64	A	14.8582	647.185	A	19.3522	628.846	A	19.2789	598.593	A	23.6695
1417238_at	962.363	P	16.7274	1019.07	P	12.9774	869.872	P	20.4346	1087.99	P	38.6767	646.365	P	25.154	677.289	P	22.8385	936.049	P	29.8907	670.978	P	18.4386
1417239_at	1281.5	P	25.2295	1251.19	P	26.861	891.364	P	28.7481	1157.97	P	33.3523	1273.44	P	32.2104	1734.97	P	58.5773	1602.01	P	20.5283	1551.74	P	43.5775
1417240_at	820.331	P	17.1909	867.976	P	18.4631	744.616	P	30.166	982.512	P	31.6763	663.804	P	24.6924	611.246	P	15.042	774.703	P	30.9056	894.864	P	35.7585
1417241_at	356.844	P	13.4122	355.093	P	13.2199	362.456	P	14.6991	412.368	P	21.2863	404.842	P	17.4557	418.518	P	16.2536	458.582	P	19.9362	439.144	P	15.1111
1417242_at	1639.25	P	35.668	1590.04	P	52.512	1492.67	P	73.2106	1688.91	P	63.1854	2185.58	P	43.296	2193.27	P	71.4054	2350.05	P	69.7562	2366.43	P	57.8457
1417243_at	870.553	P	22.3451	862.329	P	23.4043	845.283	P	23.9141	1020.76	P	23.9362	872.933	P	27.3772	921.567	P	33.7131	1011.4	P	25.069	1021.03	P	28.7185
1417244_a_at	216.411	P	6.11808	217.295	P	9.94611	190.882	P	4.04564	212.581	P	10.6325	126.452	P	15.7061	122.163	P	8.57849	102.765	A	13.4493	136.686	P	9.70912
1417245_at	459.826	P	5.41546	464.859	P	17.934	384.09	P	11.0427	451.222	P	12.4328	319.98	P	13.7782	345.032	P	12.7909	349.845	P	19.3148	349.258	P	9.39488
1417246_at	216.888	A	4.15811	207.896	A	5.34381	255.779	A	7.31048	216.406	P	8.20435	243.055	A	7.30515	222.604	A	10.4154	207.944	A	6.18299	248.235	P	7.16199
1417247_at	447.598	P	28.5849	716.987	P	8.72663	778.129	P	16.865	663.702	P	31.7834	781.405	P	25.1583	627.605	P	16.9371	840.516	P	21.642	679.448	P	17.2633
1417248_at	430.259	P	25.1117	454.411	P	14.0248	465.848	P	11.7653	450.876	P	15.7163	671.546	P	9.32763	714.231	P	32.2205	575.716	P	11.142	566.901	P	22.4271
1417249_at	699.849	A	18.5365	643.99	A	15.6005	713.276	A	17.751	570.405	A	17.092	661.444	A	11.9195	557.051	A	13.9053	629.795	A	8.73682	669.925	A	11.2115
1417250_at	759.552	P	17.1562	772.891	P	11.8596	676.628	P	27.3175	780.43	P	13.6798	572.483	P	9.75901	594.036	P	22.4007	779.134	P	29.1618	780.189	P	17.3428
1417251_at	187.187	P	5.69815	172.345	P	5.77837	198.768	A	4.32391	185.101	P	7.49146	202.62	A	11.0078	163.07	P	5.44054	192.407	A	4.1621	195.143	A	5.49233
1417252_at	373.073	P	12.5162	398.12	P	13.4714	271.802	P	7.17444	349.755	P	6.90108	257.98	P	17.4798	272.41	P	8.65645	337.925	P	9.85465	301.871	P	14.8755
1417253_at	522.713	P	19.5171	493.867	P	18.5503	459.257	P	15.4533	539.405	P	20.7567	459.408	P	34.5108	581.748	P	14.92	671.634	P	13.7878	618.85	P	26.958
1417254_at	178.071	P	8.29815	186.581	P	8.95848	183.036	P	5.92707	229.512	P	7.08117	166.001	P	7.42496	191.516	P	9.01808	255.327	P	7.88622	231.546	P	8.36285
1417255_at	404.592	P	12.7984	399.034	P	13.0508	471.235	P	15.1544	479.675	P	18.0151	427.863	P	15.0199	469.456	P	20.5109	473.649	P	17.1215	496.385	P	8.52038
1417256_at	40.1311	A	2.29479	29.5892	A	3.01811	42.3642	P	1.90659	43.3815	P	5.3567	49.992	P	2.84597	36.4268	A	2.50082	49.2197	A	4.9399	41.7095	A	1.9299
1417257_at	322.319	P	12.0952	260.528	P	9.88153	241.613	P	8.85942	217.802	A	9.06341	281.497	P	15.833	322.103	P	11.6686	300.836	P	9.50365	234.401	P	11.0635
1417258_at	2423.99	P	82.1833	2769.3	P	93.8645	2330.69	P	113.965	2873.24	P	113.339	2733.47	P	78.0735	2781.14	P	127.935	3101.61	P	113.63	3271.09	P	71.9543
1417259_a_at	1311.23	P	28.5268	1440.24	P	31.841	1131.39	P	27.197	1481.21	P	45.3289	1340.79	P	29.1846	1376.67	P	59.3507	1473.09	P	52.4752	1552.62	P	35.2259
1417260_at	1947.48	P	45.1973	1897.16	P	50.2737	2466.54	P	115.144	2266.67	P	56.685	2193.83	P	47.2302	2084.73	P	45.9581	2132.31	P	40.6347	2547.14	P	82.0143
1417261_at	508.194	P	13.322	689.156	P	12.0674	629.261	P	15.1941	797.514	P	24.7141	643.136	P	19.4052	770.194	P	23.2476	672.654	P	23.5312	563.477	P	27.4413
1417262_at	87.6567	P	2.86166	97.2346	P	3.99487	38.5949	P	2.76155	35.1978	A	1.95988	34.4032	A	3.91885	45.5349	A	4.389	27.1639	A	3.62892	34.1546	A	3.91672
1417263_at	98.3145	P	5.76791	129.258	M	7.59468	140.752	P	8.473	136.094	P	5.9801	128.079	P	7.48703	103.555	A	2.59742	118.057	P	7.65948	102.613	A	5.15233
1417264_at	502.08	P	18.5478	488.804	P	9.07483	422.932	P	20.6494	439.012	P	10.7702	501.553	P	10.576	514.801	P	23.3288	511.719	P	11.491	488.384	P	17.8141
1417265_s_at	237.488	P	9.53211	245.278	P	7.69886	213.259	P	6.56767	211.096	P	11.453	199.917	P	9.40743	188.211	P	8.97647	200.083	P	10.5304	200.041	P	6.73237
1417266_at	317.459	A	3.67832	287.548	P	10.5162	356.81	P	7.26126	315.392	P	8.87204	322.86	A	10.4603	266.928	A	5.67775	313.822	A	6.34681	264.555	A	4.33222
1417267_s_at	211.365	P	7.72497	207.381	P	10.622	202.643	P	9.00482	185.152	P	7.69054	207.595	P	10.7152	212.048	M	8.86848	202.987	P	8.61097	218.567	P	6.7464
1417268_at	226.612	A	7.84441	188.655	A	6.52761	225.445	A	3.86927	206.442	A	15.6749	227.659	A	7.96147	233.461	A	11.5447	212.456	A	6.64364	233.212	A	9.46073
1417269_at	879.6	P	25.4187	950.216	P	25.1941	827.239	P	22.3318	1151.7	P	38.048	677.511	P	28.3161	817.067	P	13.0908	917.706	P	33.7329	891.091	P	23.6635
1417270_at	152.725	P	13.8997	172.182	P	14.7299	164.844	P	5.40999	124.744	P	7.40419	173.031	P	12.6317	180.506	P	14.0498	149.08	P	7.15448	153.231	P	11.908
1417271_a_at	900.948	P	34.0201	885.396	P	44.3963	831.642	P	24.266	861.81	P	29.8848	585.638	P	45.0846	529.072	A	37.6454	601.192	P	26.0127	583.385	P	44.516
1417272_at	413.427	P	17.3139	411.561	P	14.8952	434.555	P	12.018	473.477	P	19.5354	404.84	P	24.8411	466.671	P	18.5587	456.759	P	15.0869	414.086	P	14.0757
1417273_at	94.5392	P	7.50675	110.715	P	6.21674	88.3346	P	3.01065	108.092	P	5.32722	50.2725	A	7.58912	87.6978	P	7.37444	70.2744	P	4.99787	63.9493	A	4.75519
1417274_at	1312.35	P	51.6593	1446.58	P	55.0218	1386.52	P	36.1496	1812.55	P	71.2026	1648.54	P	45.9173	1750.39	P	74.0666	1867.03	P	52.744	2104.46	P	49.955
1417275_at	1395.54	P	27.0831	1448.92	P	18.8009	572.461	P	16.8293	765.73	P	22.2962	252.178	P	16.3485	300.549	P	27.8241	167.56	P	14.2764	156.436	P	14.8306
1417276_at	78.7161	A	2.5505	63.9368	A	3.12013	71.2638	A	2.6425	63.1413	A	2.40627	85.7122	A	2.02865	70.835	A	5.35086	83.95	A	6.10322	77.1479	A	3.38741
1417277_at	269.156	P	8.10719	256.653	P	12.0578	307.434	P	8.53115	306.071	P	21.6899	293.65	A	18.1427	275.087	A	12.9296	286.189	P	11.0663	282.436	P	9.47459
1417278_a_at	353.862	P	9.22971	337.338	P	11.1292	479.018	P	16.5091	469.515	P	30.0399	283.933	P	15.3994	306.519	P	17.6747	310.159	P	20.2117	302.054	P	13.5767
1417279_at	673.731	P	20.0172	824.268	P	11.414	357.23	P	16.1556	487.413	P	15.993	225.454	P	22.1623	289.298	P	15.0886	269.897	P	7.04433	259.083	P	12.8041
1417280_at	771.54	P	10.6678	795.282	P	14.4447	107.697	A	9.8268	91.3329	A	8.02605	130.367	A	13.5069	116.11	A	13.2673	122.262	A	24.0455	115.91	A	15.0245
1417281_a_at	254.852	P	5.45345	244.943	P	11.0686	236.054	A	9.36994	227.997	P	7.5514	158.159	A	9.76258	132.094	A	5.03718	168.661	P	12.6885	146.23	A	7.7632
1417282_at	567.232	P	18.9725	553.607	P	20.0531	451.924	P	15.8075	526.424	P	16.9577	292.172	A	23.0884	297.849	A	19.7354	349.373	A	20.9269	348.509	P	20.574
1417283_at	250.268	P	14.5618	256.381	A	7.11487	263.473	A	7.79593	226.94	A	9.76975	290.222	A	16.0278	248.708	A	6.30562	239.788	A	5.88787	273.902	A	11.5649
1417284_at	580.967	P	14.0437	705.969	P	17.9384	615.255	P	18.9035	725.123	P	27.8759	570.75	P	31.9867	630.269	P	12.7066	597.382	P	25.5938	653.392	P	21.3696
1417285_a_at	981.943	P	22.1598	1076	P	28.0049	530.386	P	10.2716	649.85	P	28.0214	950.753	P	18.913	1450.23	P	14.9755	1258.22	P	19.953	999.55	P	19.9971
1417286_at	1298.31	P	26.8825	1402.26	P	40.6958	649.632	P	24.6584	765.679	P	34.8853	949.314	P	27.7305	1149.05	P	55.8097	1319.56	P	34.5363	990.434	P	28.7065
1417287_at	1276.05	P	44.1954	1236.96	P	49.3329	1015.64	P	26.6076	1109.78	P	39.7838	1208.51	P	38.0955	1315.49	P	62.1286	1240.71	P	16.6284	1448.83	P	35.1215
1417288_at	502.827	P	31.1265	570.335	P	12.0508	478.987	P	8.26681	521.642	P	22.3255	406.701	P	13.66	436.764	P	15.3163	447.599	P	19.1413	393.023	P	18.418
1417289_at	221.92	P	9.28877	267.59	P	7.05571	251.145	P	3.81731	275.1	P	6.93615	211.381	P	10.642	226.847	P	6.66237	190.161	P	5.71721	206.181	P	9.84374
1417290_at	36.2198	A	3.20992	36.6071	A	3.3095	43.8912	A	3.72616	35.1577	A	2.579	47.382	A	1.50361	31.6758	A	2.66649	37.9953	A	5.10747	32.8491	A	3.55443
1417291_at	1012.54	P	30.1561	1065.1	P	34.7184	1021.41	P	34.6799	1094.39	P	49.4251	885.639	P	35.017	961.855	P	59.3993	946.498	P	38.6703	951.663	P	33.9011
1417292_at	429.972	P	11.3717	428.57	P	7.91094	475.375	P	10.5495	432.333	P	19.769	410.353	A	16.3229	359.057	A	12.4492	323.386	A	9.37953	367.629	A	14.147
1417293_at	789.315	P	27.8217	785.399	P	29.0701	516.903	P	27.98	662.112	P	14.1949	419.246	P	17.0647	640.863	P	76.8462	485.307	P	16.0884	415.079	P	15.4293
1417294_at	1208.53	P	31.9416	1220.66	P	54.2261	602.906	P	32.9464	739.295	P	22.6102	527.01	P	70.4417	538.19	P	39.0914	707.918	P	40.5422	709.066	P	26.421
1417295_at	1228.04	P	38.6465	1169.65	P	58.5104	1237.66	P	23.704	1615.15	P	86.3385	1049.03	P	31.4606	1479.63	P	74.5022	1704.23	P	43.3432	1469.58	P	33.6505
1417296_at	638.038	P	30.7684	627.12	P	26.8092	578.716	P	18.9707	691.888	P	31.0753	679.903	P	29.9384	999.06	P	37.165	909.809	P	27.0897	770.974	P	26.2337
1417297_at	849.492	P	27.0294	773.658	P	28.4396	898.765	P	26.4926	784.097	P	53.1352	875.502	P	33.3096	889.739	P	45.8626	834.13	P	21.3794	869.985	P	21.2076
1417298_at	540.18	P	19.0627	540.624	P	18.8348	567.723	P	14.0476	615.775	P	15.4747	451.013	P	10.1734	467.393	P	25.968	533.606	P	16.3301	554.073	P	22.0851
1417299_at	246.494	P	6.85783	278.763	P	8.9972	270.145	P	12.4521	279.166	P	14.3463	256.104	P	10.7954	280.248	P	20.8894	272.798	P	13.3619	326.81	P	7.12074
1417300_at	273.092	P	8.55145	266.804	P	7.75027	311.318	P	9.81539	278.393	P	12.3361	271.011	P	8.67637	293.109	P	14.7752	306.012	P	7.06971	309.832	P	9.75686
1417301_at	713.517	P	11.372	623.263	P	25.8122	650.738	P	18.2628	567.917	P	15.3177	555.51	P	12.9437	567.869	P	18.7262	530.64	P	18.7739	554.688	P	18.4869
1417302_at	522.13	P	43.3069	624.645	A	23.32	673.909	P	25.7709	663.938	P	18.9548	645.061	P	13.5606	684.779	A	31.5916	867.352	P	41.728	602.138	P	23.7607
1417303_at	428.265	P	14.9292	449.357	P	23.2514	447.062	A	8.50342	424.58	P	11.1854	406.896	A	15.9511	437.106	A	22.9041	448.485	P	17.4126	409.302	P	10.6804
1417304_at	202.565	P	8.8308	201.755	A	3.81634	258.833	P	7.61132	253.191	P	9.54708	277.62	A	7.39747	240.126	A	9.76634	306.669	P	7.99907	257.612	P	6.61432
1417305_at	325.216	P	12.223	326.705	P	12.108	305.139	P	9.01276	279.901	P	7.90559	213.33	P	7.85833	217.614	A	11.7978	210.603	A	10.5165	216.364	A	10.6876
1417306_at	370.738	A	8.21914	356.491	P	9.83054	372.742	A	12.9395	350.559	P	10.9326	339.812	A	17.2965	316.044	P	10.5653	312.508	P	5.91479	324.492	A	9.13028
1417307_at	248.641	P	10.6968	236.907	P	15.1067	199.744	P	7.01563	213.717	P	11.5917	253.203	P	13.8383	326.05	P	9.27294	203.968	P	9.08477	222.24	P	5.91813
1417308_at	3284.31	P	65.4054	3327.35	P	80.5921	3387.86	P	95.7438	3894.47	P	65.9577	2536.83	P	101.187	2249.9	P	88.1479	2874.35	P	82.2329	3341.3	P	98.8569
1417309_at	587.52	P	6.63864	545.048	P	11.3884	618.74	P	10.3115	509.247	P	16.9557	713.852	P	12.6028	642.595	P	8.68089	640.307	P	12.8199	637.414	P	5.83819
1417310_at	678.094	A	22.9643	652.785	A	15.4502	760.129	A	19.7969	645.892	A	16.9416	651.785	P	15.8578	672.755	A	37.6448	655.468	A	19.1027	661.576	A	18.0791
1417311_at	1356.46	P	23.54	1346.72	P	26.3006	1212.78	P	21.9679	1413.87	P	40.6764	897.692	P	44.8349	807.78	P	30.6654	1063.6	P	28.563	1072.28	P	38.6643
1417312_at	316.667	P	8.32079	344.826	P	10.9321	343.035	P	14.0307	347.783	P	20.0781	271.815	P	11.9215	284.207	P	8.07174	302.606	P	15.5077	276.902	P	14.4886
1417313_at	998.125	P	89.178	920.194	P	83.6027	936.121	P	57.8393	871.679	P	78.9468	2043.41	P	46.6608	2163.58	P	64.537	1820.62	P	48.2076	1923.72	P	40.4741
1417314_at	219.208	P	11.686	198.456	P	16.7936	170.509	A	8.28391	145.756	A	5.95694	173.965	A	7.61886	178.499	A	9.99538	150.324	A	8.13845	163.719	A	9.13056
1417315_at	811.598	P	37.8708	1353.85	P	37.9338	953.54	P	25.6617	1242.94	P	20.5222	1033.08	P	27.173	1062.54	P	27.9596	1064.52	P	15.8466	892.963	P	28.29
1417316_at	1156.51	P	22.2779	1271.08	P	15.8969	295.1	P	17.536	378.715	P	18.7117	383.32	P	14.994	400.121	P	35.4296	351.079	P	16.5399	334.439	P	13.696
1417317_s_at	9883.22	P	120.651	10146.3	P	167.759	9520.59	P	173.063	9792.03	P	191.765	10068.6	P	121.667	10434.9	P	251.13	9715.12	P	150.757	9333.02	P	146.195
1417318_at	287.622	A	13.3899	258.601	A	6.56408	272.097	A	6.36115	256.973	A	5.47264	305.659	A	7.18972	292.248	P	4.6308	275.315	P	6.58312	267.59	P	7.23487
1417319_at	333.991	P	7.7354	348.512	P	11.1301	275.638	P	14.9202	300.355	P	16.1025	359.767	P	25.4242	439.589	P	24.4419	333.099	P	8.74916	331.365	P	8.40676
1417320_at	1276.38	P	27.2498	1299.68	P	33.5167	628.58	P	22.406	712.795	P	16.4836	901.823	P	18.6294	991.495	P	35.7695	1045.62	P	18.5081	1031.49	P	29.0157
1417321_at	552.624	P	19.5125	578.123	P	8.62532	495.569	P	14.1154	639.137	P	16.8228	412.567	P	13.196	465.756	P	19.8371	496.409	P	13.6661	479.221	P	19.8818
1417322_at	509.233	P	13.5077	465.987	P	12.2908	476.515	P	11.2249	445.794	P	16.7968	424.409	P	17.9609	433.201	P	15.2924	497.203	P	22.7553	451.108	P	9.87643
1417323_at	332.617	P	21.4186	338.858	P	18.7768	353.239	P	16.5443	412.084	P	14.8401	435.161	P	20.408	455.727	P	21.1508	518.675	P	28.4004	475.206	P	17.2688
1417324_at	489.247	P	20.639	625.512	P	13.7645	599.607	P	17.8362	677.78	P	24.1686	590.725	P	26.4806	630.893	P	18.9886	612.052	P	18.2311	625.039	P	10.0314
1417325_at	130.057	A	4.81385	117.22	A	4.95199	150.978	A	4.84927	129.897	A	8.12017	135.752	A	9.16539	130.347	A	6.78536	127.101	A	5.32982	135.908	A	5.31965
1417326_a_at	1133.13	P	11.0814	1053.14	P	22.4499	929.193	P	13.9693	1123.12	P	16.4428	647.989	P	26.9161	639.005	P	14.0666	860.812	P	25.5082	990.132	P	26.4232
1417327_at	849.473	P	13.9205	856.59	P	15.7216	340.063	P	8.30019	403.63	P	8.60514	267.593	P	13.7517	316.385	P	18.4192	275.68	P	11.7577	274.316	P	16.9574
1417328_at	209.761	P	9.0418	272.732	P	6.77812	243.833	P	13.4485	318.323	P	9.21154	227.137	P	6.51388	219.38	P	8.7967	299.417	P	18.5202	267.131	P	9.40368
1417329_at	497.824	P	14.1877	440.886	P	12.3767	503.432	P	18.0381	501.88	P	21.3443	415.975	P	22.6323	443.057	P	12.3354	473.737	P	10.7189	412.009	P	5.6311
1417330_at	270.121	P	6.36074	235.187	P	4.8881	347.151	P	6.94484	261.023	P	11.7696	299.131	P	5.35859	279.117	P	5.99612	259.549	P	9.22293	290.249	P	9.57737
1417331_a_at	467.495	P	14.1108	481.599	P	12.5299	324.858	P	20.9872	381.193	P	8.95461	422.298	P	12.2173	450.682	P	19.5913	551.821	P	10.773	542.402	P	15.4378
1417332_at	105.749	A	4.02194	106.97	A	4.44989	120.035	A	8.40077	118.284	A	7.7616	112.635	A	6.65868	118.373	A	9.86596	112.526	A	4.15859	120.816	A	5.04415
1417333_at	196.999	A	15.1311	139.715	A	2.62579	159.424	A	6.20812	162.321	A	12.0261	135.637	A	7.40771	124.823	A	4.92804	127.126	A	6.587	152.756	A	9.4507
1417334_at	313.82	P	5.23097	323.567	P	12.1094	311.013	P	3.95317	333.999	P	7.87554	266.016	A	7.77136	299.996	A	13.9207	291.75	A	8.71719	282.429	A	8.95769
1417335_at	151.727	A	3.50504	130.205	A	4.18616	136.355	A	3.91275	105.348	A	4.10726	138.792	A	4.5182	109.252	A	4.81239	114.636	A	4.89809	128.395	A	3.76497
1417336_a_at	142.487	P	6.33851	145.046	P	3.80115	164.621	P	7.6229	154.992	P	5.93351	119.425	P	6.21969	107.163	P	5.73595	140.471	P	7.02024	126.751	P	5.67747
1417337_at	13.0513	A	1.82884	16.4412	A	3.42128	13.4129	A	2.53108	14.4942	A	1.75934	21.354	A	3.60818	11.9959	A	3.8886	20.5504	P	2.02414	18.2041	P	2.18714
1417338_at	236.996	A	11.2522	195.107	A	7.65655	225.705	A	9.05426	200.883	A	11.7695	267.412	A	5.07338	229.499	A	6.54788	231.356	A	9.01085	241.824	A	8.12026
1417339_a_at	4857.3	P	54.3916	4663.28	P	186.767	4355.49	P	116.569	4670.9	P	252.636	5969.55	P	96.7408	5426.5	P	196.921	6011.13	P	173.925	6339	P	59.4721
1417340_at	1382.59	P	28.2344	1449.41	P	31.8343	969.268	P	19.1727	1253.27	P	43.0831	1047.39	P	19.5538	1096.65	P	57.6657	1307.73	P	51.3345	1279.42	P	13.0577
1417341_a_at	603.469	P	16.6509	711.187	P	14.0728	733.844	P	36.0216	728.246	P	12.7613	637.632	P	24.899	487.971	P	19.5464	613.059	P	22.798	619.557	P	17.4166
1417342_at	342.486	P	16.7699	382.544	P	8.52748	489.222	P	12.0168	413.358	P	8.93708	364.566	P	16.8218	366.541	P	11.5794	369.341	P	19.5301	363.718	P	11.4329
1417343_at	691.742	P	23.5728	688.814	P	15.0168	910.616	P	30.4286	966.314	P	26.3228	511.337	P	27.1539	504.622	P	24.8539	736.301	P	23.514	611.098	P	34.0239
1417344_at	1137.16	P	17.4194	1097.01	P	27.0846	768.106	P	31.43	827.943	P	29.226	678.428	P	27.7751	613.566	P	36.0599	772.62	P	30.0376	763.29	P	26.5625
1417345_at	357.122	A	6.7082	329.27	A	7.85402	384.258	A	16.3801	308.859	A	9.6207	451.448	A	9.41635	407.92	A	14.0384	372.794	A	12.2455	361.846	P	4.33216
1417346_at	560.801	P	17.1669	553.24	P	37.9019	464.869	P	21.1945	481.386	P	15.9596	388.923	P	21.1622	397.852	P	22.8926	351.523	P	19.171	349.585	P	24.0914
1417347_at	48.0751	P	3.63826	40.4411	P	2.28397	44.1292	P	2.16685	39.5623	A	4.56813	51.6379	P	2.94364	49.0308	P	3.53005	50.7997	P	3.56605	49.8312	P	2.37842
1417348_at	826.318	P	17.2013	894.809	P	29.1842	493.505	P	14.7027	564.902	P	15.406	537.33	P	26.5973	667.969	P	27.9589	614.377	P	25.211	508.618	P	15.2742
1417349_at	1102.44	P	20.2065	1071.67	P	35.0658	1154.43	P	47.1153	1152.35	P	31.7284	1023.47	P	38.1859	1034.98	P	27.6955	1104.56	P	26.9732	1064.25	P	39.5472
1417350_at	240.797	P	6.99587	235.398	P	6.33367	249.439	P	6.93394	231.477	P	9.65719	275.473	P	10.5159	262.848	P	12.1374	248.139	P	7.32172	254.058	P	8.96454
1417351_a_at	411.414	P	10.7327	394.51	P	18.3426	379.484	P	9.91855	493.581	P	19.631	761.857	P	25.4739	1169.63	P	20.7426	1049.85	P	38.9289	867.695	P	26.6926
1417352_s_at	458.675	P	21.9602	512.063	P	19.2975	415.938	P	13.6009	596.03	P	13.4749	595.173	P	16.1376	655.738	P	17.1753	720.391	P	18.1839	668.738	P	17.8029
1417353_x_at	365.079	P	15.68	372.063	P	13.4318	334.364	P	14.6667	448.203	P	17.8505	707.441	P	17.3036	1041.41	P	14.578	931.553	P	25.8303	812.846	P	14.4028
1417354_at	540.962	P	8.5306	470.414	P	15.0768	513.375	P	17.774	427.086	P	13.9668	502.483	P	9.65414	466.17	P	23.3203	513.907	P	12.5345	523.226	P	7.84479
1417355_at	406.678	P	31.4538	433.513	P	28.9752	1068.26	P	48.9577	527.559	P	31.6926	2685.52	P	27.9318	2421.38	P	42.4512	2392.92	P	39.5307	2646.76	P	25.6184
1417356_at	876.295	P	31.5439	855.806	P	28.6553	816.544	P	19.6362	1027.8	P	39.7551	843.093	P	37.2053	926.355	P	33.4547	1280.03	P	21.7659	962.169	P	23.7676
1417357_at	802.177	P	20.1446	775.587	P	15.4321	749.495	P	25.1696	870.457	P	26.9785	803.214	P	21.5152	887.2	P	30.493	991.128	P	30.9566	762.865	P	25.8918
1417358_s_at	245.638	P	7.66667	234.758	A	5.54004	247.311	A	6.71741	250.508	A	8.80042	234.37	A	7.94141	240.151	A	7.42052	237.417	A	7.80481	228.629	A	7.72333
1417359_at	1397.52	P	23.7656	1429.28	P	34.5909	1821.18	P	22.8334	2286.48	P	37.0154	848.052	P	28.9209	741.871	P	29.845	1403.64	P	21.8017	1181.96	P	43.2195
1417360_at	301.658	P	7.50539	305.723	P	8.6151	299.595	P	11.43	309.745	P	8.07775	329.492	P	9.71548	327.148	P	8.02709	337.949	P	9.04172	367.099	P	9.94256
1417361_at	321.378	P	9.51353	330.476	P	11.8804	346.216	P	10.3237	387.112	P	11.572	359.497	P	10.3918	348.288	P	11.4516	361.913	P	10.0932	395.585	P	11.3988
1417362_at	1017.3	P	68.1724	993.282	P	68.3394	748.269	A	42.7666	611.486	A	27.5757	625.146	A	34.9704	549.006	A	28.8544	630.895	A	37.4839	670.436	A	41.3306
1417363_at	161.237	P	6.51312	188.266	P	8.66917	202.328	P	4.08016	263.842	P	12.689	160.491	P	11.5424	160.241	P	7.03288	173.083	P	8.67827	175.458	P	4.09759
1417364_at	6054.4	P	165.911	5884.94	P	129.687	6454.11	P	213.443	6586.69	P	153.774	5854.26	P	232.73	5093.76	P	263.047	5636.2	P	124.263	6108.59	P	123.495
1417365_a_at	3004.78	P	68.6727	2789.68	P	32.3494	2466.27	P	105.881	2499.58	P	65.2388	2164.25	P	99.1063	1843.2	P	70.6094	2574.43	P	116.933	2685.22	P	62.8348
1417366_s_at	1389.7	P	39.8042	1652.34	P	57.0887	1562.48	P	57.624	1740.26	P	49.2355	2261.26	P	63.7499	2194.21	P	86.206	2389.25	P	55.9357	2062.44	P	39.1517
1417367_at	3162.6	P	77.8665	3048.07	P	67.2466	2485.35	P	92.9722	2888.91	P	59.3354	2937.66	P	109.236	3033.93	P	95.8804	3134.35	P	54.7793	3391.17	P	75.4955
1417368_s_at	1957.82	P	62.3478	1834.35	P	69.6974	1127.31	P	30.8642	1328.97	P	37.936	1615.42	P	41.0447	1942.23	P	68.3754	2004.56	P	80.3035	1718.98	P	38.0804
1417369_at	692.883	P	21.3147	777.443	P	18.729	544.631	P	15.9069	673.492	P	19.9929	474.402	P	24.0774	537.863	P	18.7436	617.847	P	33.647	581.708	P	18.7597
1417370_at	512.386	A	11.4486	392.917	A	11.2273	463.095	A	7.96454	354.457	A	13.7056	523.08	A	12.9138	381.404	A	20.5901	434.822	A	9.36664	488.938	A	12.393
1417371_at	733.066	P	30.9465	670.143	P	20.3107	690.706	P	21.3845	785.607	P	35.1755	746.289	P	28.8783	1063.48	P	16.7286	1021.26	P	31.2898	964.299	P	26.2957
1417372_a_at	1181.85	P	26.2931	1174.92	P	20.8232	1063.35	P	28.8761	1306.74	P	34.8166	1168.22	P	54.9785	1487.43	P	52.5348	1564.97	P	35.3742	1484.46	P	36.7062
1417373_a_at	2036.61	P	28.1039	2055.31	P	22.7801	460.575	P	12.0886	511.715	P	14.8895	417.934	P	19.959	458.031	P	23.8256	358.451	P	20.5026	398.61	P	14.682
1417374_at	1026.03	P	45.7962	1037.45	P	83.4872	451.615	P	46.9566	534.324	P	40.9209	402.666	P	36.842	395.112	P	37.243	530.966	P	74.7241	428.009	P	52.3836
1417375_at	290.532	A	12.7033	273.761	A	19.877	357.655	A	18.6742	280.662	A	21.3612	318.645	A	8.91554	308.144	A	18.6218	281.961	A	11.8012	307.74	A	11.6842
1417376_a_at	682.362	P	37.6754	669.809	P	41.603	722.893	P	42.9278	905.936	P	62.1147	890.612	P	34.0165	1002.24	P	50.5516	1130.97	P	38.6035	1059.42	P	55.623
1417377_at	348.875	P	42.269	333.197	P	31.2195	434.49	P	28.423	435.858	P	28.8037	683.136	P	23.4538	847.554	P	37.2289	751.704	P	17.1498	809.24	P	32.1043
1417378_at	931.958	P	26.6375	1023.07	P	42.3238	1226.72	P	32.6548	1416.95	P	56.4695	1532.64	P	58.6119	1736.06	P	59.2209	1820.86	P	36.5648	1721.35	P	50.9295
1417379_at	846.619	P	31.5021	902.999	P	24.2161	947.463	P	29.9252	882.192	P	24.9448	1375.31	P	49.0469	1377.73	P	39.2887	1064.29	P	26.1983	1078.99	P	18.4335
1417380_at	1919.86	P	36.75	1742.83	P	19.1778	1792.1	P	21.0234	1998.01	P	39.9889	1685.77	P	44.749	1572.93	P	34.0898	1730.69	P	19.4236	1864.84	P	15.8026
1417381_at	299.113	A	10.6316	315.558	P	9.82	469.069	P	12.7783	601.797	P	18.4326	170.127	A	24.2736	151.66	A	16.7268	182.226	A	17.9188	193.449	A	12.6621
1417382_at	1187.83	P	39.2084	1285.09	P	23.3408	415.183	P	39.2251	410.812	P	33.4349	347.119	P	33.433	377.116	P	39.5342	327.471	P	35.6598	302.456	P	24.8432
1417383_at	439.872	P	56.4081	552.641	P	47.2491	364.009	P	32.1019	444.471	P	35.0596	302.527	P	20.2914	316.207	P	21.4436	350.585	A	31.1339	253.1	P	17.6939
1417384_at	977.13	P	14.7989	956.473	P	20.121	209.215	P	12.1739	251.92	P	5.65634	156.308	P	14.6777	159.761	P	14.8544	144.898	P	15.9571	140.739	P	14.9807
1417385_at	462.125	P	17.6909	441.081	P	15.9321	575.381	P	7.68618	425.756	P	11.4465	650.32	P	11.8145	645.231	P	12.7626	552.8	P	19.5949	648.914	P	10.2644
1417386_at	782.314	P	15.8567	853.229	P	13.5084	745.578	P	21.0162	863.131	P	27.5867	557.531	P	15.4403	558.257	P	15.2794	686.932	P	15.5323	673.138	P	20.3132
1417387_at	461.593	P	13.4826	489.197	P	17.3599	369.57	P	15.5741	443.135	P	20.2659	441.744	P	13.5695	562.581	P	22.1669	555.778	P	19.3511	495.681	P	10.0755
1417388_at	580.63	P	26.0455	528.325	P	24.3809	665.009	P	36.8788	605.84	P	23.132	755.765	P	17.6703	826.702	P	41.9374	942.806	P	26.6595	1015.07	P	39.5004
1417389_at	484.138	P	23.4153	472.051	P	13.9557	452.851	P	23.4365	632.159	P	36.5784	330.401	P	27.2313	354.584	P	42.0505	387.951	P	26.9904	399.889	P	27.3374
1417390_at	485.602	P	19.833	611.497	P	18.7297	531.97	P	30.9455	629.505	P	21.6764	603.273	P	15.5278	729.794	P	40.9859	761.508	P	28.4674	657.1	P	47.8177
1417391_a_at	120.062	A	6.92697	125.653	A	4.19233	136.204	A	7.67079	154.743	A	10.166	97.0144	A	7.23215	96.2101	A	3.57958	125.994	A	10.4622	129.94	A	7.36569
1417392_a_at	350.274	P	11.4375	402.583	P	13.8701	122.698	P	14.0492	148.328	P	8.663	129.362	P	16.1012	117.81	P	9.54182	120.313	P	15.9026	115.556	P	6.09212
1417393_a_at	2054.48	P	15.7151	2062.16	P	20.4862	2442.63	P	38.3393	2905.21	P	55.5658	1280.85	P	48.0016	949.46	P	35.2006	1755.6	P	38.211	2037.51	P	35.5654
1417394_at	181.68	P	9.06625	192.775	P	8.68058	170.964	P	3.78065	225.744	P	12.6805	183.52	P	7.87381	235.325	P	14.8064	223.664	P	11.6756	214.157	P	9.93384
1417395_at	127.945	P	4.8543	146.37	P	8.67448	146.093	P	8.56707	159.359	P	10.6747	140.374	A	8.2018	168.429	P	19.3135	152.135	P	12.1017	152.649	P	7.26575
1417396_at	346.662	P	20.8692	326.982	P	17.6835	258.776	A	7.02718	237.591	P	11.1496	260.94	A	18.3912	211.431	P	14.0488	209.942	P	9.38129	236.101	A	16.155
1417397_at	585.646	P	16.0795	560.25	P	23.2848	615.931	P	14.1234	591.149	P	32.7416	504.186	A	29.2894	493.651	A	20.5871	478.128	P	14.4814	473.877	P	19.9782
1417398_at	799.537	P	15.7267	819.937	P	19.4997	680.118	P	17.1253	819.202	P	28.2383	565.838	P	21.1543	643.681	P	22.6356	780.128	P	21.9008	649.424	P	23.1304
1417399_at	1836.54	P	23.2202	1724.51	P	17.3374	1221.03	P	13.5442	1239.4	P	32.2343	364.501	P	28.4691	435.183	P	33.0066	427.225	P	26.8734	419.61	P	26.8084
1417400_at	894.655	P	21.3449	924.803	P	24.7143	680.725	P	21.8159	854.048	P	22.5885	761.261	P	31.9482	1108.17	P	33.2749	985.651	P	30.5264	857.986	P	24.1893
1417401_at	226.653	P	9.59927	261.476	P	12.8201	229.991	P	6.52757	316.024	P	17.6198	260.515	P	13.5797	295.743	P	12.9095	250.546	P	16.6514	228.507	P	6.83662
1417402_at	520.899	P	18.0253	524.831	P	17.9867	508.75	P	25.375	564.522	P	27.7085	461.07	P	16.5072	514.879	P	17.5496	544.849	P	13.7697	475.309	P	11.4397
1417403_at	614.285	P	20.9169	713.532	P	27.58	338.454	P	18.6624	486.807	P	20.7111	708.065	P	16.1483	888.514	P	34.2339	748.305	P	21.389	710.686	P	14.2964
1417404_at	853.215	P	18.0664	880.56	P	9.88091	605.916	P	34.3823	782.225	P	34.8767	682.091	P	14.7477	804.848	P	36.0314	813.42	P	28.0672	855.376	P	21.8609
1417405_at	542.179	P	16.9012	560.892	P	13.4828	528.072	P	14.9702	669.562	P	23.8762	379.08	A	20.7347	441.814	A	21.2936	455.056	P	17.584	480.858	P	18.8131
1417406_at	331.623	P	16.9368	371.758	P	17.3625	349.381	P	10.3801	381.1	P	15.2389	348.708	A	19.5789	321.143	P	16.4833	346.113	P	12.0563	336.004	P	10.3284
1417407_at	573.047	P	14.846	702.748	P	19.2952	976.613	P	62.3899	806.974	P	18.2412	684.414	P	16.9272	587.538	P	52.7071	665.912	P	47.372	677.574	P	31.0808
1417408_at	158.346	P	4.78293	147.332	P	4.05031	154.241	P	8.71165	208.107	P	12.7832	80.9804	A	13.4211	115.487	P	8.89642	82.0635	P	13.9131	85.206	P	10.4917
1417409_at	663.668	P	18.047	699.38	P	10.9324	797.844	P	14.4032	1032.49	P	15.1597	322.242	P	15.3901	393.896	P	15.7556	446.527	P	13.7249	454.602	P	14.3026
1417410_s_at	1381.94	P	26.7011	1362.56	P	43.5162	1229.15	P	48.7529	1191.16	P	29.7534	1166.45	P	28.7395	1151.89	P	55.0143	1068.1	P	29.875	1173.77	P	25.9304
1417411_at	227.715	A	1.15946	196.386	A	5.99425	259.393	A	4.8111	194.656	A	3.83011	238.293	A	5.64014	229.283	A	5.90903	214.026	A	3.36575	255.686	A	5.27359
1417412_at	191.518	P	6.03788	202.122	A	9.00273	207.241	A	9.21855	189.233	A	7.09954	173.252	A	8.82255	162.572	A	4.54015	179.502	A	10.499	174.79	A	9.77415
1417413_at	104.672	P	5.25829	97.2467	A	6.90687	112.809	P	5.79245	107.426	A	3.19367	147.852	A	4.60425	139.918	P	8.87475	112.26	A	4.09636	122.215	A	3.77261
1417414_at	782.357	P	41.8664	785.146	P	30.3632	930.751	P	32.2439	790.097	P	33.0188	876.028	P	25.6762	951.168	P	26.0097	941.034	P	35.4249	808.402	P	33.3257
1417415_at	127.39	A	4.69049	107.34	A	3.6526	132.748	P	5.75413	114.814	P	3.65087	122.431	P	4.57682	107.929	P	7.20601	108.405	A	4.54129	121.606	P	4.69436
1417416_at	154.898	A	4.1928	128.745	A	2.15889	158.25	A	4.95799	121.778	A	5.01321	136.52	A	6.75089	129.837	A	3.80335	163.638	A	4.9762	139.867	A	5.33837
1417417_a_at	7031	P	101.726	6723.87	P	157.276	4219.18	P	60.337	4394.99	P	86.4789	5178.59	P	134.986	5268.58	P	154.72	4631.12	P	56.3526	4514.33	P	111.58
1417418_s_at	4765.83	P	126.279	4900.94	P	164.937	2585.78	P	144.681	3135.02	P	145.402	2494.84	P	248.896	2413.46	P	302.219	2784.27	P	105.23	2238.36	P	232.957
1417419_at	403.075	P	41.3478	316.224	P	36.5327	631.078	P	46.8745	366.35	P	30.319	3055.84	P	48.8102	3119.64	P	56.0635	1907.41	P	51.1443	1803.68	P	35.4039
1417420_at	2251.14	P	76.3009	2192.96	P	114.356	2455.09	P	121.527	2183.12	P	130.357	3571.73	P	85.4513	3866.19	P	99.0329	3267.49	P	121.176	3156.78	P	36.3116
1417421_at	879.796	P	32.6112	822.371	P	37.6231	749.741	P	30.1728	620.722	P	22.7595	545.463	A	31.9086	557.947	A	33.6916	544.647	A	27.3271	503.565	A	35.5227
1417422_at	144.479	A	8.90415	143.202	A	8.99206	107.15	A	4.08306	94.2315	A	2.30909	115.04	A	9.05189	113.66	A	7.04353	104.356	A	6.2279	111.492	A	6.56181
1417423_at	1262.57	P	31.8267	1310.24	P	24.1199	741.152	P	21.0981	922.649	P	21.0418	412.853	A	46.9205	430.571	A	55.1506	485.625	A	42.615	482.402	A	49.8482
1417424_at	850.625	P	13.4631	896.187	P	9.93031	778.644	P	29.1653	950.38	P	20.5945	733.37	P	22.8434	896.309	P	38.6907	873.024	P	24.6045	902.332	P	17.3148
1417425_at	482.424	A	15.3778	530.894	P	15.1799	465.039	A	22.9985	520.72	P	16.232	443.776	A	13.2538	432.04	A	19.9813	446.882	A	26.9305	499.828	A	14.3683
1417426_at	399.159	P	31.0065	466.057	P	26.8708	469.035	P	6.44961	488.452	P	16.5087	449.084	P	26.8763	339.853	P	12.0441	430.447	P	26.7527	356.605	P	19.3964
1417427_at	678.714	P	45.249	742.489	P	21.5635	678.09	P	44.553	802.333	P	31.4486	737.651	P	26.4668	779.041	P	52.4055	921.72	P	32.7694	755.075	P	60.5177
1417428_at	219.168	P	14.0398	255.201	P	6.0234	278.569	P	7.1457	267.146	P	10.5026	314.301	P	8.98151	253.563	P	10.0917	274.987	P	6.74281	263.865	A	8.27957
1417429_at	859.65	P	9.01286	934.859	P	34.5126	201.428	P	25.7862	204.736	P	14.541	197.82	P	39.4665	206.712	P	37.5642	145.845	P	36.0853	152.496	P	38.169
1417430_at	351.563	P	9.83024	422.008	P	7.30101	281.537	P	24.882	284.591	P	10.2213	392.534	P	11.2434	357.601	P	13.1237	357.209	P	17.0846	388.449	P	16.0187
1417431_a_at	235.397	P	8.63805	214.406	A	8.76416	242.88	A	10.2128	224.018	A	17.8416	220.075	P	14.2242	152.922	P	8.51756	213.608	A	8.06822	214.747	A	8.91738
1417432_a_at	1153.56	P	40.329	1202.86	P	37.397	1194.07	P	36.557	1530.24	P	73.4845	1065	P	31.6586	1205.51	P	61.1578	1436.37	P	53.9476	1248.3	P	33.045
1417433_at	1325.74	P	62.462	1190.03	P	31.1075	1259.44	P	56.9369	1265.24	P	46.0966	1235.03	P	45.8101	1437.49	P	80.1224	1318.43	P	49.6545	1224.19	P	23.6779
1417434_at	342.079	P	16.171	355.489	P	10.521	330.124	P	25.1506	301.014	P	19.5966	502.243	P	6.7138	551.024	P	23.0668	568.31	P	17.5048	562.63	P	19.5347
1417435_at	328.259	P	12.0481	344.748	P	9.02041	351.416	P	10.3315	407.621	P	7.9064	325.295	P	15.27	334.327	P	15.4177	361.827	P	14.2349	355.402	P	10.9882
1417436_at	90.2755	A	3.51833	90.2426	A	4.46813	111.881	A	6.39733	87.8814	A	4.54417	92.1566	A	6.23457	97.499	A	6.37489	80.9799	A	4.07961	95.1869	A	2.8446
1417437_at	322.194	P	20.9366	351.39	P	7.29498	304.138	P	13.4316	344.405	P	13.3384	419.288	P	14.3611	404.123	P	12.6113	431.634	P	13.2079	447.203	P	12.9749
1417438_at	495.834	P	22.5249	517.262	P	33.7682	424.547	P	16.8301	476.7	P	29.4873	435.587	P	16.6445	479.468	P	37.6597	531.254	P	25.0838	562.102	P	21.1661
1417439_at	616.122	P	15.0351	593.982	P	10.0439	688.011	P	17.9248	788.67	P	35.6654	409.734	P	28.7735	371.935	P	20.9602	564.29	P	23.3149	562.525	P	23.8096
1417440_at	1264.8	P	72.718	1275.34	P	76.7122	1392.21	P	80.3843	1710.27	P	124.916	1362.16	P	98.8068	1495.59	P	144.152	1509.32	P	63.5074	1599.77	P	55.4655
1417441_at	439.552	P	26.6904	474.17	P	17.5972	420.537	P	12.9672	420.476	P	15.4877	394.298	P	18.3251	414.516	P	12.3496	390.127	P	12.454	395.847	P	25.9744
1417442_a_at	330.835	P	10.1642	287.346	P	27.0939	289.828	P	11.3196	288.685	P	30.8915	378.696	P	7.67972	584.417	P	28.2606	454.809	P	9.90215	431.342	P	6.75411
1417443_at	144.49	P	7.28447	141.56	P	11.1553	119.4	P	3.93453	110.921	P	6.84395	162.433	P	6.67111	132.077	P	10.8265	141.398	P	8.11325	136.489	P	6.46229
1417444_at	782.101	P	10.6614	783.261	P	23.7455	412.971	P	11.8525	535.664	P	10.4209	482.815	P	13.6198	552.416	P	10.2343	682.968	P	15.0789	644.495	P	16.0335
1417445_at	187.937	P	9.14246	200.346	A	9.92294	177.465	P	10.0966	198.121	P	8.15721	314.002	P	13.7861	409.552	P	12.3946	361.173	P	10.8967	345.053	P	7.62733
1417446_at	260.8	P	4.59102	231.386	P	8.91608	260.036	P	8.59982	284.223	P	13.1624	181.837	P	13.3855	169.042	A	9.89122	207.749	P	8.8375	207.623	P	7.32458
1417447_at	3451.81	P	87.6115	3381.62	P	89.938	4120.53	P	98.8912	4490.07	P	188.092	2618.46	P	96.6485	2774.23	P	170.485	3043.43	P	106.234	2930.45	P	117.93
1417448_at	262.752	P	7.87133	262.073	P	7.04594	224.624	P	5.50961	256.878	P	8.53355	205.715	P	9.93827	209.852	P	11.4001	248.017	P	5.34809	230.311	P	9.64783
1417449_at	297.453	P	11.2174	283.327	P	18.2111	231.568	P	10.7417	244.711	P	14.7879	192.061	A	13.1158	192.927	A	20.2535	231.914	A	13.8631	209.862	P	12.4764
1417450_a_at	187.205	P	10.3589	203.924	P	12.3775	197.878	P	11.6147	222.244	P	20.6631	353.192	P	16.9973	352.235	P	8.31453	391.544	P	10.1797	364.065	P	9.60417
1417451_a_at	12224.9	P	148.591	11477	P	183.631	11146.9	P	114.41	10819.8	P	189.166	11874.1	P	117.228	11240.8	P	231.959	12238.9	P	101.089	11809.8	P	191.936
1417452_a_at	7456.14	P	249.278	8029.83	P	329.007	7511.83	P	232.219	7683.8	P	299.674	5519.05	P	396.962	5031.79	P	433.252	6011.65	P	228.819	5201.67	P	432.601
1417453_at	249.16	P	7.78468	280.54	P	13.2734	255.265	P	13.4962	321.408	P	11.0614	319.526	P	14.1381	379.991	P	17.7615	376.428	P	10.4063	309.48	P	6.4432
1417454_at	719.63	P	26.1841	764.929	P	22.3369	722.529	P	41.4797	821.976	P	28.5988	1051.32	P	23.3625	1259.78	P	35.9588	1221.46	P	38.756	1157.59	P	25.6591
1417455_at	243.124	P	9.094	243.732	P	6.09214	315.938	P	11.5222	364.295	P	16.9702	206.459	A	10.3358	183.302	A	10.7757	228.863	P	8.80504	251.551	A	13.6073
1417456_at	744.501	P	24.6203	950.24	P	16.1214	854.416	P	21.2027	947.025	P	21.7361	898.661	P	22.6207	796.482	P	32.5487	964.292	P	17.2249	857.109	P	13.0054
1417457_at	2298.8	P	101.005	2349.35	P	112.096	1453.89	P	88.6891	1864.98	P	91.4272	2273.95	P	71.659	2725.63	P	175.347	2704.38	P	89.1049	2560.39	P	58.9016
1417458_s_at	1927.07	P	43.4369	1900.48	P	64.6236	1221.29	P	58.2246	1528.59	P	47.0591	1709.38	P	50.7352	2115.57	P	70.6629	2264.47	P	53.7739	2141.14	P	52.5516
1417459_at	159.082	A	8.88024	190.06	A	6.41095	223.276	A	5.90818	192.514	A	14.0919	200.072	A	10.3449	173.703	A	7.4821	209.384	A	12.3487	186.741	A	5.76458
1417460_at	2790.74	P	77.0034	2804.55	P	65.3296	2996.69	P	64.828	3131.26	P	65.2605	1509.33	P	57.949	1423.18	P	78.2034	2059.63	P	40.7886	1999.6	P	107.028
1417461_at	622.83	P	11.7151	646.757	P	21.7295	657.671	P	21.4874	737.231	P	21.6871	735.176	P	19.5761	687.355	P	20.845	860.438	P	22.9795	748.542	P	18.6277
1417462_at	408.909	P	20.4834	423.112	P	14.3773	431.873	P	14.4866	504.784	P	12.2506	494.417	P	18.8562	538.399	P	16.6309	578.016	P	24.237	458.336	P	12.5359
1417463_a_at	1467.25	P	42.6933	1452.28	P	32.3153	1554.23	P	44.8195	1385.04	P	42.7516	1509.71	P	48.2028	1540.06	P	38.9682	1784.58	P	40.6179	1402.66	P	31.0689
1417464_at	114.615	A	3.40482	96.319	A	3.94758	113.623	A	2.20457	99.6874	A	4.63652	145.089	A	6.14745	108.579	A	13.039	123.356	A	7.21052	125.878	A	4.32326
1417465_at	1165.7	P	32.0325	1251.92	P	28.4926	932.569	P	27.0961	1173.64	P	29.6298	943.809	P	33.8784	952.004	P	32.1982	1176.18	P	27.8721	1200.49	P	15.7386
1417466_at	1961.13	P	37.7993	1896.85	P	40.0364	1287.23	P	25.3422	1477.75	P	47.2572	754.562	P	33.6194	931.356	P	51.449	1057.12	P	36.8137	952.172	P	53.4385
1417467_a_at	263.691	P	9.598	298.448	P	7.77044	277.694	P	8.2049	337.281	P	16.1099	246.004	P	14.0281	226.145	P	9.7536	311.319	P	8.35876	290.677	P	11.8634
1417468_at	928.839	P	23.9478	834.97	P	36.5377	748.975	P	22.2485	626.431	P	26.0747	800.125	P	28.7353	769.682	P	29.4178	748.956	P	19.605	784.333	P	14.8902
1417469_at	226.503	P	5.06346	206.34	P	8.59105	187.422	P	8.43992	185.693	P	11.6298	193.483	P	7.23036	208.616	P	10.7205	213.602	P	11.6461	225.735	P	7.99675
1417470_at	243.896	P	9.11101	263.4	P	5.21757	367.788	P	10.7336	390.969	P	21.4605	195.116	P	17.6541	239.032	P	17.6168	216.938	P	13.1506	191.417	P	10.7783
1417471_s_at	420.264	P	8.65824	395.534	P	11.0408	320.39	P	3.27477	316.889	P	9.32418	426.62	P	11.1534	426.917	P	5.77683	376.478	P	7.6648	407.802	P	15.452
1417472_at	1357.49	P	61.6346	1166.19	P	29.5895	1006.03	P	19.3899	1041.83	P	27.0544	547.817	P	59.3985	465.55	P	59.9362	554.658	P	51.8705	613.844	P	43.0938
1417473_a_at	83.2005	P	5.12779	92.2894	P	4.66064	62.1035	P	3.87612	90.4587	P	4.35615	35.3106	A	4.05277	56.1422	P	5.895	55.2788	P	5.5036	59.1212	P	8.85
1417474_at	650.193	P	13.8544	625.949	P	17.4529	605.051	P	15.7875	659.683	P	28.0397	580.148	P	16.9658	620.435	P	18.2158	688.566	P	17.0102	690.779	P	16.6453
1417475_at	608.453	P	20.4773	622.345	P	21.9576	548.134	P	25.3703	570.05	P	19.5332	575.034	P	22.584	548.11	P	37.8223	620.397	P	21.0473	610.97	P	10.1929
1417476_at	637.717	P	15.5478	693.982	P	12.2676	524.857	P	11.2519	715.882	P	22.1094	409.702	P	18.7201	417.99	P	12.1578	448.049	P	15.911	524.727	P	12.9153
1417477_at	614.658	P	20.6698	565.052	P	15.799	599.352	P	24.953	685.81	P	26.9077	511.014	P	23.4987	562.618	P	27.8864	572.15	P	21.8314	619.46	P	20.9495
1417478_a_at	342.141	P	13.1652	349.074	P	12.0111	314.809	P	10.2089	416.18	P	11.3814	430.758	P	9.10156	530.166	P	10.0778	513.494	P	18.69	483.122	P	15.6399
1417479_at	523.196	P	13.2417	553.985	P	13.8965	581.03	P	13.4355	519.102	P	14.5692	583.431	P	16.3303	594.16	P	11.0521	584.999	P	6.90023	598.899	P	10.0879
1417480_at	569.814	P	22.7509	566.388	P	18.139	379.984	P	11.7342	506.738	P	15.1947	351.74	P	21.1758	427.678	P	17.0674	439.443	P	20.0225	341.459	P	21.1839
1417481_at	125.998	A	4.19701	109.671	A	4.68973	103.361	P	5.01036	96.1381	P	3.13659	98.6033	A	6.07617	98.8276	A	4.51879	102.096	A	5.03571	93.5061	A	4.53352
1417482_at	154.592	A	7.20913	127.679	A	4.70299	157.738	P	4.87915	127.699	P	1.74589	159.427	P	3.80811	164.006	P	7.53963	131.34	P	6.11602	138.338	P	4.09016
1417483_at	212.737	P	9.38707	194.971	P	8.89306	151.803	P	5.70328	199.852	P	8.4666	104.376	P	10.9606	132.998	P	12.0077	118.497	P	9.41245	116.372	P	9.934
1417484_at	23.669	A	2.52057	35.7395	A	3.07844	29.054	A	2.44189	20.8289	A	2.27438	24.5194	A	2.8245	18.4744	A	3.94259	30.8223	A	1.97722	28.8259	A	2.67641
1417485_at	108.664	P	2.55323	84.9041	P	6.48761	93.1702	P	4.18891	102.691	P	2.15346	96.0577	P	3.84725	107.596	P	2.71132	78.4726	P	5.58018	87.2805	P	3.87163
1417486_at	515.633	P	25.7269	484.727	P	27.3703	478.141	A	21.4304	415.432	A	13.3911	415.349	A	9.26292	405.628	A	9.47257	368.799	A	10.6812	435.376	A	11.7476
1417487_at	220.297	A	6.84399	206.124	A	5.79331	232.602	A	8.60609	199.984	A	6.27124	240.35	A	5.97149	195.45	A	9.34584	192.217	A	12.3691	225.339	A	7.08591
1417488_at	100.192	A	3.5243	101.503	A	6.52931	114.376	P	7.34869	100.163	A	3.20457	106.493	A	6.18473	104.446	A	9.20584	115.192	A	7.82601	91.1945	A	5.1551
1417489_at	49.0024	A	3.3848	45.0166	A	2.52084	43.6888	A	2.20979	36.6487	A	2.30903	46.7522	A	3.86243	49.7357	A	3.74945	44.6941	P	2.0206	51.4389	P	3.19364
1417490_at	2589.52	P	56.1423	2711.83	P	49.9894	2106.67	P	28.9799	2725.18	P	69.4061	1082.06	P	42.3683	991.57	P	36.382	1339.39	P	40.0219	1514.01	P	55.1899
1417491_at	219.631	P	8.55472	251.179	P	5.83153	246.203	P	7.39462	258.994	P	7.97794	224.072	P	9.09288	181.061	P	7.72083	191.32	A	6.91903	190.796	P	5.19754
1417492_at	174.104	P	7.38255	195.147	P	6.30562	188.588	P	6.08865	203.119	P	16.0469	117.826	A	13.2486	136.42	A	13.4087	130.438	A	13.8112	130.639	A	12.668
1417493_at	842.943	P	19.1647	885.325	P	38.6174	768.527	P	22.9439	1027.43	P	56.3225	955.284	P	26.0128	1188.41	P	45.0705	1179.01	P	58.4436	1139.83	P	26.5873
1417494_a_at	170.941	P	13.8186	147.852	P	16.9601	168.229	A	5.48329	126.407	P	4.09679	176.015	A	7.83852	150.476	A	9.95865	173.369	A	9.53504	159.35	P	5.38688
1417495_x_at	141.201	P	11.6121	116.193	P	12.0119	128.026	A	6.4295	99.0831	P	4.95435	133.752	A	7.58593	119.534	A	7.30286	115.522	A	11.8482	117.313	A	6.01092
1417496_at	121.658	P	5.44195	135.604	P	2.57805	172.859	P	5.45293	135.294	A	3.04043	172.971	M	5.37393	136.372	A	4.36354	145.283	A	5.18505	148.417	A	6.09618
1417497_at	90.9431	A	6.9634	88.6525	A	6.60992	75.1997	A	8.16535	84.7869	A	5.63998	153.578	A	9.51285	139.784	A	7.88916	109.147	A	6.56269	129.88	A	4.78058
1417498_at	750.518	P	19.8609	752.79	P	26.2791	376.951	A	22.3367	283.351	A	18.4463	336.181	P	16.8347	335.08	A	17.4753	311.938	A	17.2344	325.93	A	16.7729
1417499_at	791.681	P	25.0827	791.967	P	27.2432	547.012	P	23.183	625.096	P	25.3359	567.433	P	19.1688	638.517	P	46.6871	772.648	P	19.2855	725.745	P	33.1796
1417500_a_at	571.697	P	16.2896	556.082	P	10.7476	508.614	P	11.3329	575.812	P	14.5418	278.243	P	15.5167	269.937	P	16.624	304.172	P	11.7554	329.477	P	14.1471
1417501_at	278.683	A	9.81307	255.334	A	5.5321	268.475	A	9.61272	269.997	P	7.44727	215.156	A	13.9232	172.236	A	6.95676	213.389	A	5.10266	215.378	A	8.44215
1417502_at	566.615	P	27.5492	576.666	P	18.2072	699.897	P	8.90006	824.182	P	47.7665	468.621	P	30.6814	443.157	P	16.0892	572.583	P	25.1969	373.324	P	35.738
1417503_at	956.753	P	24.4211	934.436	P	7.65673	847.527	P	28.5046	955.667	P	22.7894	951.168	P	9.49261	987.698	P	40.3211	1066.84	P	20.6398	1141.57	P	39.0513
1417504_at	2307.18	P	42.9235	2264.19	P	52.4417	2276.15	P	93.4582	2552.42	P	92.6788	1934.95	P	111.512	1985.08	P	98.8681	1954.6	P	63.6528	1970.97	P	65.6206
1417505_s_at	530.87	P	9.14797	535.45	P	15.6902	554.558	P	19.2604	601.04	P	25.5579	382.286	P	31.854	381.397	P	21.5481	410.626	P	19.3459	430.392	P	18.846
1417506_at	612.118	P	28.4312	640.27	P	29.885	587.812	P	57.8553	637.953	P	30.7585	1027.08	P	15.8264	1382.95	P	67.3591	1086.32	P	25.763	1106.44	P	12.5097
1417507_at	323.264	P	6.39222	327.614	P	6.97163	172.749	P	8.06668	236.248	P	6.3715	123.369	P	8.43016	153.909	A	14.9895	158.796	P	6.3408	178.607	P	8.63774
1417508_at	887.413	P	24.9465	879.109	P	13.1491	677.941	P	12.3911	774.404	P	13.6403	499.474	P	13.3295	554.764	P	23.8009	621.484	P	17.8726	612.754	P	10.255
1417509_at	213.143	P	11.58	266.611	P	9.11557	233.933	P	7.58992	275.481	P	10.6599	210.031	P	7.88058	221.391	P	10.1117	243.377	P	7.24898	181.078	P	6.01586
1417510_at	542.548	P	8.54713	619.386	P	14.6824	500.992	P	14.8236	642.59	P	18.8031	407.301	P	15.5269	397.419	P	18.5551	541.523	P	17.3883	545.432	P	20.7475
1417511_at	349.202	P	15.1393	396.867	P	15.5467	356.426	P	19.3293	483.898	P	21.3117	732.307	P	23.0406	849.197	P	17.8476	875.879	P	23.887	841.072	P	18.5287
1417512_at	532.413	P	20.6207	577.688	P	13.9415	392.072	P	13.805	534.128	P	13.2813	428.928	P	15.2902	570.019	P	15.7922	526.663	P	15.0749	492.253	P	22.1893
1417513_at	490.844	P	40.9664	512.81	P	31.4347	741.589	P	49.5682	277.075	P	22.0391	1748.62	P	41.3125	1795.1	P	62.909	1283.58	P	17.3079	1632.99	P	57.1687
1417514_at	267.068	A	6.40254	263.621	A	8.17962	272.187	A	10.2081	256.562	A	14.3799	278.157	A	8.0506	258.526	A	10.5228	296.495	A	9.28352	277.255	A	7.81688
1417515_at	350.205	P	15.3815	374.949	P	10.5997	365.572	P	12.3223	435.822	P	14.8371	322.967	P	17.7994	400.697	P	22.8334	413.496	P	11.7091	350.365	P	15.2067
1417516_at	239.224	P	10.1053	251.209	P	7.76932	221.076	P	9.76646	240.002	P	12.408	232.82	A	15.5638	225.983	A	11.7763	236.273	P	9.1564	222.55	P	7.2834
1417517_at	443.864	P	19.8673	435.167	P	25.1799	432.528	P	17.6812	532.648	P	12.4904	446.359	P	17.7543	461.8	P	17.6267	609.31	P	27.4803	539.132	P	18.3969
1417518_at	417.807	A	6.8509	386.543	A	5.69629	476.179	P	8.69429	439.251	A	7.33999	368.844	A	10.8693	419.059	A	9.39404	378.814	A	6.46593	345.923	A	8.76458
1417519_at	405.662	P	16.354	381.679	P	8.97484	487.298	P	10.9756	468.311	P	5.99954	540.052	P	11.4051	549.089	P	11.3291	588.779	P	14.8992	727.591	P	12.1749
1417520_at	141.958	P	3.68755	125.817	P	3.98778	163.325	P	5.67422	148.778	P	7.87259	134.962	A	4.46219	126.677	P	3.36631	123.108	A	4.85126	139.004	A	7.4453
1417521_at	213.931	P	4.13343	193.637	P	4.0966	231.786	P	4.48818	229.393	P	4.87408	193.007	P	5.85478	225.943	P	5.42589	182.68	P	8.90317	213.513	P	5.78965
1417522_at	234.14	A	4.93755	200.922	A	5.8193	240.195	A	8.79106	207.457	P	16.8472	252.608	A	7.12778	299.688	A	14.5034	220.145	A	6.58296	243.463	A	3.28422
1417523_at	226.147	A	8.69369	221.237	A	5.42162	257.799	A	9.97389	225.128	A	11.7844	232.202	A	6.86673	247.661	A	6.26912	223.056	A	5.33985	219.964	A	10.4585
1417524_at	216.356	P	10.293	192.522	P	7.70843	271.422	P	6.43434	262.726	P	8.76597	239.515	P	6.78407	216.188	A	13.4643	262.011	P	6.03485	254.92	A	9.23805
1417525_at	290.651	A	6.42193	240.416	A	8.18673	290.262	A	4.01568	237.885	A	9.37843	311.688	P	11.5956	283.619	A	6.76086	264.028	A	7.07766	267.111	P	7.06508
1417526_at	904.77	P	13.0479	839.353	P	26.9954	991.988	P	14.7057	844.842	P	45.8299	770.476	P	28.8854	781.913	P	35.684	767.977	P	14.8396	819.191	P	20.5219
1417527_at	573.992	A	6.24098	541.259	A	8.10844	625.495	A	6.63499	499.227	P	18.7269	677.118	A	14.5174	549.184	A	12.587	553.109	A	8.39615	599.06	A	7.67287
1417528_at	148.473	A	9.21618	172.313	A	4.82831	201.574	A	3.48358	230.067	A	9.60755	213.054	A	5.41533	158.658	A	5.28357	206.02	A	5.01874	183.657	A	8.22594
1417529_at	303.651	A	8.38179	267.478	A	3.30492	330.932	P	4.19057	266.169	A	3.43227	329.99	P	3.76685	303.592	P	4.76822	331.044	A	5.2217	257.063	A	1.61131
1417530_a_at	1450.03	P	26.6737	1434.26	P	36.8358	961.917	P	21.7047	1168.55	P	47.8484	1485.41	P	28.8401	1765.2	P	42.753	1689.59	P	25.3952	1545.76	P	37.1045
1417531_at	1653.19	P	16.4568	1713.79	P	16.6808	51.6179	A	16.5845	41.8425	A	12.7349	39.5275	A	17.9352	48.5814	A	16.2402	40.1218	A	15.9326	35.6657	A	15.6323
1417532_at	198.842	P	5.05988	226.514	P	9.47241	54.9119	P	6.98623	52.0329	P	6.04861	62.7262	P	10.4893	58.0282	A	8.4874	57.0079	A	7.30196	53.438	A	8.13806
1417533_a_at	791.109	P	11.6642	809.767	P	37.3086	586.42	P	7.52236	649.1	P	24.2876	451.588	P	28.3198	434.308	P	21.3578	527.834	P	36.2898	478.327	P	23.9174
1417534_at	799.328	P	17.3582	864.419	P	15.8874	644.025	P	19.3584	738.714	P	8.74031	400.849	P	33.5978	394.81	A	18.23	433.971	A	16.3268	415.388	A	20.6661
1417535_at	338.148	P	6.76709	387.93	P	9.87192	288.612	P	12.2662	372.213	P	12.8418	260.141	P	15.1168	308.731	P	16.368	234.201	P	12.8836	249.406	P	9.51801
1417536_at	1061.47	P	33.0088	1137.98	P	19.9957	1163.97	P	41.6064	1132.41	P	32.6532	1135.37	P	33.0993	1230.96	P	29.9636	1179.07	P	31.0959	1152.62	P	27.3307
1417537_at	187.237	A	7.65482	188.185	A	10.3928	222.653	A	9.38249	204.197	A	12.7395	242.836	A	11.2706	265.206	P	11.2068	214.128	P	4.49451	225.103	A	10.262
1417538_at	723.956	P	12.7727	740.065	P	25.5748	546.221	P	12.3475	615.143	P	22.2572	556.732	P	14.8374	724.961	P	37.4794	735.26	P	15.4246	646.019	P	19.7021
1417539_at	484.034	P	12.675	542.01	P	13.7775	394.078	P	13.8136	453.362	P	10.4927	390.38	P	11.6419	376.201	P	8.89152	446.418	P	14.8514	372.276	P	9.0849
1417540_at	344.488	P	10.8902	358.595	P	7.85044	272.608	P	15.4252	352.255	P	10.6804	175.223	P	9.42435	217.425	P	16.9592	178.297	P	8.75988	178.806	P	12.0755
1417541_at	486.67	P	23.6172	498.219	P	21.996	459.199	P	23.6109	599.9	P	37.4562	714.027	P	25.4756	987.935	P	23.1772	978.049	P	35.7924	988.233	P	24.2226
1417542_at	654.522	P	28.8194	651.587	P	19.6367	768.613	P	31.775	760.334	P	29.5951	597.327	P	18.2232	589.003	P	11.5957	766.158	P	41.845	778.342	P	21.42
1417543_at	254.89	A	8.51346	220.203	P	4.1782	248.97	P	11.5144	265.867	P	17.5871	247.255	P	13.6588	229.741	A	8.49922	269.593	P	7.39938	215.261	A	9.09764
1417544_a_at	992.377	P	22.6661	968.229	P	26.8836	897.089	P	28.8088	916.417	P	32.7934	824.862	P	33.4066	811.86	P	36.107	821.542	P	13.1416	857.686	P	28.1918
1417545_at	389.016	P	20.8379	404.483	P	27.5012	348.493	A	9.90417	354.636	P	10.4548	265.953	A	20.1877	248.424	A	26.9801	227.008	A	17.595	265.932	A	14.483
1417546_at	210.774	A	7.14031	198.671	A	7.99806	238.462	A	8.42037	198.576	A	9.4913	230.044	A	11.2275	232.102	A	10.2028	192.411	A	4.97039	229.671	A	7.78949
1417547_at	681.869	P	28.4518	629.478	P	17.3366	710.461	P	21.4767	730.149	P	19.4762	647.782	P	17.6499	566.943	P	29.2534	716.101	P	22.8533	686.453	P	30.8663
1417548_at	167.721	A	7.80199	153.473	A	5.06427	186.88	A	6.28144	183.481	P	9.50262	153.319	A	7.08742	133.605	A	8.09688	154.918	A	9.60661	140.243	A	7.81238
1417549_at	313.766	P	12.3776	324.267	P	9.70998	362.16	P	9.43392	405.104	P	21.0534	477.958	P	42.719	361.425	P	20.4863	413.583	P	14.3254	391.957	P	12.3737
1417550_a_at	113.241	P	3.70786	121.375	P	4.73118	107.138	A	4.36766	100.824	A	6.19902	110.021	A	4.74557	119.704	P	6.04517	115.861	A	4.45798	98.3626	P	9.51069
1417551_at	256.054	P	4.81303	263.907	P	7.97243	227.086	P	9.30249	265.708	P	9.66521	201.75	A	11.3589	199.895	P	9.63121	228.048	A	16.9942	219.524	P	9.73596
1417552_at	198.209	P	8.5488	208.831	P	7.69289	205.449	P	4.26939	276.229	P	13.138	151.142	P	12.9057	175.54	P	10.9299	184.725	P	10.8992	172.21	P	8.37438
1417553_at	171.86	P	5.73234	150.728	P	5.17261	167.082	P	6.40206	121.833	P	5.63658	240.469	P	7.38967	231.934	P	4.31782	202.106	P	4.18673	209.066	P	8.02453
1417554_at	5289.69	P	45.187	5263.21	P	49.4547	155.548	A	39.0267	152.33	A	26.9934	494.596	P	46.5914	550.331	A	69.0126	100.454	A	29.8709	111.057	A	36.0601
1417555_at	214.49	P	10.279	212.189	P	4.2156	217.855	P	8.71733	201.986	P	11.2406	208.439	P	10.214	203.667	P	6.67856	197.791	P	7.24716	211.537	P	7.99857
1417556_at	98.2664	A	2.87595	87.933	A	3.81695	95.2375	A	4.16795	95.8727	P	5.71971	88.9771	A	5.01158	123.641	P	4.92102	92.4232	P	4.29629	100.488	P	3.82983
1417557_at	716.987	P	23.6782	727.122	P	18.6304	622.601	P	19.5482	676.557	P	21.2936	488.315	P	18.1153	424.642	P	21.6414	556.653	P	22.0783	538.984	P	15.862
1417558_at	370.178	P	27.3235	412.834	P	24.6239	475.057	P	28.8978	439.684	P	22.6905	632.307	P	22.2486	599.295	P	34.4815	538.303	P	14.1412	691.279	P	28.2968
1417559_at	1165.18	P	39.5086	1150.07	P	47.8108	479.984	P	23.3397	701.012	P	29.5887	1432.99	P	71.7551	1596.98	P	75.8202	1830.77	P	46.8047	1805.84	P	58.4522
1417560_at	1501.56	P	31.6376	1439.86	P	21.6119	931.232	P	62.8367	917.15	P	57.0021	1685.39	P	44.7927	1674.7	P	24.649	1569.98	P	45.6821	1723.71	P	29.9717
1417561_at	978.101	P	25.307	945.801	P	36.5719	1077.31	P	11.8458	897.475	P	19.6022	885.028	A	20.8199	866.632	A	33.8995	813.35	A	18.3153	804.834	A	12.3694
1417562_at	461.434	P	11.6042	511.507	P	16.9889	414.441	P	18.3818	525.976	P	26.7589	378.203	P	29.2415	364.03	P	12.1516	496.307	P	27.8299	445.172	P	17.6066
1417563_at	119.049	A	3.8017	95.1753	A	5.76832	121.146	P	5.50184	93.5393	A	6.8075	129.22	P	5.89886	128.787	A	4.78208	108.397	A	5.13721	138.862	A	8.1238
1417564_at	650.327	P	14.199	657.01	P	13.0288	542.506	P	29.7081	656.22	P	18.5944	685.245	P	28.2675	900.644	P	25.8753	810.708	P	19.5728	906.98	P	22.4467
1417565_at	222.359	P	7.7163	221.355	P	11.0085	170.709	P	10.8941	224.728	P	10.2774	154.714	P	10.1424	177.769	P	9.77412	158.739	P	8.06553	178.028	P	7.1589
1417566_at	206.595	P	4.95208	183.274	P	8.22744	176.474	A	2.64674	194.694	P	16.7589	227.037	A	10.1419	225.206	P	9.55576	224.234	P	10.9827	225.942	P	9.81092
1417567_at	442.694	A	14.4253	464.634	P	12.8288	503.271	P	7.92824	513.706	P	20.4435	395.565	A	20.4082	402.278	P	15.5143	437.688	A	12.3633	469.215	P	10.4392
1417568_at	586.95	P	15.8922	596.899	P	24.2	551.153	P	22.9842	572.213	P	16.121	403.861	P	22.6129	393.962	P	29.1451	422.289	P	11.7986	453.408	P	12.3386
1417569_at	1070.83	P	14.8085	1072.38	P	6.4626	1341.68	P	15.11	1063.52	P	32.395	1169.65	P	16.003	1028	P	28.8495	1047.83	P	19.1131	1181.83	P	18.3066
1417570_at	218.993	P	8.81498	230.295	P	13.7364	288.803	P	8.71813	348.652	P	11.895	291.855	P	10.823	270.331	P	12.9602	340.099	P	11.3058	296.036	P	8.97363
1417571_at	399.409	P	9.79963	410.255	P	10.0585	446.282	P	18.1469	475.492	P	19.5293	352.35	P	16.6389	325.68	P	12.4682	404.412	P	17.4221	353.226	P	14.8166
1417572_at	278.642	P	9.9468	279.632	P	7.97213	300.1	P	14.1128	254.316	P	13.6836	330.597	A	12.517	322.355	A	6.1241	282.332	A	16.6336	295.944	A	6.82933
1417573_at	1346.72	P	36.1181	1352.91	P	41.5875	890.615	P	32.6528	1084.46	P	27.9764	1185.21	P	25.7717	1363.35	P	60.7178	1426.87	P	29.5774	1335.43	P	48.0653
1417574_at	1572.91	P	25.7891	1464.75	P	34.9981	878.156	P	34.5899	959.419	P	27.6555	808.252	P	28.4236	1047.69	P	51.0546	909.248	P	39.7026	858.65	P	19.6899
1417575_at	198.176	P	6.98437	186.385	A	5.4027	227.303	A	8.98684	195.466	P	10.7996	195.971	A	10.2702	198.734	A	11.3851	174.372	A	7.43807	205.531	A	4.93031
1417576_a_at	107.476	P	4.52855	111.109	P	2.03839	119.977	A	7.78397	117.531	A	4.58858	123.626	A	7.28462	117.291	P	11.59	117.723	P	7.50659	128.401	A	6.19137
1417577_at	276.576	P	18.6293	315.4	P	17.9581	296.241	P	10.4024	324.229	P	16.77	242.492	P	22.7649	339.038	P	14.0086	328.271	P	11.2871	269.561	P	17.4102
1417578_a_at	357.765	P	6.82713	407.51	P	12.6526	364.264	P	4.09098	424.032	P	15.0713	309.239	P	11.3688	316.258	P	14.3315	326.511	P	13.1178	316.873	P	14.2224
1417579_x_at	295.355	P	7.3569	303.57	P	23.0281	270.803	P	8.41243	288.331	P	16.7685	250.865	P	20.2029	232.754	A	17.0482	267.303	P	11.13	275.573	P	11.4872
1417580_s_at	1312.89	P	15.5144	1368.06	P	26.7391	421.533	P	15.191	566.727	P	14.0449	324.382	P	29.8003	346.153	P	29.5245	342.826	P	20.9219	309.339	P	16.3603
1417581_at	311.143	P	8.98881	278.3	P	7.61133	312.481	P	8.52309	294.302	P	4.79418	271.472	P	11.8849	285.21	P	13.7996	318.587	P	7.96092	293.879	P	5.45888
1417582_s_at	223.61	P	11.1184	229.369	P	3.47819	192.201	P	7.75509	213.015	P	8.49373	180.732	P	4.47841	136.293	P	7.36253	202.029	P	5.11532	177.508	P	6.62181
1417583_a_at	864.07	P	30.1304	893.435	P	28.9589	664.687	P	25.4856	923.153	P	26.5472	1280.91	P	12.1748	1305.48	P	26.6872	1609.55	P	25.367	1539.13	P	15.181
1417584_at	425.098	P	15.206	375.305	P	11.3771	432.338	A	8.45455	343.099	P	8.81462	401.645	A	18.1284	356.433	P	8.55157	378.396	A	7.54868	360.565	A	8.04843
1417585_at	525.024	P	18.3713	521.759	P	16.2113	523.333	P	10.9835	553.303	P	25.7261	442.718	P	19.6267	503.397	P	26.8812	514.19	P	17.7565	508.865	P	11.9659
1417586_at	423.136	P	25.7923	407.108	P	20.4742	476.954	P	22.5547	544.555	P	16.7268	539.475	P	19.7917	555.144	P	19.2232	673.225	P	18.1951	630.786	P	30.7559
1417587_at	113.465	P	8.08444	99.5662	P	7.59797	210.176	P	18.1571	137.871	P	7.90717	368.143	P	14.9057	347.201	P	17.8536	309.176	P	12.9148	276.998	P	11.3545
1417588_at	668.78	P	16.0816	626.264	P	14.1966	358.758	P	9.35694	411.743	P	8.27584	199.281	P	12.8813	289.667	P	10.1018	219.914	P	11.9759	174.295	P	8.24738
1417589_at	25.8995	P	3.02289	29.0926	P	2.97343	21.3298	A	2.93766	19.0505	P	1.72287	24.5653	A	2.68721	23.8849	P	1.21101	22.8647	P	3.38469	20.185	A	3.31474
1417590_at	423.756	P	7.35011	467.555	P	8.13902	471.683	P	14.9094	398.699	P	29.9178	462.943	A	13.2269	403.662	A	11.843	493.883	P	15.0284	466.442	P	10.6667
1417591_at	421.945	P	14.094	402.196	P	19.4098	339.75	A	7.47537	301.99	A	10.2359	284.51	A	13.4789	323.941	A	16.396	336.433	A	10.3563	355.295	A	13.5713
1417592_at	588.325	P	16.4215	643.714	P	22.3626	512.048	P	27.7313	582.446	P	33.2985	514.545	P	22.0709	543.214	P	29.3438	582.662	P	29.1917	525.216	P	18.1283
1417593_at	298.622	P	14.6994	310.249	P	10.7379	294.485	P	10.6737	297.805	P	16.9247	319.8	P	20.8155	290.282	P	18.2266	285.008	P	8.77763	278.536	P	9.6601
1417594_at	686.975	P	10.2884	674.364	P	18.4561	469.799	P	11.3319	554.817	P	16.9682	474.178	P	16.7213	626.501	P	30.8405	593.919	P	10.0448	546.224	P	18.0339
1417595_at	377.67	P	10.2543	340.698	P	13.747	487.031	P	12.6765	513.163	P	10.5688	341.515	P	10.836	341.39	A	20.4887	456.643	P	13.4583	424.171	P	9.40071
1417596_at	257.946	P	9.19643	278.024	P	9.65017	244.509	P	12.7409	282.125	P	8.91294	223.325	A	12.561	239.687	P	6.05527	268.198	P	9.76258	250.123	P	7.70171
1417597_at	78.1603	A	2.84387	64.4771	A	4.66103	73.1555	P	4.06656	61.9189	A	3.72163	78.4054	P	3.93754	78.8204	P	4.36177	80.9861	P	6.58498	72.3981	A	2.82938
1417598_a_at	672.724	P	17.2803	731.961	P	32.6563	527.972	P	10.7965	695.418	P	22.7386	878.982	P	16.818	988.466	P	15.8911	952.711	P	13.9512	921.872	P	34.8091
1417599_at	373.611	P	13.1681	360.835	P	7.92751	431.549	P	10.9639	426.041	P	23.5091	368.476	P	18.0881	346.024	P	20.6116	429.383	P	8.70009	420.069	P	9.13237
1417600_at	524.978	P	11.2008	544.642	P	9.53873	201.577	P	13.694	298.483	P	8.57873	105.29	P	13.1339	138.11	P	16.07	92.3179	P	10.3747	102.308	P	9.74687
1417601_at	80.8308	M	4.73597	89.7906	A	3.45931	78.912	A	4.97518	78.3152	M	2.93644	86.7379	A	4.37395	57.889	A	1.3426	83.3668	P	4.49376	74.1312	M	3.56711
1417602_at	90.7417	P	4.70392	91.4538	P	2.98703	76.6615	P	3.42716	90.9608	P	5.6009	51.4761	P	4.31293	64.2812	P	4.78337	61.1518	A	7.2054	65.9754	P	6.18197
1417603_at	101.446	A	4.29818	86.8626	P	4.90708	106.498	P	4.3878	87.7942	A	4.76538	111.417	P	7.09805	95.9744	P	3.99087	93.6696	A	4.02507	99.6818	A	4.87287
1417604_at	513.678	P	12.069	552.769	P	12.1445	593.479	P	7.45417	723.717	P	25.5085	359.285	P	19.8925	374.435	P	33.3565	450.511	P	11.8917	395.146	P	16.4698
[truncated: 14,384 more rows]
