# Supplementary material for: Gene expression profiles in developing nephrons using Lim1 metanephric mesenchyme-specific conditional mutant mice
Source: BMC Nephrol. 2006 Feb 7;7:1. doi: 10.1186/1471-2369-7-1 (PMC1413522; doi:10.1186/1471-2369-7-1)
Supplement: Additional file 2 — E18.5 kidney gene list. Sorted by E18.5C/E14.5C; 1,006 genes showed a more than 2 fold change. [file 1471-2369-7-1-S2.xls]

## Sheet: Add2.txt
Additional file 2 - E18.5 kidney gene list
Sorted by E18.5C/E14.5C; 1,006ngenens showed a more than 2 fold change.
AFFYID	VALUE	SYMBOL	LOCUSLINK	GENENAME
1449254_at	52.73	Spp1	20750	secreted phosphoprotein 1
1423400_at	34.06	Kl	16591	klotho
1448470_at	32.68	Fbp1	14121	fructose bisphosphatase 1
1448964_at	29.62	Calb3	12309	calbindin 3, (vitamin D-dependent calcium binding protein)
1456306_a_at	26.88	Umod	22242	uromodulin
1423590_at	25.95	Kdap	16541	kidney-derived aspartic protease-like protein
1448485_at	25.09	Ggt1	14598	gamma-glutamyltransferase 1
1435354_at	23.7	Kcnj15	16516	potassium inwardly-rectifying channel, subfamily J, member 15
1454638_a_at	23.52	Pah	18478	phenylalanine hydroxylase
1418916_a_at	22.26	0610038O04Rik	75396	RIKEN cDNA 0610038O04 gene
1421041_s_at	21.89	Gsta2	14858	glutathione S-transferase, alpha 2 (Yc2)
1425038_at	20.93	D630043A20Rik	207151	RIKEN cDNA D630043A20 gene
1448506_at	20.59	Serpina6	12401	serine (or cysteine) proteinase inhibitor, clade A, member 6
1421424_a_at	20.48	Anpep	16790	alanyl (membrane) aminopeptidase
1451194_at	19.49	Aldo2	230163	aldolase 2, B isoform
1427372_at	18.47	Cyp27b1	13115	cytochrome P450, family 27, subfamily b, polypeptide 1
1448961_at	17.77	Plscr2	18828	phospholipid scramblase 2
1423569_at	17.46	Gatm	67092	glycine amidinotransferase (L-arginine:glycine amidinotransferase)
1425606_at	17.33	Slc5a8	216225	solute carrier family 5 (iodide transporter), member 8
1419498_at	16.76	2010002A20Rik	66601	RIKEN cDNA 2010002A20 gene
1418903_at	16.75	Aqp2	11827	aquaporin 2
1435064_a_at	16.51	Nx17	57394	kidney-specific membrane protein
1434915_s_at	16.47	9130022A01Rik	100061	RIKEN cDNA 9130022A01 gene
1418519_at	16.45	Kat2	23923	kynurenine aminotransferase II
1416023_at	16.01	Fabp3	14077	fatty acid binding protein 3, muscle and heart
1449106_at	15.54	Gpx3	14778	glutathione peroxidase 3
1416239_at	15.48	Ass1	11898	argininosuccinate synthetase 1
1448975_s_at	15.24	Ren1	19701	renin 1 structural
1418654_at	15.19	Hao3	56185	hydroxyacid oxidase (glycolate oxidase) 3
1416203_at	14.89	Aqp1	11826	aquaporin 1
1456601_x_at	14.4	Fxyd2	11936	FXYD domain-containing ion transport regulator 2
1451071_a_at	14.2	Atp1a1	11928	ATPase, Na+/K+ transporting, alpha 1 polypeptide
1456123_at	13.73	AI315119	241612	expressed sequence AI315119
1458327_x_at	13.61	Slc26a1	231583	solute carrier family 26 (sulfate transporter), member 1
1417072_at	13.09	Slc22a6	18399	solute carrier family 22 (organic anion transporter), member 6
1418215_at	12.19	Mep1b	17288	meprin 1 beta
1448741_at	11.81	Slc3a1	20532	solute carrier family 3, member 1
1450719_at	11.66	Mep1a	17287	meprin 1 alpha
1416316_at	11.19	Slc27a2	26458	solute carrier family 27 (fatty acid transporter), member 2
1418013_at	11.04	Cml1	66116	camello-like 1
1415938_at	10.71	Spink3	20730	serine protease inhibitor, Kazal type 3
1418696_at	10.54	BC021608	192653	cDNA sequence BC021608
1418395_at	10.5	1300013J15Rik	67473	RIKEN cDNA 1300013J15 gene
1451879_a_at	10.24	Xtrp2	22598	X transporter protein 2
1417554_at	10.1	Hsd3b4	15495	hydroxysteroid dehydrogenase-4, delta<5>-3-beta
1428485_at	10.05	Car12	76459	carbonic anyhydrase 12
1428083_at	10.04	2310043N10Rik	66961	RIKEN cDNA 2310043N10 gene
1448683_at	9.87	Cyp2d26	76279	cytochrome P450, family 2, subfamily d, polypeptide 26
1436109_at	9.85	AI317395	215929	expressed sequence AI317395
1448107_x_at	9.63	Klk6	16612	kallikrein 6
1416676_at	9.55	Kng	16644	kininogen
1426990_at	9.45	Cubn	65969	cubilin (intrinsic factor-cobalamin receptor)
1417920_at	9.39	Amn	93835	amnionless
1416325_at	9.27	Crisp1	11571	cysteine-rich secretory protein 1
1417633_at	9.13	Sod3	20657	superoxide dismutase 3, extracellular
1448973_at	9.09	Sult1d1	53315	sulfotransferase family 1D, member 1
1457825_x_at	8.98	Tcn2	21452	transcobalamin 2
1437583_x_at	8.84	Acas2l	68738	acetyl-Coenzyme A synthetase 2 (AMP forming)-like
1431701_a_at	8.83	Pdzk1	59020	PDZ domain containing 1
1415968_a_at	8.66	Kap	16483	kidney androgen regulated protein
1424673_at	8.65	Clrf	94071	C-type lectin related f
1434188_at	8.43	AW210596	240638	expressed sequence AW210596
1417092_at	8.28	Pthr1	19228	parathyroid hormone receptor 1
1439617_s_at	8.28	Pck1	18534	phosphoenolpyruvate carboxykinase 1, cytosolic
1455973_at	8.21
1419314_at	8.1	Tinag	26944	tubulointerstitial nephritis antigen
1416833_at	7.82	Keg1	64697	kidney expressed gene 1
1434096_at	7.74
1424748_at	7.71	Galnt11	231050	UDP-N-acetyl-alpha-D-galactosamine:polypeptide N-acetylgalactosaminyltransferase 11
1419579_at	7.65	Slc7a12	140918	solute carrier family 7 (cationic amino acid transporter, y+ system), member 12
1424713_at	7.39	Calml4	75600	calmodulin-like 4
1427122_at	7.33	Copg2as2	54158	coatomer protein complex, subunit gamma 2, antisense 2
1420760_s_at	7.28	Ndrl	17990	N-myc downstream regulated-like
1425140_at	7.26	Lactb2	212442	lactamase, beta 2
1421195_at	7.24	Cckar	12425	cholecystokinin A receptor
1436223_at	7.08	Hspa8	15481	heat shock protein 8
1419117_at	6.92	Slc22a2	20518	solute carrier family 22 (organic cation transporter), member 2
1443757_x_at	6.71	D1Ertd161e	52231	DNA segment, Chr 1, ERATO Doi 161, expressed
1450699_at	6.7	Selenbp1	20341	selenium binding protein 1
1417212_at	6.51	9530058B02Rik	68241	RIKEN cDNA 9530058B02 gene
1418320_at	6.5	Prss8	76560	protease, serine, 8 (prostasin)
1417280_at	6.36	Slc17a1	20504	solute carrier family 17 (sodium phosphate), member 1
1451322_at	6.3	2310016A09Rik	69574	RIKEN cDNA 2310016A09 gene
1434345_at	6.26	AI649392	212070	expressed sequence AI649392
1449340_at	6.25	Sostdc1	66042	sclerostin domain containing 1
1417185_at	6.16	Ly6a	110454	lymphocyte antigen 6 complex, locus A
1419492_s_at	6.12	Defb1	13214	defensin beta 1
1423062_at	6.1	Igfbp3	16009	insulin-like growth factor binding protein 3
1448883_at	6.09	Lgmn	19141	legumain
1427215_at	6.06	AI315615	101523	expressed sequence AI315615
1435838_at	6.05
1434449_at	5.97	Aqp4	11829	aquaporin 4
1419622_at	5.95	Ugt2b5	22238	UDP-glucuronosyltransferase 2 family, member 5
1420709_s_at	5.85	Dao1	13142	D-amino acid oxidase
1456076_at	5.81	Defb19	246700	defensin beta 19
1439068_at	5.74	Arts1	80898	type 1 tumor necrosis factor receptor shedding aminopeptidase regulator
1435308_at	5.57
1423584_at	5.42	Igfbp7	29817	insulin-like growth factor binding protein 7
1434425_at	5.35
1417785_at	5.27	Pla1a	85031	phospholipase A1 member A
1448104_at	5.21	Aldh6a1	104776	aldehyde dehydrogenase family 6, subfamily A1
1451796_s_at	5.2	Hdc	15186	histidine decarboxylase
1420553_x_at	5.18	Serpina1a	20700	serine (or cysteine) proteinase inhibitor, clade A, member 1a
1449067_at	5.17	Slc2a2	20526	solute carrier family 2 (facilitated glucose transporter), member 2
1423754_at	5.15	Ifitm3	66141	interferon induced transmembrane protein 3
1439396_x_at	5.14	Gpd1	14555	glycerol-3-phosphate dehydrogenase 1 (soluble)
1424451_at	5.11	MGC29978	235674	3-ketoacyl-CoA thiolase B
1428909_at	5.11
1453031_at	5.09	0610009B10Rik	68344	RIKEN cDNA 0610009B10 gene
1455477_s_at	5.08	Map17	67182	membrane-associated protein 17
1416980_at	5.07	0610006F02Rik	71664	RIKEN cDNA 0610006F02 gene
1441972_at	5.05	6230424C14Rik	67786	RIKEN cDNA 6230424C14 gene
1448906_at	5.05	Cdh16	12556	cadherin 16
1418913_at	5	Bhmt2	64918	betaine-homocysteine methyltransferase 2
1416946_a_at	4.96	Acaa1	113868	acetyl-Coenzyme A acyltransferase 1
1424791_a_at	4.95	Lu	57278	Lutheran blood group (Auberger b antigen included)
1453304_s_at	4.94	Ly6e	17069	lymphocyte antigen 6 complex, locus E
1449890_at	4.91	0610033E06Rik	112417	RIKEN cDNA 0610033E06 gene
1454268_a_at	4.9	Cyba	13057	cytochrome b-245, alpha polypeptide
1460297_at	4.9	Nphs2	170484	nephrosis 2 homolog, podocin (human)
1425646_at	4.88	BC016495	225994	cDNA sequence BC016495
1426706_s_at	4.87
1419496_at	4.81	Slco1a6	28254	solute carrier organic anion transporter family, member 1a6
1416164_at	4.8	Fbln5	23876	fibulin 5
1417929_at	4.78	Slc7a8	50934	solute carrier family 7 (cationic amino acid transporter, y+ system), member 8
1438133_a_at	4.76	Cyr61	16007	cysteine rich protein 61
1436644_x_at	4.68	0610039J01Rik	71687	RIKEN cDNA 0610039J01 gene
1452348_s_at	4.64	Ifi205	226695	interferon activated gene 205
1416635_at	4.64	Smpdl3a	57319	sphingomyelin phosphodiesterase, acid-like 3A
1419373_at	4.6	Atp6v1b1	110935	ATPase, H+ transporting, V1 subunit B, isoform 1
1426082_a_at	4.6	Slc16a4	229699	solute carrier family 16 (monocarboxylic acid transporters), member 4
1422264_s_at	4.57	Bteb1	16601	basic transcription element binding protein 1
1428326_s_at	4.57	Hrsp12	15473	heat-responsive protein 12
1419820_at	4.54	Pkhd1	241035	polycystic kidney and hepatic disease 1
1425644_at	4.53	Lepr	16847	leptin receptor
1435691_at	4.5	C630028N24Rik	235386	RIKEN cDNA C630028N24 gene
1416225_at	4.48	Adh1	11522	alcohol dehydrogenase 1 (class I)
1424400_a_at	4.48	Fthfd	107747	formyltetrahydrofolate dehydrogenase
1450626_at	4.48	Manba	110173	mannosidase, beta A, lysosomal
1417654_at	4.48	Sdc4	20971	syndecan 4
1417399_at	4.45	Gas6	14456	growth arrest specific 6
1417429_at	4.44	Fmo1	14261	flavin containing monooxygenase 1
1418668_at	4.43	Bucs1	117147	butyryl Coenzyme A synthetase 1
1422508_at	4.4	Atp6v1a1	11964	ATPase, H+ transporting, V1 subunit A, isoform 1
1449335_at	4.4	Timp3	21859	tissue inhibitor of metalloproteinase 3
1417600_at	4.39	Slc15a2	57738	solute carrier family 15 (H+/peptide transporter), member 2
1442633_at	4.38
1423952_a_at	4.37	Krt2-7	110310	keratin complex 2, basic, gene 7
1434411_at	4.37	Col12a1	12816	procollagen, type XII, alpha 1
1419017_at	4.35	Lrp4	53419	low density lipoprotein receptor-related protein 4
1450340_a_at	4.34	Clcnkb	56365	chloride channel Kb
1418091_at	4.32	Tcfcp2l1	81879	transcription factor CP2-like 1
1433485_x_at	4.28	Gpr56	14766	G protein-coupled receptor 56
1424683_at	4.23	1810015C04Rik	66270	RIKEN cDNA 1810015C04 gene
1418472_at	4.23	Aspa	11484	aspartoacylase (aminoacylase) 2
1418365_at	4.23	Ctsh	13036	cathepsin H
1448962_at	4.23	Myh11	17880	myosin heavy chain 11, smooth muscle
1416831_at	4.18	Neu1	18010	neuraminidase 1
1449833_at	4.18	Sprr2f	20760	small proline-rich protein 2F
1434657_at	4.18
1415984_at	4.17	Acadm	11364	acetyl-Coenzyme A dehydrogenase, medium chain
1448609_at	4.17	Tst	22117	thiosulfate sulfurtransferase, mitochondrial
1418804_at	4.16	Gpr91	84112	G protein-coupled receptor 91
1426584_a_at	4.16	Sdh1	20322	sorbitol dehydrogenase 1
1424649_a_at	4.16	Tm4sf3	216350	transmembrane 4 superfamily member 3
1453196_a_at	4.13	Oasl2	23962	2'-5' oligoadenylate synthetase-like 2
1427038_at	4.13	Penk1	18619	preproenkephalin 1
1451580_a_at	4.13	Ttr	22139	transthyretin
1416953_at	4.11	Ctgf	14219	connective tissue growth factor
1426243_at	4.11	Cth	107869	cystathionase (cystathionine gamma-lyase)
1418613_at	4.09	Kcnj1	56379	potassium inwardly-rectifying channel, subfamily J, member 1
1416521_at	4.07	Sepw1	20364	selenoprotein W, muscle 1
1423505_at	4.07	Tagln	21345	transgelin
1455251_at	4.04	E130012M19Rik	320601	RIKEN cDNA E130012M19 gene
1418866_at	4.04	Cyp24a1	13081	cytochrome P450, family 24, subfamily a, polypeptide 1
1438980_x_at	4.03	4732466D17Rik	212933	RIKEN cDNA 4732466D17 gene
1423555_a_at	4.01	A430056A10Rik	99899	RIKEN cDNA A430056A10 gene
1432466_a_at	4.01	Apoe	11816	apolipoprotein E
1448128_at	4.01	Ppgb	19025	protective protein for beta-galactosidase
1417580_s_at	4	Selenbp2	20342	selenium binding protein 2
1435761_at	3.93	Stfa1	20861	stefin A1
1445328_at	3.92	E130010M05Rik	319847	RIKEN cDNA E130010M05 gene
1418454_at	3.92	Mfap5	50530	microfibrillar associated protein 5
1422856_at	3.92	Slc12a3	20497	solute carrier family 12, member 3
1448837_at	3.92	Vil	22349	villin
1419456_at	3.9	Dcxr	67880	dicarbonyl L-xylulose reductase
1450995_at	3.9	Folr1	14275	folate receptor 1 (adult)
1460194_at	3.89	Phyh	16922	phytanoyl-CoA hydroxylase
1426959_at	3.88	Bdh	71911	3-hydroxybutyrate dehydrogenase (heart, mitochondrial)
1427878_at	3.87	0610010O12Rik	66060	RIKEN cDNA 0610010O12 gene
1416046_a_at	3.87	0610025O11Rik	66848	RIKEN cDNA 0610025O11 gene
1438779_at	3.87	Col4a3	12828	procollagen, type IV, alpha 3
1416238_at	3.87	Tie1	21846	tyrosine kinase receptor 1
1423152_at	3.83	Vapb	56491	vesicle-associated membrane protein, associated protein B and C
1418773_at	3.82	Fads3	60527	fatty acid desaturase 3
1419647_a_at	3.82	Ier3	15937	immediate early response 3
1434136_at	3.8	6332401O19Rik	319832	RIKEN cDNA 6332401O19 gene
1460196_at	3.78	Cbr1	12408	carbonyl reductase 1
1422860_at	3.78	Nts	67405	neurotensin
1423664_at	3.78	Qdpr	110391	quininoid dihydropteridine reductase
1450947_at	3.76	2610528J11Rik	66451	RIKEN cDNA 2610528J11 gene
1428140_at	3.73	Oxct	67041	3-oxoacid CoA transferase
1453782_at	3.73	3021401C12Rik	70678	RIKEN cDNA 3021401C12 gene
1448755_at	3.73	Col15a1	12819	procollagen, type XV
1427820_at	3.69
1424921_at	3.68	Brd4	57261	bromodomain containing 4
1418475_at	3.68	Scnn1b	20277	sodium channel, nonvoltage-gated 1 beta
1419734_at	3.67	Actb	11461	actin, beta, cytoplasmic
1424338_at	3.67	Slc6a13	14412	solute carrier family 6 (neurotransmitter transporter, GABA), member 13
1425300_at	3.63	BC021917	225913	cDNA sequence BC021917
1453245_at	3.62	9130024F11Rik	78900	RIKEN cDNA 9130024F11 gene
1422557_s_at	3.59	Mt1	17748	metallothionein 1
1448415_a_at	3.59	Sema3b	20347	sema domain, immunoglobulin domain (Ig), short basic domain, secreted, (semaphorin) 3B
1448382_at	3.58	Ehhadh	74147	enoyl-Coenzyme A, hydratase/3-hydroxyacyl Coenzyme A dehydrogenase
1434799_x_at	3.57	Aldo1	11674	aldolase 1, A isoform
1435870_at	3.57	Sycp3	20962	synaptonemal complex protein 3
1456388_at	3.56	Atp11a	50770	ATPase, class VI, type 11A
1421088_at	3.56	Gpc4	14735	glypican 4
1429060_at	3.55	9430072K23Rik	77292	RIKEN cDNA 9430072K23 gene
1445897_s_at	3.55	Ifi35	70110	interferon-induced protein 35
1426511_at	3.54	Susd2	71733	sushi domain containing 2
1417532_at	3.52	Cyp2j5	13109	cytochrome P450, family 2, subfamily j, polypeptide 5
1437967_at	3.52
1416381_a_at	3.51	Prdx5	54683	peroxiredoxin 5
1449234_at	3.49	Car15	80733	carbonic anhydrase 15
1449109_at	3.49	Socs2	216233	suppressor of cytokine signaling 2
1427627_at	3.48	Pfn3	75477	profilin 3
1424357_at	3.47	BC018222	235135	cDNA sequence BC018222
1420502_at	3.47	Sat1	20229	spermidine/spermine N1-acetyl transferase 1
1439760_x_at	3.47	Upk1b	22268	uroplakin 1B
1435459_at	3.45	Fmo2	55990	flavin containing monooxygenase 2
1416205_at	3.45	Glb1	12091	galactosidase, beta 1
1452670_at	3.45	Myl9	98932	myosin, light polypeptide 9, regulatory
1418486_at	3.44	Vnn1	22361	vanin 1
1456741_s_at	3.43	App	11820	amyloid beta (A4) precursor protein
1449301_at	3.43	Slc7a13	74087	solute carrier family 7, (cationic amino acid transporter, y+ system) member 13
1457662_x_at	3.43	Tpk1	29807	thiamin pyrophosphokinase
1456130_at	3.43
1448729_a_at	3.42	2005-09-04	18952	septin 4
1439505_at	3.42
1434089_at	3.41	Synpo	104027	synaptopodin
1420712_a_at	3.4	Hpn	15451	hepsin
1436990_s_at	3.39	1620401E04Rik	103172	RIKEN cDNA 1620401E04 gene
1438968_x_at	3.37	Spint2	20733	serine protease inhibitor, Kunitz type 2
1440339_at	3.36	4833416E15Rik	73762	RIKEN cDNA 4833416E15 gene
1415812_at	3.36	Gsn	227753	gelsolin
1419063_at	3.35	Ugt8	22239	UDP-glucuronosyltransferase 8
1434272_at	3.35	Cpeb2	231207	cytoplasmic polyadenylation element binding protein 2
1423364_a_at	3.35	Fts	14339	fused toes
1448775_at	3.35	Ifi203	15950	interferon activated gene 203
1438021_at	3.35
1449556_at	3.34	H2-T23	15040	histocompatibility 2, T region locus 23
1419814_s_at	3.33	S100a1	20193	S100 calcium binding protein A1
1436283_at	3.31	D630042F21Rik	330428	RIKEN cDNA D630042F21 gene
1448700_at	3.3	G0s2	14373	G0/G1 switch gene 2
1424783_a_at	3.3	Ugt1a2	22236	UDP-glucuronosyltransferase 1 family, member 2
1438022_at	3.28	D030060O14Rik	215445	RIKEN cDNA D030060O14 gene
1427960_at	3.28	AI788959	100727	expressed sequence AI788959
1435152_at	3.28	Leng8	232798	leukocyte receptor cluster (LRC) member 8
1418237_s_at	3.28	Col18a1	12822	procollagen, type XVIII, alpha 1
1439836_at	3.27	Asb15	78910	ankyrin repeat and SOCS box-containing protein 15
1422704_at	3.27	Gyk	14933	glycerol kinase
1418392_a_at	3.27	Gbp3	55932	guanylate nucleotide binding protein 3
1434499_a_at	3.27	Ldh2	16832	lactate dehydrogenase 2, B chain
1436739_at	3.26	Agtr1	11607	angiotensin receptor 1
1419074_at	3.24	2510006C20Rik	68044	RIKEN cDNA 2510006C20 gene
1418049_at	3.23	Ltbp3	16998	latent transforming growth factor beta binding protein 3
1436665_a_at	3.23	Ltbp4	108075	latent transforming growth factor beta binding protein 4
1416069_at	3.23	Pfkp	56421	phosphofructokinase, platelet
1432558_a_at	3.22	Mal	17153	myelin and lymphocyte protein, T-cell differentiation protein
1424254_at	3.21	Ifitm1	68713	interferon induced transmembrane protein 1
1436479_a_at	3.19	Dpp7	83768	dipeptidylpeptidase 7
1419294_at	3.18	1700011H14Rik	67082	RIKEN cDNA 1700011H14 gene
1420127_s_at	3.17	Pigb	55981	phosphatidylinositol glycan, class B
1451019_at	3.16	Ctsf	56464	cathepsin F
1439200_x_at	3.16	Erdr1	170942	erythroid differentiation regulator 1
1427552_a_at	3.16	Gstz1	14874	glutathione transferase zeta 1 (maleylacetoacetate isomerase)
1460718_s_at	3.16	Mtch1	56462	mitochondrial carrier homolog 1 (C. elegans)
1425196_a_at	3.15	Hint2	68917	histidine triad nucleotide binding protein 2
1417109_at	3.15	Lcn7	94242	lipocalin 7
1448783_at	3.15	Slc7a9	30962	solute carrier family 7 (cationic amino acid transporter, y+ system), member 9
1431422_a_at	3.14	Dusp14	56405	dual specificity phosphatase 14
1428680_at	3.12	Cds1	74596	CDP-diacylglycerol synthase 1
1419401_at	3.12	Asb13	142688	ankyrin repeat and SOCS box-containing protein 13
1437301_a_at	3.11	Dvl1	13542	dishevelled, dsh homolog 1 (Drosophila)
1425222_x_at	3.11	D630002G06	236293	hypothetical protein D630002G06
1451407_at	3.11	Jam4	72058	junction adhesion molecule 4
1448427_at	3.1	Ndufa6	67130	NADH dehydrogenase (ubiquinone) 1 alpha subcomplex, 6 (B14)
1417316_at	3.1	Them2	66834	thioesterase superfamily member 2
1415687_a_at	3.09	Psap	19156	prosaposin
1431309_at	3.08	4930595O22Rik	75376	RIKEN cDNA 4930595O22 gene
1452246_at	3.08	Ostf1	20409	osteoclast stimulating factor 1
1434944_at	3.07	Dm15	13400	dystrophia myotonica kinase, B15
1421425_a_at	3.06	Dscr1l1	53901	Down syndrome critical region gene 1-like 1
1449146_at	3.06	Notch4	18132	Notch gene homolog 4 (Drosophila)
1423716_s_at	3.06	0610008F14Rik	66043	RIKEN cDNA 0610008F14 gene
1440038_at	3.06	B430007K19Rik	320708	RIKEN cDNA B430007K19 gene
1425496_at	3.05	Abca3	27410	ATP-binding cassette, sub-family A (ABC1), member 3
1418923_at	3.05	Slc17a3	105355	solute carrier family 17 (sodium phosphate), member 3
1417392_a_at	3.05	Slc7a7	20540	solute carrier family 7 (cationic amino acid transporter, y+ system), member 7
1435361_at	3.05
1459661_at	3.05
1448118_a_at	3.04	Ctsd	13033	cathepsin D
1417772_at	3.04	Grhpr	76238	glyoxylate reductase/hydroxypyruvate reductase
1449033_at	3.03	Tnfrsf11b	18383	tumor necrosis factor receptor superfamily, member 11b (osteoprotegerin)
1420855_at	3.02	Eln	13717	elastin
1448649_at	3.02	Enpep	13809	glutamyl aminopeptidase
1451695_a_at	3.02	Gpx4	14779	glutathione peroxidase 4
1428738_a_at	3.01	D14Ertd449e	66039	DNA segment, Chr 14, ERATO Doi 449, expressed
1416108_a_at	3.01	1200002G13Rik	66111	RIKEN cDNA 1200002G13 gene
1426146_a_at	3.01	Chpt1	212862	choline phosphotransferase 1
1418172_at	3.01	Hebp1	15199	heme binding protein 1
1418000_a_at	3.01	Itm2b	16432	integral membrane protein 2B
1423662_at	3	Atp6ap2	70495	ATPase, H+ transporting, lysosomal accessory protein 2
1456786_at	3	Ldb2	16826	LIM domain binding 2
1427773_a_at	3	Rabac1	14470	Rab acceptor 1 (prenylated)
1448300_at	3	Mgst3	66447	microsomal glutathione S-transferase 3
1420909_at	2.99
1416409_at	2.98	Acox1	11430	acyl-Coenzyme A oxidase 1, palmitoyl
1454780_at	2.98	BC024988	233733	cDNA sequence BC024988
1440212_at	2.98	Slc12a1	20495	solute carrier family 12, member 1
1435708_at	2.98
1423726_at	2.97	Vat1	26949	vesicle amine transport protein 1 homolog (T californica)
1436698_x_at	2.97
1435436_at	2.96
1424242_at	2.95	2010012D11Rik	68021	RIKEN cDNA 2010012D11 gene
1427072_at	2.95	Stard8	236920	START domain containing 8
1427021_s_at	2.95	Eif3s5	66085	eukaryotic translation initiation factor 3, subunit 5 (epsilon)
1448416_at	2.95	Mglap	17313	matrix gamma-carboxyglutamate (gla) protein
1448825_at	2.95	Pdk2	18604	pyruvate dehydrogenase kinase, isoenzyme 2
1435659_a_at	2.95	Tpi	21991	triosephosphate isomerase
1452250_a_at	2.94	Col6a2	12834	procollagen, type VI, alpha 2
1424203_at	2.93	3100002P13Rik	103425	RIKEN cDNA 3100002P13 gene
1428151_x_at	2.93	Ccbl1	70266	cysteine conjugate-beta lyase
1452646_at	2.92	1110029F20Rik	68728	RIKEN cDNA 1110029F20 gene
1416766_at	2.92	2810484M10Rik	67247	RIKEN cDNA 2810484M10 gene
1417327_at	2.92	Cav2	12390	caveolin 2
1460223_a_at	2.92	Epb4.9	13829	erythrocyte protein band 4.9
1450872_s_at	2.92	Lip1	16889	lysosomal acid lipase 1
1417279_at	2.91	Itpr1	16438	inositol 1,4,5-triphosphate receptor 1
1442991_at	2.9	B3gat2	280645	beta-1,3-glucuronyltransferase 2 (glucuronosyltransferase S)
1416066_at	2.89	Cd9	12527	CD9 antigen
1453193_s_at	2.89	Kif12	16552	kinesin family member 12
1417193_at	2.89	Sod2	20656	superoxide dismutase 2, mitochondrial
1417883_at	2.88	Gstt2	14872	glutathione S-transferase, theta 2
1448529_at	2.88	Thbd	21824	thrombomodulin
1436944_x_at	2.88
1423233_at	2.87	Cebpd	12609	CCAAT/enhancer binding protein (C/EBP), delta
1448839_at	2.87	0610013D04Rik	80880	RIKEN cDNA 0610013D04 gene
1444399_at	2.87	5830411E10Rik	109019	RIKEN cDNA 5830411E10 gene
1422492_at	2.87	Cpox	12892	coproporphyrinogen oxidase
1448148_at	2.87	Grn	14824	granulin
1452986_at	2.87	Hgd	15233	homogentisate 1, 2-dioxygenase
1429523_a_at	2.87	Slc39a5	72002	solute carrier family 39 (metal ion transporter), member 5
1456152_at	2.86	0610010I15Rik	74090	RIKEN cDNA 0610010I15 gene
1416209_at	2.86	Glud	14661	glutamate dehydrogenase
1422620_s_at	2.85	Ppap2a	19012	phosphatidic acid phosphatase 2a
1416454_s_at	2.84	Acta2	11475	actin, alpha 2, smooth muscle, aorta
1437184_at	2.84	AA407526	231279	expressed sequence AA407526
1436936_s_at	2.84	Xist	213742	inactive X specific transcripts
1451097_at	2.84	Vasp	22323	vasodilator-stimulated phosphoprotein
1452426_x_at	2.84
1456509_at	2.83	1110032F04Rik	68725	RIKEN cDNA 1110032F04 gene
1424948_x_at	2.83	H2-K	14972	histocompatibility 2, K region
1439255_s_at	2.83	Tm7sf1	83924	transmembrane 7 superfamily member 1
1455056_at	2.83
1421375_a_at	2.82	S100a6	20200	S100 calcium binding protein A6 (calcyclin)
1416648_at	2.82	Dnchc1	13424	dynein, cytoplasmic, heavy chain 1
1436297_a_at	2.82	Grina	66168	glutamate receptor, ionotropic, N-methyl D-asparate-associated protein 1 (glutamate binding)
1426774_at	2.82	Zc3hdc1	243771	zinc finger CCCH type domain containing 1
1428050_a_at	2.81	0610007H07Rik	68212	RIKEN cDNA 0610007H07 gene
1451326_at	2.81	1810013B01Rik	76491	RIKEN cDNA 1810013B01 gene
1436163_at	2.81	Kcnj16	16517	potassium inwardly-rectifying channel, subfamily J, member 16
1455400_at	2.8	Ddah1	69219	dimethylarginine dimethylaminohydrolase 1
1417042_at	2.79	Slc37a4	14385	solute carrier family 37 (glycerol-6-phosphate transporter), member 4
1428136_at	2.78	2210415K03Rik	72362	RIKEN cDNA 2210415K03 gene
1424263_at	2.78	2810003C17Rik	108897	RIKEN cDNA 2810003C17 gene
1417946_at	2.78	Abhd3	106861	abhydrolase domain containing 3
1418072_at	2.78	Hist1h2bc	68024	histone 1, H2bc
1437540_at	2.78	Mcoln3	171166	mucolipin 3
1451370_at	2.78
1437270_a_at	2.77	Bsf3	56708	B-cell stimulating factor 3
1434150_a_at	2.77	3300001H21Rik	70152	RIKEN cDNA 3300001H21 gene
1426670_at	2.77	Agrn	11603	agrin
1448491_at	2.77	Ech1	51798	enoyl coenzyme A hydratase 1, peroxisomal
1448259_at	2.77	Fstl1	14314	follistatin-like 1
1460042_at	2.77	Slc23a3	22626	solute carrier family 23 (nucleobase transporters), member 3
1428134_at	2.76	2310005O14Rik	67914	RIKEN cDNA 2310005O14 gene
1428867_at	2.76	4933417E01Rik	74463	RIKEN cDNA 4933417E01 gene
1424726_at	2.76	BC014685	232086	cDNA sequence BC014685
1427001_s_at	2.76	Hnf4	15378	hepatic nuclear factor 4
1420239_x_at	2.76
1441963_at	2.75	Prosapip1	241638	ProSAPiP1 protein
1456755_at	2.75	2310001H13Rik	67095	RIKEN cDNA 2310001H13 gene
1450387_s_at	2.75	Ak4	11639	adenylate kinase 4
1456616_a_at	2.75	Bsg	12215	basigin
1426353_at	2.75	Stat6	20852	signal transducer and activator of transcription 6
1434510_at	2.74	1810018P12Rik	74170	RIKEN cDNA 1810018P12 gene
1454067_a_at	2.74	4931406C07Rik	70984	RIKEN cDNA 4931406C07 gene
1416455_a_at	2.74	Cryab	12955	crystallin, alpha B
1418352_at	2.74	Hsd17b2	15486	hydroxysteroid (17-beta) dehydrogenase 2
1417850_at	2.74	Rb1	19645	retinoblastoma 1
1447915_x_at	2.74
1422807_at	2.73	Arf5	11844	ADP-ribosylation factor 5
1422432_at	2.73	Dbi	13167	diazepam binding inhibitor
1419821_s_at	2.73	Idh1	15926	isocitrate dehydrogenase 1 (NADP+), soluble
1423621_a_at	2.73	Slc33a1	11416	solute carrier family 33 (acetyl-CoA transporter), member 1
1428367_at	2.72	Ndst1	74141	N-deacetylase/N-sulfotransferase (heparan glucosaminyl) 1
1451002_at	2.72	Aco2	11429	aconitase 2, mitochondrial
1437889_x_at	2.72	Bgn	12111	biglycan
1450276_a_at	2.72	Scin	20259	scinderin
1455538_at	2.71	6330403M23Rik	109169	RIKEN cDNA 6330403M23 gene
1438024_at	2.7	6230416A05Rik	76137	RIKEN cDNA 6230416A05 gene
1424638_at	2.7	Cdkn1a	12575	cyclin-dependent kinase inhibitor 1A (P21)
1435943_at	2.7	Dpep1	13479	dipeptidase 1 (renal)
1419129_at	2.7	Slc22a13	102570	solute carrier family 22 (organic cation transporter), member 13
1420641_a_at	2.7	Sqrdl	59010	sulfide quinone reductase-like (yeast)
1450355_a_at	2.69	Capg	12332	capping protein (actin filament), gelsolin-like
1449401_at	2.69	C1qg	12262	complement component 1, q subcomponent, gamma polypeptide
1416493_at	2.69	Ddost	13200	dolichyl-di-phosphooligosaccharide-protein glycotransferase
1426936_at	2.69	LOC215866	215866	hypothetical protein LOC215866
1416579_a_at	2.69	Tacstd1	17075	tumor-associated calcium signal transducer 1
1455794_at	2.68	D130058I21Rik	276829	RIKEN cDNA D130058I21 gene
1419134_at	2.68	Rhbg	58176	Rhesus blood group-associated B glycoprotein
1453231_at	2.68	Cdkl1	71091	cyclin-dependent kinase-like 1 (CDC2-related kinase)
1449018_at	2.68	Pfn1	18643	profilin 1
1416041_at	2.68	Sgk	20393	serum/glucocorticoid regulated kinase
1433823_at	2.68
1453009_at	2.67	1110060I01Rik	66207	RIKEN cDNA 1110060I01 gene
1416652_at	2.67	Aspn	66695	asporin
1434768_at	2.67	Cln2	12751	ceroid-lipofuscinosis, neuronal 2
1418457_at	2.67	Cxcl14	57266	chemokine (C-X-C motif) ligand 14
1421149_a_at	2.67	Drpla	13498	dentatorubral pallidoluysian atrophy
1433546_at	2.67	Gns	75612	glucosamine (N-acetyl)-6-sulfatase
1448590_at	2.67	Col6a1	12833	procollagen, type VI, alpha 1
1435836_at	2.66	D530020C15Rik	228026	RIKEN cDNA D530020C15 gene
1448842_at	2.66	Cdo1	12583	cysteine dioxygenase 1, cytosolic
1448292_at	2.66	Uqcr	66594	ubiquinol-cytochrome c reductase (6.4kD) subunit
1452590_a_at	2.66
1417588_at	2.65	Galnt3	14425	UDP-N-acetyl-alpha-D-galactosamine:polypeptide N-acetylgalactosaminyltransferase 3
1451422_at	2.65	Myo18a	360013	myosin XVIIIa
1423967_at	2.65	Palm	18483	paralemmin
1416966_at	2.65	Slc22a8	19879	solute carrier family 22 (organic anion transporter), member 8
1424265_at	2.64	Npl	74091	N-acetylneuraminate pyruvate lyase
1418468_at	2.64	Anxa11	11744	annexin A11
1419070_at	2.64	Cys1	12879	cystin 1
1448263_a_at	2.64	Cn2	66054	cytosolic nonspecific dipeptidase
1418709_at	2.63	Cox7a1	12865	cytochrome c oxidase, subunit VIIa 1
1435465_at	2.63
1435934_at	2.62	Ndufab1	70316	NADH dehydrogenase (ubiquinone) 1, alpha/beta subcomplex, 1
1434581_at	2.62	2410066E13Rik	68235	RIKEN cDNA 2410066E13 gene
1460302_at	2.62	Thbs1	21825	thrombospondin 1
1460741_x_at	2.61	D17Wsu92e	224647	DNA segment, Chr 17, Wayne State University 92, expressed
1425603_at	2.61	0610011I04Rik	66058	RIKEN cDNA 0610011I04 gene
1438400_at	2.61	4632411B12Rik	226976	RIKEN cDNA 4632411B12 gene
1439604_at	2.61	Adamts16	271127	a disintegrin-like and metalloprotease (reprolysin type) with thrombospondin type 1 motif, 16
1436939_at	2.61	Cmya4	217012	cardiomyopathy associated 4
1417879_at	2.6	1110060M21Rik	66208	RIKEN cDNA 1110060M21 gene
1417030_at	2.6	2310028N02Rik	66950	RIKEN cDNA 2310028N02 gene
1428804_at	2.6	4933428A15Rik	71306	RIKEN cDNA 4933428A15 gene
1450026_a_at	2.6	B3gnt1	53625	UDP-GlcNAc:betaGal beta-1,3-N-acetylglucosaminyltransferase 1
1421340_at	2.6	Map3k5	26408	mitogen activated protein kinase kinase kinase 5
1449289_a_at	2.59	B2m	12010	beta-2 microglobulin
1423691_x_at	2.59	Krt2-8	16691	keratin complex 2, basic, gene 8
1450034_at	2.59	Stat1	20846	signal transducer and activator of transcription 1
1417374_at	2.59	Tuba4	22145	tubulin, alpha 4
1448569_at	2.58	Cd8b	12526	CD8 antigen, beta chain
1417803_at	2.58	1110032A04Rik	66183	RIKEN cDNA 1110032A04 gene
1429262_at	2.58	Rassf6	73246	Ras association (RalGDS/AF-6) domain family 6
1422302_s_at	2.58	Ftl2	14337	ferritin light chain 2
1419428_a_at	2.58	Gaa	14387	glucosidase, alpha, acid
1455454_at	2.58
1430326_s_at	2.57	1500040F11Rik	22272	RIKEN cDNA 1500040F11 gene
1420901_a_at	2.57	Hk1	15275	hexokinase 1
1427009_at	2.57	Lama5	16776	laminin, alpha 5
1416686_at	2.57	Plod2	26432	procollagen lysine, 2-oxoglutarate 5-dioxygenase 2
1433691_at	2.57	Ppp1r3c	53412	protein phosphatase 1, regulatory (inhibitor) subunit 3C
1434500_at	2.57	Ttyh2	68535	tweety homolog 2 (Drosophila)
1418207_at	2.56	Fxyd4	108017	FXYD domain-containing ion transport regulator 4
1417490_at	2.56	Ctsb	13030	cathepsin B
1417870_x_at	2.56	Ctsz	64138	cathepsin Z
1424667_a_at	2.56	Cutl1	13047	cut-like 1 (Drosophila)
1417220_at	2.56	Fah	14085	fumarylacetoacetate hydrolase
1448771_a_at	2.55	Fth	14319	ferritin heavy chain
1421217_a_at	2.55	Lgals9	16859	lectin, galactose binding, soluble 9
1431375_s_at	2.55	Parva	57342	parvin, alpha
1423701_at	2.54	Coasy	71743	Coenzyme A synthase
1440786_x_at	2.54	F630107H02Rik	98151	RIKEN cDNA F630107H02 gene
1436870_s_at	2.54	AU041783	226250	expressed sequence AU041783
1422975_at	2.54	Mme	17380	membrane metallo endopeptidase
1447862_x_at	2.54
1422906_at	2.53	Abcg2	26357	ATP-binding cassette, sub-family G (WHITE), member 2
1422899_at	2.53	Xtrp3	22599	X transporter protein 3
1424392_at	2.53	Adhfe1	76187	alcohol dehydrogenase, iron containing, 1
1436172_at	2.53	9530028C05	330256	hypothetical protein 9530028C05
1418570_at	2.53	Ncstn	59287	nicastrin
1450269_a_at	2.53	Pfkl	18641	phosphofructokinase, liver, B-type
1424670_s_at	2.53	Zfyve21	68520	zinc finger, FYVE domain containing 21
1435823_x_at	2.52	Egfl7	353156	EGF-like domain 7
1423729_a_at	2.52	2500002L14Rik	66510	RIKEN cDNA 2500002L14 gene
1433855_at	2.52	9630038C02Rik	268860	RIKEN cDNA 9630038C02 gene
1424528_at	2.52	Cgref1	68567	cell growth regulator with EF hand domain 1
1424867_a_at	2.52	Glyat	107146	glycine-N-acyltransferase
1416057_at	2.52	Np15	104130	nuclear protein 15.6
1417963_at	2.52	Pltp	18830	phospholipid transfer protein
1455030_at	2.52	Ptprj	19271	protein tyrosine phosphatase, receptor type, J
1417168_a_at	2.52	Usp2	53376	ubiquitin specific protease 2
1432332_a_at	2.51	D7Rp2e	110959	DNA segment, Chr 7, Roswell Park 2 complex, expressed
1422479_at	2.51	Acas2	60525	acetyl-Coenzyme A synthetase 2 (ADP forming)
1448222_x_at	2.51	Cox8a	12868	cytochrome c oxidase, subunit VIIIa
1416038_at	2.51	AL033314	56463	expressed sequence AL033314
1421855_at	2.51	Fgl2	14190	fibrinogen-like protein 2
1434292_at	2.51
1428076_s_at	2.5	Ndufb4	68194	NADH dehydrogenase (ubiquinone) 1 beta subcomplex 4
1453043_at	2.5	0610012H03Rik	74088	RIKEN cDNA 0610012H03 gene
1423087_a_at	2.5	1110002E23Rik	66119	RIKEN cDNA 1110002E23 gene
1418701_at	2.5	Comt	12846	catechol-O-methyltransferase
1452298_a_at	2.5	Myo5b	17919	myosin Vb
1418090_at	2.5	Plvap	84094	plasmalemma vesicle associated protein
1451312_at	2.49	Ndufs7	75406	NADH dehydrogenase (ubiquinone) Fe-S protein 7
1431126_a_at	2.49	0610011F06Rik	68347	RIKEN cDNA 0610011F06 gene
1446368_at	2.49	9130221J18Rik	102123	RIKEN cDNA 9130221J18 gene
1417472_at	2.49	Myh9	17886	myosin heavy chain IX
1442150_at	2.49
1418094_s_at	2.48	Car4	12351	carbonic anhydrase 4
1417018_at	2.48	Efemp2	58859	epidermal growth factor-containing fibulin-like extracellular matrix protein 2
1449160_at	2.48	Npr1	18160	natriuretic peptide receptor 1
1451206_s_at	2.48	Pscdbp	227929	pleckstrin homology, Sec7 and coiled-coil domains, binding protein
1433514_at	2.48
1449256_a_at	2.47	Rab11a	53869	RAB11a, member RAS oncogene family
1428010_at	2.47	2810011L15Rik	72642	RIKEN cDNA 2810011L15 gene
1449280_at	2.47	Esm1	71690	endothelial cell-specific molecule 1
1436609_a_at	2.47	Lrpap1	16976	low density lipoprotein receptor-related protein associated protein 1
1418910_at	2.46	Bmp7	12162	bone morphogenetic protein 7
1424383_at	2.46	BC003277	214359	cDNA sequence BC003277
1455435_s_at	2.46	Chdh	218865	choline dehydrogenase
1431591_s_at	2.46	G1p2	53606	interferon, alpha-inducible protein
1427405_s_at	2.45	D6Ertd32e	52055	DNA segment, Chr 6, ERATO Doi 32, expressed
1428065_at	2.45	1110028E10Rik	68682	RIKEN cDNA 1110028E10 gene
1418983_at	2.45	Cipp	12695	channel-interacting PDZ domain protein
1423136_at	2.45	Fgf1	14164	fibroblast growth factor 1
1450112_a_at	2.45	Gas2	14453	growth arrest specific 2
1427126_at	2.45	Hspa1b	15511	heat shock protein 1B
1451415_at	2.44	1810011O10Rik	69068	RIKEN cDNA 1810011O10 gene
1422545_at	2.44	Tbx2	21385	T-box 2
1452124_at	2.44	Ank3	11735	ankyrin 3, epithelial
1460550_at	2.44	BC051083	194126	cDNA sequence BC051083
1424155_at	2.44	Fabp4	11770	fatty acid binding protein 4, adipocyte
1450731_s_at	2.44	Tnfrsf21	94185	tumor necrosis factor receptor superfamily, member 21
1416849_at	2.43	D10Ertd214e	52637	DNA segment, Chr 10, ERATO Doi 214, expressed
1416978_at	2.43	Fcgrt	14132	Fc receptor, IgG, alpha chain transporter
1450704_at	2.43	Ihh	16147	Indian hedgehog
1427108_at	2.43	9530068E07Rik	213673	RIKEN cDNA 9530068E07 gene
1450264_a_at	2.43	Chk	12660	choline kinase
1438477_a_at	2.43	Mcee	73724	methylmalonyl CoA epimerase
1448524_s_at	2.43	Ssr4	20832	signal sequence receptor, delta
1460444_at	2.42	1200006I17Rik	74110	RIKEN cDNA 1200006I17 gene
1422007_at	2.42	Aqp3	11828	aquaporin 3
1424853_s_at	2.42	Cyp4a10	13117	cytochrome P450, family 4, subfamily a, polypeptide 10
1422474_at	2.42	Pde4b	18578	phosphodiesterase 4B, cAMP specific
1450957_a_at	2.42	Sqstm1	18412	sequestosome 1
1416999_at	2.42	Smpd2	20598	sphingomyelin phosphodiesterase 2, neutral
1415823_at	2.42	Scd2	20250	stearoyl-Coenzyme A desaturase 2
1421096_at	2.42	Trpc1	22063	transient receptor potential cation channel, subfamily C, member 1
1438027_at	2.42
1424359_at	2.41	Oplah	75475	5-oxoprolinase (ATP-hydrolysing)
1425733_a_at	2.41	Eps8	13860	epidermal growth factor receptor pathway substrate 8
1438116_x_at	2.41	Slc9a3r1	26941	solute carrier family 9 (sodium/hydrogen exchanger), isoform 3 regulator 1
1425974_a_at	2.41	Trim25	22660	tripartite motif protein 25
1451911_a_at	2.4	Ace	11421	angiotensin converting enzyme
1455677_s_at	2.4	Clcnk1	12733	chloride channel K1
1423321_at	2.4	Myadm	50918	myeloid-associated differentiation marker
1423986_a_at	2.4	Scotin	66940	scotin gene
1434621_at	2.4
1436636_at	2.4
1445518_at	2.4
1416795_at	2.39	Cryl1	68631	crystallin, lamda 1
1423345_at	2.39	Degs	13244	degenerative spermatocyte homolog (Drosophila)
1455065_x_at	2.39	Gnpda1	26384	glucosamine-6-phosphate deaminase 1
1427168_a_at	2.39	Col14a1	12818	procollagen, type XIV, alpha 1
1435316_at	2.39	Psma6	26443	proteasome (prosome, macropain) subunit, alpha type 6
1419057_at	2.39	Slc5a1	20537	solute carrier family 5 (sodium/glucose cotransporter), member 1
1448621_a_at	2.39	Smpd1	20597	sphingomyelin phosphodiesterase 1, acid lysosomal
1418436_at	2.39	Stx7	53331	syntaxin 7
1449369_at	2.39	Tmprss2	50528	transmembrane protease, serine 2
1449029_at	2.38	Mknk2	17347	MAP kinase-interacting serine/threonine kinase 2
1417741_at	2.38	Pygl	110095	liver glycogen phosphorylase
1426560_a_at	2.38	Npnt	114249	nephronectin
1423174_a_at	2.38	Pard6b	58220	par-6 (partitioning defective 6) homolog beta (C. elegans)
1449110_at	2.38	Arhb	11852	ras homolog gene family, member B
1423519_at	2.37	2210412D01Rik	70178	RIKEN cDNA 2210412D01 gene
1439410_x_at	2.37	3010027G13Rik	68066	RIKEN cDNA 3010027G13 gene
1435554_at	2.37	C630016B22Rik	319880	RIKEN cDNA C630016B22 gene
1454898_s_at	2.37	Adam17	11491	a disintegrin and metalloproteinase domain 17
1448987_at	2.37	Acadl	11363	acetyl-Coenzyme A dehydrogenase, long-chain
1427196_at	2.37	Prkwnk4	69847	protein kinase, lysine deficient 4
1440370_at	2.36	Abca13	268379	ATP-binding cassette, sub-family A (ABC1), member 13
1438097_at	2.36	Rab20	19332	RAB20, member RAS oncogene family
1436890_at	2.36	5730445F03Rik	227620	RIKEN cDNA 5730445F03 gene
1419589_at	2.36	C1qr1	17064	complement component 1, q subcomponent, receptor 1
1448380_at	2.36	Lgals3bp	19039	lectin, galactoside-binding, soluble, 3 binding protein
1416386_a_at	2.36	M6pr	17113	mannose-6-phosphate receptor, cation dependent
1420493_a_at	2.36	Pcyt2	68671	phosphate cytidylyltransferase 2, ethanolamine
1415997_at	2.36	Txnip	56338	thioredoxin interacting protein
1434677_at	2.35	Hps5	246694	Hermansky-Pudlak syndrome 5 homolog (human)
1451078_at	2.35	2510039O18Rik	77034	RIKEN cDNA 2510039O18 gene
1416114_at	2.35	Sparcl1	13602	SPARC-like 1 (mast9, hevin)
1417507_at	2.35	Cyb561	13056	cytochrome b-561
1417227_at	2.35	Mccc1	72039	methylcrotonoyl-Coenzyme A carboxylase 1 (alpha)
1451726_at	2.35	Mtmr6	219135	myotubularin related protein 6
1418505_at	2.35	Nudt4	71207	nudix (nucleoside diphosphate linked moiety X)-type motif 4
1452375_at	2.34	A930035F14Rik	212647	RIKEN cDNA A930035F14 gene
1450065_at	2.34	Adcy7	11513	adenylate cyclase 7
1426014_a_at	2.34	Mucdhl	72040	mucin and cadherin like
1456344_at	2.34	Tnc	21923	tenascin C
1428782_a_at	2.34	Uqcrc1	22273	ubiquinol-cytochrome c reductase core protein 1
1415998_at	2.34	Vdac1	22333	voltage-dependent anion channel 1
1450883_a_at	2.33	Cd36	12491	CD36 antigen
1460259_s_at	2.33	Clca2	80797	chloride channel calcium activated 2
1417009_at	2.33	C1r	50909	complement component 1, r subcomponent
1434548_at	2.33	Tde1	26943	tumor differentially expressed 1
1434766_at	2.33
1416769_s_at	2.32	Atp6v0b	114143	ATPase, H+ transporting, V0 subunit B
1449357_at	2.32	2310030G06Rik	66952	RIKEN cDNA 2310030G06 gene
1441978_at	2.32	Aqp6	11831	aquaporin 6
1427981_a_at	2.32	Csad	246277	cysteine sulfinic acid decarboxylase
1416343_a_at	2.32	Lamp2	16784	lysosomal membrane glycoprotein 2
1416441_at	2.32	Pgcp	54381	plasma glutamate carboxypeptidase
1441342_at	2.32
1448614_at	2.31	Nt5c2	76952	5'-nucleotidase, cytosolic II
1428380_at	2.31	0610007C21Rik	71668	RIKEN cDNA 0610007C21 gene
1433769_at	2.31	BC022645	235633	cDNA sequence BC022645
1449108_at	2.31	Fdx1	14148	ferredoxin 1
1424279_at	2.31	Fga	14161	fibrinogen, alpha polypeptide
1415904_at	2.31	Lpl	16956	lipoprotein lipase
1436448_a_at	2.31	Ptgs1	19224	prostaglandin-endoperoxide synthase 1
1417262_at	2.31	Ptgs2	19225	prostaglandin-endoperoxide synthase 2
1424996_at	2.31
1420131_s_at	2.3	1810010L20Rik	108705	RIKEN cDNA 1810010L20 gene
1459601_at	2.3	Snf1lk	17691	SNF1-like kinase
1449458_at	2.3	Foxi1	14233	forkhead box I1
1417156_at	2.3	Krt1-19	16669	keratin complex 1, acidic, gene 19
1416513_at	2.3	Lamb2	16779	laminin, beta 2
1423269_a_at	2.3	Nedd4l	83814	neural precursor cell expressed, developmentally down-regulated gene 4-like
1434905_at	2.3	Slc6a15	103098	solute carrier family 6 (neurotransmitter transporter), member 15
1448366_at	2.3	Stx1a	20907	syntaxin 1A (brain)
1429175_at	2.29	2810417M05Rik	68027	RIKEN cDNA 2810417M05 gene
1428749_at	2.29	6430411K14Rik	76881	RIKEN cDNA 6430411K14 gene
1432418_a_at	2.29	Ckmt1	12716	creatine kinase, mitochondrial 1, ubiquitous
1417466_at	2.29	Rgs5	19737	regulator of G-protein signaling 5
1418318_at	2.29	Rnf128	66889	ring finger protein 128
1420624_a_at	2.29	Vamp8	22320	vesicle-associated membrane protein 8
1423947_at	2.29
1423625_a_at	2.28	1810055D05Rik	67713	RIKEN cDNA 1810055D05 gene
1451463_at	2.28	Arhgap8	109270	Rho GTPase activating protein 8
1417294_at	2.28	Akr7a5	110198	aldo-keto reductase family 7, member A5 (aflatoxin aldehyde reductase)
1423710_at	2.28	Dlst	78920	dihydrolipoamide S-succinyltransferase (E2 component of 2-oxo-glutarate complex)
1418723_at	2.28	Edg7	65086	endothelial differentiation, lysophosphatidic acid G-protein-coupled receptor 7
1448228_at	2.28	Lox	16948	lysyl oxidase
1433942_at	2.28	Myo6	17920	myosin VI
1424051_at	2.28	Col4a2	12827	procollagen, type IV, alpha 2
1448916_at	2.28	Mafg	17134	v-maf musculoaponeurotic fibrosarcoma oncogene family, protein G (avian)
1435525_at	2.27	2900008M13Rik	72844	RIKEN cDNA 2900008M13 gene
1450379_at	2.27	Msn	17698	moesin
1442393_at	2.27
1447891_at	2.27
1435967_s_at	2.26	Hibadh	58875	3-hydroxyisobutyrate dehydrogenase
1448756_at	2.26	S100a9	20202	S100 calcium binding protein A9 (calgranulin B)
1424184_at	2.26	Acadvl	11370	acyl-Coenzyme A dehydrogenase, very long chain
1449211_at	2.26	Bpnt1	23827	bisphosphate 3'-nucleotidase 1
1452341_at	2.26	Echs1	93747	enoyl Coenzyme A hydratase, short chain, 1, mitochondrial
1425964_x_at	2.26	Hspb1	15507	heat shock protein 1
1451931_x_at	2.26	H2-D1	14964	histocompatibility 2, D region locus 1
1420822_s_at	2.26	Sgpp1	81535	sphingosine-1-phosphate phosphatase 1
1423746_at	2.26	Txndc5	105245	thioredoxin domain containing 5
1424715_at	2.25	0610039N19Rik	67442	RIKEN cDNA 0610039N19 gene
1433895_at	2.25	2310003P10Rik	69470	RIKEN cDNA 2310003P10 gene
1425506_at	2.25	9530072E15Rik	68242	RIKEN cDNA 9530072E15 gene
1420654_a_at	2.25	Gbe1	74185	glucan (1,4-alpha-), branching enzyme 1
1449024_a_at	2.25	Hexa	15211	hexosaminidase A
1421654_a_at	2.25	Lmna	16905	lamin A
1447277_s_at	2.25	Pcyox1	66881	prenylcysteine oxidase 1
1450344_a_at	2.25	Ptger3	19218	prostaglandin E receptor 3 (subtype EP3)
1417011_at	2.25	Sdc2	15529	syndecan 2
1451687_a_at	2.25	Tcf2	21410	transcription factor 2
1455396_at	2.25
1455605_at	2.24	D5Bwg0860e	52822	DNA segment, Chr 5, Brigham & Women's Genetics 0860 expressed
1438343_at	2.24	0610037L13Rik	74098	RIKEN cDNA 0610037L13 gene
1460468_s_at	2.24	2810451A06Rik	72778	RIKEN cDNA 2810451A06 gene
1440354_at	2.24	9130013K24Rik	74559	RIKEN cDNA 9130013K24 gene
1424183_at	2.24	Acat1	110446	acetyl-Coenzyme A acetyltransferase 1
1419173_at	2.24	Acy1	109652	aminoacylase 1
1424101_at	2.24	Hnrpl	15388	heterogeneous nuclear ribonucleoprotein L
1417644_at	2.24	Sspn	16651	sarcospan
1434776_at	2.24	Sema5a	20356	sema domain, seven thrombospondin repeats (type 1 and type 1-like), transmembrane domain (TM) and short cytoplasmic domain, (semaphorin) 5A
1417498_at	2.24	Serpinf2	18816	serine (or cysteine) proteinase inhibitor, clade F, member 2
1428708_x_at	2.23	2610009E16Rik	69202	RIKEN cDNA 2610009E16 gene
1428663_at	2.23	5133401H06Rik	71305	RIKEN cDNA 5133401H06 gene
1424995_at	2.23	6230410P16Rik	235582	RIKEN cDNA 6230410P16 gene
1416762_at	2.23	S100a10	20194	S100 calcium binding protein A10 (calpactin)
1416937_at	2.23	Gabarap	56486	gamma-aminobutyric acid receptor associated protein
1452145_at	2.23	H6pd	100198	hexose-6-phosphate dehydrogenase (glucose 1-dehydrogenase)
1418265_s_at	2.23	Irf2	16363	interferon regulatory factor 2
1418142_at	2.23	Kcnj8	16523	potassium inwardly-rectifying channel, subfamily J, member 8
1434341_x_at	2.23
1457302_at	2.23
1416392_a_at	2.22	Atp6v0c	11984	ATPase, H+ transporting, V0 subunit C
1449000_at	2.22	D10Jhu81e	28295	DNA segment, Chr 10, Johns Hopkins University 81 expressed
1418341_at	2.22	Rab4a	19341	RAB4A, member RAS oncogene family
1424842_a_at	2.22	0610025G21Rik	231532	RIKEN cDNA 0610025G21 gene
1427295_at	2.22	1810073N04Rik	72055	RIKEN cDNA 1810073N04 gene
1455011_at	2.22	Stard4	170459	StAR-related lipid transfer (START) domain containing 4
1417852_x_at	2.22	Clca1	12722	chloride channel calcium activated 1
1420617_at	2.22	Cpeb4	67579	cytoplasmic polyadenylation element binding protein 4
1436994_a_at	2.22	Hist1h1c	50708	histone 1, H1c
1419537_at	2.22	Tcfec	21426	transcription factor EC
1418453_a_at	2.21	Atp1b1	11931	ATPase, Na+/K+ transporting, beta 1 polypeptide
1440780_x_at	2.21	1500015O10Rik	78896	RIKEN cDNA 1500015O10 gene
1424692_at	2.21	2810055F11Rik	67217	RIKEN cDNA 2810055F11 gene
1435078_at	2.21	3526402J09Rik	237960	RIKEN cDNA 3526402J09 gene
1435999_at	2.21	C630041L24Rik	78709	RIKEN cDNA C630041L24 gene
1430385_a_at	2.21	Glb1l	74577	galactosidase, beta 1-like
1452540_a_at	2.21	Hist1h2bp	319188	histone 1, H2bp
1448690_at	2.21	Kcnk1	16525	potassium channel, subfamily K, member 1
1424131_at	2.21	Col6a3	12835	procollagen, type VI, alpha 3
1450968_at	2.21	Uqcrfs1	66694	ubiquinol-cytochrome c reductase, Rieske iron-sulfur polypeptide 1
1415671_at	2.2	Atp6v0d1	11972	ATPase, H+ transporting, V0 subunit D isoform 1
1455291_s_at	2.2	D6Ertd365e	52265	DNA segment, Chr 6, ERATO Doi 365, expressed
1426298_at	2.2	Irx2	16372	Iroquois related homeobox 2 (Drosophila)
1451253_at	2.2	Pxk	218699	PX domain containing serine/threonine kinase
1416490_at	2.2	1810015P03Rik	66269	RIKEN cDNA 1810015P03 gene
1436658_at	2.2	2700033K02Rik	67192	RIKEN cDNA 2700033K02 gene
1454787_at	2.2	9530098M12Rik	208884	RIKEN cDNA 9530098M12 gene
1419833_s_at	2.2	E030006K04Rik	106952	RIKEN cDNA E030006K04 gene
1423805_at	2.2	Dab2	13132	disabled homolog 2 (Drosophila)
1437874_s_at	2.2	Hexb	15212	hexosaminidase B
1451405_at	2.2	Pcca	110821	propionyl-Coenzyme A carboxylase, alpha polypeptide
1416627_at	2.2	Spint1	20732	serine protease inhibitor, Kunitz type 1
1435484_at	2.2
1434376_at	2.19	Cd44	12505	CD44 antigen
1421008_at	2.19	2510004L01Rik	58185	RIKEN cDNA 2510004L01 gene
1439185_x_at	2.19	D430028G21Rik	228607	RIKEN cDNA D430028G21 gene
1453651_a_at	2.19	Brp44l	55951	brain protein 44-like
1419398_a_at	2.19	Dp1	13476	deleted in polyposis 1
1440847_at	2.19	Mtss1	211401	metastasis suppressor 1
1426348_at	2.19	Col4a1	12826	procollagen, type IV, alpha 1
1416954_at	2.19	Slc25a10	27376	solute carrier family 25 (mitochondrial carrier; dicarboxylate transporter), member 10
1438567_at	2.18	AMACO	240675	A-domain containing protein similar to matrilin and collagen
1449968_s_at	2.18	Acate3	64833	acyl-Coenzyme A thioesterase 3, mitochondrial
1449145_a_at	2.18	Cav	12389	caveolin, caveolae protein
1448823_at	2.18	Cxcl12	20315	chemokine (C-X-C motif) ligand 12
1416419_s_at	2.18	Gabarapl1	57436	gamma-aminobutyric acid (GABA(A)) receptor-associated protein-like 1
1416903_at	2.18	Nucb	18220	nucleobindin
1428235_at	2.18	Sdhd	66925	succinate dehydrogenase complex, subunit D, integral membrane protein
1449330_at	2.17	Pdzk2	170761	PDZ domain containing 2
1433579_at	2.17	9130011B11Rik	238257	RIKEN cDNA 9130011B11 gene
1449396_at	2.17	Aoc3	11754	amine oxidase, copper containing 3
1425810_a_at	2.17	Csrp1	13007	cysteine and glycine-rich protein 1
1435784_at	2.17	AU019532	245860	expressed sequence AU019532
1448928_at	2.17	Hdac6	15185	histone deacetylase 6
1450632_at	2.17	Arha	11848	ras homolog gene family, member A
1424450_at	2.17
1436287_at	2.17
1433672_at	2.16	4732479N06Rik	215201	RIKEN cDNA 4732479N06 gene
1449248_at	2.16	Clcn2	12724	chloride channel 2
1448390_a_at	2.16	Dhrs3	20148	dehydrogenase/reductase (SDR family) member 3
1436501_at	2.16	AI481402	102103	expressed sequence AI481402
1450970_at	2.16	Got1	14718	glutamate oxaloacetate transaminase 1, soluble
1448330_at	2.16	Gstm1	14862	glutathione S-transferase, mu 1
1449104_at	2.16	Upk3a	22270	uroplakin 3A
1426607_at	2.16
1434975_x_at	2.16
1443147_at	2.16
1417103_at	2.15	Ddt	13202	D-dopachrome tautomerase
1421873_s_at	2.15	Rab24	19336	RAB24, member RAS oncogene family
1416479_a_at	2.15	1110021D01Rik	66154	RIKEN cDNA 1110021D01 gene
1418004_a_at	2.15	1810009M01Rik	65963	RIKEN cDNA 1810009M01 gene
1453156_s_at	2.15	1810016I24Rik	104883	RIKEN cDNA 1810016I24 gene
1440225_at	2.15	8430401C09Rik	224792	RIKEN cDNA 8430401C09 gene
1431554_a_at	2.15	Anxa9	71790	annexin A9
1440201_at	2.15	AV344025	106755	expressed sequence AV344025
1451455_at	2.15	MGC59076	232078	hypothetical protein MGC59076
1425476_at	2.15	Col4a5	12830	procollagen, type IV, alpha 5
1416662_at	2.15	Sardh	192166	sarcosine dehydrogenase
1425536_at	2.15	Stx3	20908	syntaxin 3
1448276_at	2.15	Tm4sf7	64540	transmembrane 4 superfamily member 7
1423585_at	2.15
1455892_x_at	2.15
1415826_at	2.14	Atp6v1h	108664	ATPase, H+ transporting, lysosomal 50/57kDa, V1 subunit H
1418329_at	2.14	2810003H13Rik	66522	RIKEN cDNA 2810003H13 gene
1433727_at	2.14	BC038479	244757	cDNA sequence BC038479
1422678_at	2.14	Dgat2	67800	diacylglycerol O-acyltransferase 2
1450623_at	2.14	Gnb2	14693	guanine nucleotide binding protein, beta 2
1455214_at	2.14	Mitf	17342	microphthalmia-associated transcription factor
1415946_at	2.14	Pigq	14755	phosphatidylinositol glycan, class Q
1449133_at	2.14	Sprr1a	20753	small proline-rich protein 1A
1426599_a_at	2.14	Slc2a1	20525	solute carrier family 2 (facilitated glucose transporter), member 1
1448630_a_at	2.14	Sdhc	66052	succinate dehydrogenase complex, subunit C, integral membrane protein
1452504_s_at	2.14
1415814_at	2.13	Atp6v1b2	11966	ATPase, H+ transporting, V1 subunit B, isoform 2
1424085_at	2.13	Ndufa4	17992	NADH dehydrogenase (ubiquinone) 1 alpha subcomplex, 4
1452217_at	2.13	1110004P15Rik	107095	RIKEN cDNA 1110004P15 gene
1419468_at	2.13	1200003C23Rik	66864	RIKEN cDNA 1200003C23 gene
1435074_at	2.13	2310036D22Rik	71900	RIKEN cDNA 2310036D22 gene
1454959_s_at	2.13	Gnai1	14677	guanine nucleotide binding protein, alpha inhibiting 1
1448172_at	2.13	Mdh1	17449	malate dehydrogenase 1, NAD (soluble)
1453003_at	2.13	Sorl1	20660	sortilin-related receptor, LDLR class A repeats-containing
1431099_at	2.13	Skd3	20480	suppressor of K+ transport defect 3
1438532_at	2.13
1446524_at	2.13
1456989_at	2.13
1449373_at	2.12	Dnajc3	19107	DnaJ (Hsp40) homolog, subfamily C, member 3
1448507_at	2.12	Efhd1	98363	EF hand domain containing 1
1448956_at	2.12	Stard10	56018	START domain containing 10
1420619_a_at	2.12	Aes	14797	amino-terminal enhancer of split
1434308_at	2.12	BC042513	215113	cDNA sequence BC042513
1420434_at	2.12	Cldn16	114141	claudin 16
1448767_s_at	2.12	Gjb1	14618	gap junction membrane channel protein beta 1
1421106_at	2.12	Jag1	16449	jagged 1
1425182_x_at	2.12	Klk9	13648	kallikrein 9
1434930_at	2.12	Tpcn1	252972	two pore channel 1
1422706_at	2.12
1436293_x_at	2.12
1417045_at	2.11	Bid	12122	BH3 interacting domain death agonist
1422886_a_at	2.11	Clk4	12750	CDC like kinase 4
1452790_x_at	2.11	Ndufa3	66091	NADH dehydrogenase (ubiquinone) 1 alpha subcomplex, 3
1453806_at	2.11	Ndufb2	68198	NADH dehydrogenase (ubiquinone) 1 beta subcomplex, 2
1427898_at	2.11	1200013I08Rik	74132	RIKEN cDNA 1200013I08 gene
1416902_a_at	2.11	Cox5b	12859	cytochrome c oxidase, subunit Vb
1421276_a_at	2.11	Dst	13518	dystonin
1433763_at	2.11	Entpd5	12499	ectonucleoside triphosphate diphosphohydrolase 5
1415881_at	2.11	Ghitm	66092	growth hormone inducible transmembrane protein
1425718_a_at	2.11	Ivns1abp	117198	influenza virus NS1A binding protein
1450927_at	2.11	Lztr1	66863	leucine-zipper-like transcriptional regulator, 1
1451978_at	2.11	Loxl1	16949	lysyl oxidase-like 1
1424440_at	2.11	Mrps6	121022	mitochondrial ribosomal protein S6
1438999_a_at	2.11	Nfat5	54446	nuclear factor of activated T-cells 5
1426586_at	2.11	Slc25a11	67863	solute carrier family 25 (mitochondrial carrier; oxoglutarate carrier), member 11
1448482_at	2.11	Slc39a8	67547	solute carrier family 39 (metal ion transporter), member 8
1424345_s_at	2.11	Ube2m	22192	ubiquitin-conjugating enzyme E2M (UBC12 homolog, yeast)
1434214_at	2.11
1460052_at	2.11
1416328_a_at	2.1	Atp6v0e	11974	ATPase, H+ transporting, V0 subunit
1451611_at	2.1	Hrasls3	225845	HRAS like suppressor 3
1452589_at	2.1	Ptk7	71461	PTK7 protein tyrosine kinase 7
1429722_at	2.1	9230111I22Rik	77757	RIKEN cDNA 9230111I22 gene
1451035_a_at	2.1	Akr1a4	58810	aldo-keto reductase family 1, member A4 (aldehyde reductase)
1415798_at	2.1	Ddr1	12305	discoidin domain receptor family, member 1
1455548_at	2.1	Dlgap4	228836	discs, large homolog-associated protein 4 (Drosophila)
1449088_at	2.1	Fbp2	14120	fructose bisphosphatase 2
1419905_s_at	2.1	Hpgd	15446	hydroxyprostaglandin dehydrogenase 15 (NAD)
1454159_a_at	2.1	Igfbp2	16008	insulin-like growth factor binding protein 2
1423756_s_at	2.1	Igfbp4	16010	insulin-like growth factor binding protein 4
1450738_at	2.1	Kif21a	16564	kinesin family member 21A
1417780_at	2.1	Lass4	67260	longevity assurance homolog 4 (S. cerevisiae)
1424704_at	2.1	Runx2	12393	runt related transcription factor 2
1449511_a_at	2.1	Ssbp4	76900	single stranded DNA binding protein 4
1435893_at	2.1	Vldlr	22359	very low density lipoprotein receptor
1426403_at	2.1
1439618_at	2.1
1441162_at	2.1
1455528_at	2.1
1422120_at	2.09	Eaf2	106389	ELL associated factor 2
1426832_at	2.09	6330505F04Rik	236790	RIKEN cDNA 6330505F04 gene
1421847_at	2.09	Wsb2	59043	WD repeat and SOCS box-containing 2
1416138_at	2.09	Anxa7	11750	annexin A7
1425207_at	2.09	BC026439	210463	cDNA sequence BC026439
1423341_at	2.09	Cspg4	121021	chondroitin sulfate proteoglycan 4
1450646_at	2.09	Cyp51	13121	cytochrome P450, 51
1449538_a_at	2.09	Gcnt1	14537	glucosaminyl (N-acetyl) transferase 1, core 2
1417534_at	2.09	Itgb5	16419	integrin beta 5
1448856_a_at	2.09	Msra	110265	methionine sulfoxide reductase A
1426319_at	2.09	Pdgfd	71785	platelet-derived growth factor, D polypeptide
1426441_at	2.09	Slc11a2	18174	solute carrier family 11 (proton-coupled divalent metal ion transporters), member 2
1431213_a_at	2.09
1438704_at	2.09
1454642_a_at	2.08	Commd3	12238	COMM domain containing 3
1452626_a_at	2.08	1810014F10Rik	69064	RIKEN cDNA 1810014F10 gene
1453004_at	2.08	3110004L20Rik	73102	RIKEN cDNA 3110004L20 gene
1426861_at	2.08	9130023F12Rik	216549	RIKEN cDNA 9130023F12 gene
1437751_at	2.08	A830037N07Rik	320239	RIKEN cDNA A830037N07 gene
1437558_at	2.08	B130021B11Rik	320860	RIKEN cDNA B130021B11 gene
1450510_a_at	2.08	Cacna1a	12286	calcium channel, voltage-dependent, P/Q type, alpha 1A subunit
1433501_at	2.08	Ctso	229445	cathepsin O
1438851_x_at	2.08	Cldn1	12737	claudin 1
1422526_at	2.08	Facl2	14081	fatty acid Coenzyme A ligase, long chain 2
1460341_at	2.08	Plekhb2	226971	pleckstrin homology domain containing, family B (evectins) member 2
1416764_at	2.08	Ttc11	66437	tetratricopeptide repeat domain 11
1438238_at	2.07	2010315B03Rik	72071	RIKEN cDNA 2010315B03 gene
1423833_a_at	2.07	2610205H19Rik	70456	RIKEN cDNA 2610205H19 gene
1437660_at	2.07	5330401F18Rik	319219	RIKEN cDNA 5330401F18 gene
1426716_at	2.07	5730495N10Rik	100121	RIKEN cDNA 5730495N10 gene
1433852_at	2.07	C330002I19Rik	77480	RIKEN cDNA C330002I19 gene
1418073_at	2.07	Acate2	56360	acyl-Coenzyme A thioesterase 2, mitochondrial
1421223_a_at	2.07	Anxa4	11746	annexin A4
1417987_at	2.07	Btd	26363	biotinidase
1442883_s_at	2.07	BC005632	216169	cDNA sequence BC005632
1434866_x_at	2.07	Cpt1a	12894	carnitine palmitoyltransferase 1a, liver
1450332_s_at	2.07	Fmo5	14263	flavin containing monooxygenase 5
1415880_a_at	2.07	Lamp1	16783	lysosomal membrane glycoprotein 1
1447584_s_at	2.07	Myct1	68632	myc target 1
1424394_at	2.07	Sepm	114679	selenoprotein M
1428471_at	2.07	Sorbs1	20411	sorbin and SH3 domain containing 1
1449712_s_at	2.06	Atp6v1e1	11973	ATPase, H+ transporting, V1 subunit E isoform 1
1428049_a_at	2.06	1110001K21Rik	66911	RIKEN cDNA 1110001K21 gene
1428330_at	2.06	2610510B01Rik	70028	RIKEN cDNA 2610510B01 gene
1434379_at	2.06	2810410A03Rik	69247	RIKEN cDNA 2810410A03 gene
1437012_x_at	2.06	9330170P05Rik	223864	RIKEN cDNA 9330170P05 gene
1436162_at	2.06	C730048C13Rik	319800	RIKEN cDNA C730048C13 gene
1452235_at	2.06	E430019H13Rik	227619	RIKEN cDNA E430019H13 gene
1421657_a_at	2.06	Sox17	20671	SRY-box containing gene 17
1455061_a_at	2.06	Acaa2	52538	acetyl-Coenzyme A acyltransferase 2 (mitochondrial 3-oxoacyl-Coenzyme A thiolase)
1415894_at	2.06	Enpp2	18606	ectonucleotide pyrophosphatase/phosphodiesterase 2
1439260_a_at	2.06	Enpp3	209558	ectonucleotide pyrophosphatase/phosphodiesterase 3
1417872_at	2.06	Fhl1	14199	four and a half LIM domains 1
1450081_x_at	2.06	Gpi1	14751	glucose phosphate isomerase 1
1418918_at	2.06	Igfbp1	16006	insulin-like growth factor binding protein 1
1436474_at	2.06	LOC353287	353287	mannose receptor-like
1434396_a_at	2.06	Myln	17904	myosin light chain, alkali, nonmuscle
1451098_at	2.06	Pcoln3	234852	procollagen (type III) N-endopeptidase
1416770_at	2.06	Stk25	59041	serine/threonine kinase 25 (yeast)
1428636_at	2.06	Steap2	74051	six transmembrane epithelial antigen of prostate 2
1420653_at	2.06	Tgfb1	21803	transforming growth factor, beta 1
1417500_a_at	2.06	Tgm2	21817	transglutaminase 2, C polypeptide
1418191_at	2.06	Usp18	24110	ubiquitin specific protease 18
1450850_at	2.06	Vil2	22350	villin 2
1459057_at	2.06
1450504_a_at	2.05	Agpat3	28169	1-acylglycerol-3-phosphate O-acyltransferase 3
1418713_at	2.05	Pcbd	13180	6-pyruvoyl-tetrahydropterin synthase/dimerization cofactor of hepatocyte nuclear factor 1 alpha (TCF1)
1417235_at	2.05	Ehd3	57440	EH-domain containing 3
1424604_s_at	2.05	AI463102	58911	EST AI463102
1416032_at	2.05	1110006I15Rik	68539	RIKEN cDNA 1110006I15 gene
1437043_a_at	2.05	1110012M11Rik	73711	RIKEN cDNA 1110012M11 gene
1452579_at	2.05	2310020H20Rik	66383	RIKEN cDNA 2310020H20 gene
1438038_at	2.05	4930402H24Rik	228602	RIKEN cDNA 4930402H24 gene
1418996_a_at	2.05	4930469P12Rik	67636	RIKEN cDNA 4930469P12 gene
1426027_a_at	2.05	Arhgap10	78514	Rho GTPase activating protein 10
1450716_at	2.05	Adamts1	11504	a disintegrin-like and metalloprotease (reprolysin type) with thrombospondin type 1 motif, 1
1427561_a_at	2.05	Afm	280662	afamin
1421963_a_at	2.05	Cdc25b	12531	cell division cycle 25 homolog B (S. cerevisiae)
1420772_a_at	2.05	Dsip1	14605	delta sleep inducing peptide, immunoreactor
1426642_at	2.05	Fn1	14268	fibronectin 1
1422662_at	2.05	Lgals8	56048	lectin, galactose binding, soluble 8
1450354_a_at	2.05	Ptdss2	27388	phosphatidylserine synthase 2
1448688_at	2.05	Podxl	27205	podocalyxin-like
1419601_at	2.05	Kcnj10	16513	potassium inwardly-rectifying channel, subfamily J, member 10
1450843_a_at	2.05	Serpinh1	12406	serine (or cysteine) proteinase inhibitor, clade H, member 1
1426160_a_at	2.05	Stk16	20872	serine/threonine kinase 16
1440020_at	2.05
1453578_at	2.04	C1ql	227580	C1q-like
1418901_at	2.04	Cebpb	12608	CCAAT/enhancer binding protein (C/EBP), beta
1429193_at	2.04	4631416I11Rik	70797	RIKEN cDNA 4631416I11 gene
1416460_at	2.04	Aldrl6	56727	aldehyde reductase (aldose reductase)-like 6
1420547_at	2.04	Galc	14420	galactosylceramidase
1421817_at	2.04	Gsr	14782	glutathione reductase 1
1448273_at	2.04	Gss	14854	glutathione synthetase
1460331_at	2.04	Tm9sf2	68059	transmembrane 9 superfamily member 2
1441794_at	2.04
1446326_at	2.04
1416103_at	2.03	1110013I11Rik	68643	RIKEN cDNA 1110013I11 gene
1428562_at	2.03	2210403K04Rik	67098	RIKEN cDNA 2210403K04 gene
1435564_at	2.03	C230078M08Rik	319749	RIKEN cDNA C230078M08 gene
1448418_s_at	2.03	Wdr23	28199	WD repeat domain 23
1417232_at	2.03	Cldn2	12738	claudin 2
1453634_a_at	2.03	Erp29	67397	endoplasmic reticulum protein 29
1437347_at	2.03	Ednrb	13618	endothelin receptor type B
1450767_at	2.03	Nedd9	18003	neural precursor cell expressed, developmentally down-regulated gene 9
1426519_at	2.03	P4ha1	18451	procollagen-proline, 2-oxoglutarate 4-dioxygenase (proline 4-hydroxylase), alpha 1 polypeptide
1438377_x_at	2.03	Slc13a3	114644	solute carrier family 13 (sodium-dependent dicarboxylate transporter), member 3
1439123_at	2.03
1416020_a_at	2.02	Atp5g1	11951	ATP synthase, H+ transporting, mitochondrial F0 complex, subunit c (subunit 9), isoform 1
1416567_s_at	2.02	Atp5e	67126	ATP synthase, H+ transporting, mitochondrial F1 complex, epsilon subunit
1435752_s_at	2.02	Abcc9	20928	ATP-binding cassette, sub-family C (CFTR/MRP), member 9
1426758_s_at	2.02	Gtl2	17263	GTL2, imprinted maternally expressed untranslated mRNA
1424010_at	2.02	1110007F23Rik	76293	RIKEN cDNA 1110007F23 gene
1437409_s_at	2.02	1190004A11Rik	68901	RIKEN cDNA 1190004A11 gene
1453556_x_at	2.02	2410026K10Rik	66478	RIKEN cDNA 2410026K10 gene
1426963_at	2.02	6720425G15Rik	217893	RIKEN cDNA 6720425G15 gene
1424652_at	2.02	BC014699	232146	cDNA sequence BC014699
1426710_at	2.02	Calm3	12315	calmodulin 3
1451310_a_at	2.02	Ctsl	13039	cathepsin L
1415986_at	2.02	Clcn4-2	12727	chloride channel 4-2
1426778_at	2.02	Dag1	13138	dystroglycan 1
1437595_at	2.02	E030010A14	226040	hypothetical protein E030010A14
1454658_at	2.02	Ilvbl	216136	ilvB (bacterial acetolactate synthase)-like
1424113_at	2.02	Lamb1-1	16777	laminin B1 subunit 1
1419663_at	2.02	Ogn	18295	osteoglycin
1418181_at	2.02	Ptp4a3	19245	protein tyrosine phosphatase 4a3
1437100_x_at	2.02	Pim3	223775	proviral integration site 3
1416778_at	2.02	Sdpr	20324	serum deprivation response
1426998_at	2.02	Tex27	21769	testis expressed gene 27
1424646_at	2.02	Urkl1	68556	uridine kinase-like 1
1460698_a_at	2.01	1810029G24Rik	66286	RIKEN cDNA 1810029G24 gene
1425764_a_at	2.01	Bcat2	12036	branched chain aminotransferase 2, mitochondrial
1415947_at	2.01	Creg	23850	cellular repressor of E1A-stimulated genes
1416516_at	2.01	Fscn1	14086	fascin homolog 1, actin bundling protein (Strongylocentrotus) purpuratus)
1418367_x_at	2.01	Hist2h2aa1	15267	histone 2, H2aa1
1418560_at	2.01	Pdha1	18597	pyruvate dehydrogenase E1 alpha 1
1438310_at	2.01
1423035_s_at	2	D11Ertd672e	52700	DNA segment, Chr 11, ERATO Doi 672, expressed
1452184_at	2	Ndufb9	66218	NADH dehydrogenase (ubiquinone) 1 beta subcomplex, 9
1429359_s_at	2	Rbpms	19663	RNA binding protein gene with multiple splicing
1415907_at	2	Ccnd3	12445	cyclin D3
1448153_at	2	Cox5a	12858	cytochrome c oxidase, subunit Va
1438103_at	2	Pcdhgc4	93707	protocadherin gamma subfamily C, 4
1433521_at	2	Scd1	20249	stearoyl-Coenzyme A desaturase 1
