# Supplementary material for: Gene expression profiles in developing nephrons using Lim1 metanephric mesenchyme-specific conditional mutant mice
Source: BMC Nephrol. 2006 Feb 7;7:1. doi: 10.1186/1471-2369-7-1 (PMC1413522; doi:10.1186/1471-2369-7-1)
Supplement: Additional file 3 — E14.5 kidney gene list. Sorted by E14.5C/E18.5C; 796 genes showed a more than 2 fold change. [file 1471-2369-7-1-S3.xls]

## Sheet: Add3.txt
Additional file 3 - E14.5 kidney gene list
Sorted by E14.5C/E18.5C; 796 genes showed a more than 2 fold change.
AFFYID	VALUE	SYMBOL	LOCUSLINK	GENENAME
1436823_x_at	280.22	Hbb-y	15135	hemoglobin Y, beta-like embryonic chain
1433044_at	25.48	5430420N07Rik	71433	RIKEN cDNA 5430420N07 gene
1431353_at	13.56	C330050A14Rik	78704	RIKEN cDNA C330050A14 gene
1435304_at	12.52	Sod1	20655	superoxide dismutase 1, soluble
1439040_at	11.92	Cenpe	16550	centromere protein E
1422851_at	11.41	Hmga2	15364	high mobility group AT-hook 2
1455930_at	10.39
1436898_at	9.35	Sfpq	71514	splicing factor proline/glutamine rich (polypyrimidine tract binding protein associated)
1445427_at	8.96
1431225_at	8.95
1456112_at	8.69	C77892	96875	expressed sequence C77892
1417419_at	8.59	Ccnd1	12443	cyclin D1
1455980_a_at	8.45	8430435B07Rik	71530	RIKEN cDNA 8430435B07 gene
1444952_a_at	8.37
1437179_at	8.2	D2Ertd145e	51869	DNA segment, Chr 2, ERATO Doi 145, expressed
1447357_at	8.19
1458318_at	8.07	3110047M12Rik	73184	RIKEN cDNA 3110047M12 gene
1423072_at	7.7	6720475J19Rik	68157	RIKEN cDNA 6720475J19 gene
1447473_at	7.64
1456393_at	7.63	Pdcd4	18569	programmed cell death 4
1421882_a_at	7.61	Elavl2	15569	ELAV (embryonic lethal, abnormal vision, Drosophila)-like 2 (Hu antigen B)
1429784_at	7.47	5830458C19Rik	76081	RIKEN cDNA 5830458C19 gene
1440771_at	7.24	9130423L19Rik	74570	RIKEN cDNA 9130423L19 gene
1418180_at	7.17	Sp1	20683	trans-acting transcription factor 1
1443383_at	7.07
1448716_at	6.88	Hba-x	15126	hemoglobin X, alpha-like embryonic chain in Hba complex
1440346_at	6.63
1442109_at	6.59
1435163_at	6.35	9030612M13Rik	208292	RIKEN cDNA 9030612M13 gene
1436746_at	6.33	Prkwnk1	232341	protein kinase, lysine deficient 1
1438847_at	6.29	Mad3	17121	Max dimerization protein 3
1440104_at	6.27	Ranbp2	19386	RAN binding protein 2
1440247_at	6.25
1421144_at	6.18	Rpgrip1	77945	retinitis pigmentosa GTPase regulator interacting protein 1
1438039_at	6.17
1436985_at	6.14	D5Ertd689e	52397	DNA segment, Chr 5, ERATO Doi 689, expressed
1417355_at	6.08	Peg3	18616	paternally expressed 3
1458439_a_at	5.86
1418431_at	5.82	Kif5b	16573	kinesin family member 5B
1442837_at	5.82
1435129_at	5.74	Ptp4a2	19244	protein tyrosine phosphatase 4a2
1445506_at	5.68	1300007F04Rik	67477	RIKEN cDNA 1300007F04 gene
1419038_a_at	5.65	Csnk2a1	12995	casein kinase II, alpha 1 polypeptide
1424398_at	5.63	Dhx36	72162	DEAH (Asp-Glu-Ala-His) box polypeptide 36
1438714_at	5.55	Zfp207	22680	zinc finger protein 207
1430749_at	5.52	2810040C05Rik	72719	RIKEN cDNA 2810040C05 gene
1421534_at	5.5	Fin15	14210	fibroblast growth factor inducible 15
1439554_at	5.49
1440806_x_at	5.46	5730526G10Rik	70656	RIKEN cDNA 5730526G10 gene
1424657_at	5.41	2810468K05Rik	216965	RIKEN cDNA 2810468K05 gene
1450732_a_at	5.4	Bicd2	76895	bicaudal D homolog 2 (Drosophila)
1429433_at	5.31
1424598_at	5.3	Ddx6	13209	DEAD (Asp-Glu-Ala-Asp) box polypeptide 6
1436261_at	5.3	2610510D13Rik	229279	RIKEN cDNA 2610510D13 gene
1450803_at	5.3	Ntf3	18205	neurotrophin 3
1427275_at	5.25	Smc4l1	70099	SMC4 structural maintenance of chromosomes 4-like 1 (yeast)
1459649_at	5.22
1440488_at	5.2
1427729_at	5.19	Ehd2	259300	EH-domain containing 2
1439043_at	5.19	1500010G04Rik	68965	RIKEN cDNA 1500010G04 gene
1442408_at	5.19	2010305B15Rik	72110	RIKEN cDNA 2010305B15 gene
1437372_at	5.15	4733401N12Rik	66698	RIKEN cDNA 4733401N12 gene
1426578_s_at	5.11	Snapap	20615	SNAP-associated protein
1452397_at	5.09	6720435I21Rik	77734	RIKEN cDNA 6720435I21 gene
1448229_s_at	5.06	Ccnd2	12444	cyclin D2
1450079_at	4.98	Nrk	27206	Nik related kinase
1435872_at	4.96	Pim1	18712	proviral integration site 1
1441592_at	4.95
1439108_at	4.89	Mll5	69188	myeloid/lymphoid or mixed-lineage leukemia 5
1427266_at	4.73	2310032M22Rik	76748	RIKEN cDNA 2310032M22 gene
1438130_at	4.73
1437883_s_at	4.61	2700050F09Rik	72587	RIKEN cDNA 2700050F09 gene
1440037_at	4.6	Pbx1	18514	pre B-cell leukemia transcription factor 1
1446102_at	4.59
1425884_at	4.55	Bxdc1	67239	brix domain containing 1
1431471_at	4.53	4833428M15Rik	77030	RIKEN cDNA 4833428M15 gene
1423422_at	4.52	Asb4	65255	ankyrin repeat and SOCS box-containing protein 4
1438126_at	4.51
1456449_at	4.51
1460063_at	4.5	D5Ertd798e	52409	DNA segment, Chr 5, ERATO Doi 798, expressed
1459953_at	4.49
1418024_at	4.47	Narg1	74838	NMDA receptor-regulated gene 1
1437638_at	4.47	AA410130	106491	expressed sequence AA410130
1437274_at	4.42	Copa	12847	coatomer protein complex subunit alpha
1456102_a_at	4.42	Cul5	75717	cullin 5
1442489_at	4.41
1440461_at	4.4
1436766_at	4.39	Luc7l2	192196	LUC7-like 2 (S. cerevisiae)
1447567_at	4.39
1420947_at	4.38	Atrx	22589	alpha thalassemia/mental retardation syndrome X-linked homolog (human)
1421055_at	4.37	Xpo4	57258	exportin 4
1418562_at	4.35	Sf3b1	81898	splicing factor 3b, subunit 1
1456398_at	4.31	AI316828	103674	expressed sequence AI316828
1437729_at	4.31	Rpl27a	26451	ribosomal protein L27a
1429488_at	4.3	Zdhhc21	68268	zinc finger, DHHC domain containing 21
1437862_at	4.27	2600011C06Rik	67039	RIKEN cDNA 2600011C06 gene
1453313_at	4.21	Sesn3	75747	sestrin 3
1420096_at	4.19	Zipro1	22697	zinc finger proliferation 1
1437353_at	4.18	BC035291	208043	cDNA sequence BC035291
1418245_a_at	4.17	Rbm9	93686	RNA binding motif protein 9
1441677_at	4.16
1418516_at	4.15
1437162_at	4.14
1458374_at	4.13	C79407	217653	expressed sequence C79407
1448431_at	4.11	Asb6	72323	ankyrin repeat and SOCS box-containing protein 6
1450035_a_at	4.08	Fnbp3	56194	formin binding protein 3
1459635_at	4.08
1437251_at	4.07	2610311M19Rik	108912	RIKEN cDNA 2610311M19 gene
1431044_at	4.07	Thoc1	225160	THO complex 1
1455151_at	4.04	Akap9	100986	A kinase (PRKA) anchor protein (yotiao) 9
1434280_at	4.04	Xbp1	22433	X-box binding protein 1
1420042_at	4.04	Usp14	59025	ubiquitin specific protease 14
1442484_at	3.99
1442029_at	3.98
1429521_at	3.94
1460069_at	3.94
1419931_at	3.93	Abcb7	11306	ATP-binding cassette, sub-family B (MDR/TAP), member 7
1443201_at	3.92
1459788_at	3.91
1426865_a_at	3.9	Ncam1	17967	neural cell adhesion molecule 1
1431239_at	3.9	Nono	53610	non-POU-domain-containing, octamer binding protein
1440351_at	3.89
1418815_at	3.88	Cdh2	12558	cadherin 2
1449069_at	3.88	Zfp148	22661	zinc finger protein 148
1434942_at	3.83	2610101J03Rik	66580	RIKEN cDNA 2610101J03 gene
1435521_at	3.82	Msi2h	76626	Musashi homolog 2 (Drosophila)
1438871_at	3.81	Son	20658	Son cell proliferation protein
1431328_at	3.8	Ppp1cb	19046	protein phosphatase 1, catalytic subunit, beta isoform
1449746_s_at	3.79	Hrb2	52705	HIV-1 Rev binding protein 2
1434020_at	3.79	Pdap1	231887	PDGFA associated protein 1
1436984_at	3.79
1460247_a_at	3.78	Skp2	27401	S-phase kinase-associated protein 2 (p45)
1437079_at	3.78	Slc18a2	214084	solute carrier family 18 (vesicular monoamine), member 2
1418876_at	3.77	Foxd1	15229	forkhead box D1
1457343_at	3.77
1439012_a_at	3.76	Dck	13178	deoxycytidine kinase
1420985_at	3.75	Ash1l	192195	ash1 (absent, small, or homeotic)-like (Drosophila)
1448022_at	3.75	Trim28	21849	tripartite motif protein 28
1439005_x_at	3.71	Ywhaz	22631	tyrosine 3-monooxygenase/tryptophan 5-monooxygenase activation protein, zeta polypeptide
1442812_at	3.7	Anapc5	59008	anaphase-promoting complex subunit 5
1420037_at	3.69	Atp5a1	11946	ATP synthase, H+ transporting, mitochondrial F1 complex, alpha subunit, isoform 1
1452566_at	3.69
1457528_at	3.69
1442745_x_at	3.68	C79248	96982	expressed sequence C79248
1457122_at	3.68
1443911_at	3.65
1444615_x_at	3.64	Cbfa2t1h	12395	CBFA2T1 identified gene homolog (human)
1457508_at	3.64	C430003N24Rik	320358	RIKEN cDNA C430003N24 gene
1439120_at	3.64	BC010304	218236	cDNA sequence BC010304
1458508_at	3.63	Matr3	17184	matrin 3
1457913_at	3.63
1442027_at	3.59	A530083I02Rik	269198	RIKEN cDNA A530083I02 gene
1425297_at	3.59	BC012278	235956	cDNA sequence BC012278
1416301_a_at	3.58	Ebf1	13591	early B-cell factor 1
1453356_at	3.58
1437789_at	3.57	Birc6	12211	baculoviral IAP repeat-containing 6
1443772_at	3.57
1448794_s_at	3.55	Zrf2	22792	zuotin related factor 2
1417513_at	3.53	Evi5	14020	ecotropic viral integration site 5
1446234_at	3.53
1421323_a_at	3.52	E430034L04Rik	23881	RIKEN cDNA E430034L04 gene
1423416_at	3.52	Smarcc1	20588	SWI/SNF related, matrix associated, actin dependent regulator of chromatin, subfamily c, member 1
1427310_at	3.52	Falz	207165	fetal Alzheimer antigen
1459371_at	3.52
1428920_at	3.51	Hmg20a	66867	high mobility group 20A
1418774_a_at	3.5	Atp7a	11977	ATPase, Cu++ transporting, alpha polypeptide
1437467_at	3.5	Alcam	11658	activated leukocyte cell adhesion molecule
1434643_at	3.5	Tbl1x	21372	transducin (beta)-like 1 X-linked
1420342_at	3.49	Gdap10	14546	ganglioside-induced differentiation-associated-protein 10
1442760_x_at	3.49
1446720_at	3.49
1458140_at	3.48	Slit2	20563	slit homolog 2 (Drosophila)
1445123_at	3.48
1446065_at	3.47
1436964_at	3.46	D7Ertd715e	52480	DNA segment, Chr 7, ERATO Doi 715, expressed
1438062_at	3.45	4832420A03Rik	320612	RIKEN cDNA 4832420A03 gene
1428013_at	3.45	6030458C11Rik	77877	RIKEN cDNA 6030458C11 gene
1441869_x_at	3.45
1439215_at	3.43	Atp2c1	235574	ATPase, Ca++-sequestering
1438089_a_at	3.42	Bclaf1	72567	BCL2-associated transcription factor 1
1438268_at	3.42	D930043C02Rik	319817	RIKEN cDNA D930043C02 gene
1429145_at	3.41	1200003G01Rik	66866	RIKEN cDNA 1200003G01 gene
1437923_at	3.41	AI314760	106885	expressed sequence AI314760
1459475_at	3.41
1451621_at	3.4	5830417C01Rik	78825	RIKEN cDNA 5830417C01 gene
1442095_at	3.4
1438908_at	3.37	Map3k12	26404	mitogen activated protein kinase kinase kinase 12
1458229_at	3.37	Robo2	268902	roundabout homolog 2 (Drosophila)
1444856_at	3.37
1417587_at	3.36	Timeless	21853	timeless homolog (Drosophila)
1421205_at	3.35	Atm	11920	ataxia telangiectasia mutated homolog (human)
1442019_at	3.34	B230343A10Rik	320013	RIKEN cDNA B230343A10 gene
1438069_a_at	3.34	Rbm5	83486	RNA binding motif protein 5
1438807_at	3.33	Hnrpr	74326	heterogeneous nuclear ribonucleoprotein R
1424233_at	3.33	Meox2	17286	mesenchyme homeobox 2
1422553_at	3.32	Pten	19211	phosphatase and tensin homolog
1422555_s_at	3.31	Gna13	14674	guanine nucleotide binding protein, alpha 13
1456054_a_at	3.31	Pum1	80912	pumilio 1 (Drosophila)
1439195_at	3.31
1446886_at	3.31
1451317_at	3.3	9430020E02Rik	213541	RIKEN cDNA 9430020E02 gene
1456260_at	3.3
1424349_a_at	3.29	BC013667	226856	cDNA sequence BC013667
1420172_at	3.29	Myh9	17886	myosin heavy chain IX
1439619_at	3.29	Tcf12	21406	transcription factor 12
1438515_at	3.29
1436032_at	3.28	Rpl35a	57808	ribosomal protein L35a
1426685_a_at	3.27	A230103N10Rik	104625	RIKEN cDNA A230103N10 gene
1444037_at	3.27
1444746_at	3.27
1440260_at	3.26	A930007B11Rik	77944	RIKEN cDNA A930007B11 gene
1450401_at	3.26	Ncoa6ip	116940	nuclear receptor coactivator 6 interacting protein
1460086_at	3.25
1431405_a_at	3.24	4930413O22Rik	67986	RIKEN cDNA 4930413O22 gene
1436893_a_at	3.23	Axot	57438	axotrophin
1437001_at	3.23
1447776_x_at	3.22	Rab6	19346	RAB6, member RAS oncogene family
1455633_at	3.22	6030449J21	239546	hypothetical protein 6030449J21
1438861_at	3.19	5031434M05Rik	242509	RIKEN cDNA 5031434M05 gene
1444248_at	3.19	Rcn2	26611	reticulocalbin 2
1442971_at	3.17
1444140_at	3.17
1430309_at	3.16	4933421G18Rik	71175	RIKEN cDNA 4933421G18 gene
1440048_at	3.16	Smarca5	93762	SWI/SNF related, matrix associated, actin dependent regulator of chromatin, subfamily a, member 5
1442087_at	3.16
1419642_at	3.15	Purb	19291	purine rich element binding protein B
1429331_at	3.14	4632427E13Rik	68186	RIKEN cDNA 4632427E13 gene
1429902_at	3.14	5830443J22Rik	76056	RIKEN cDNA 5830443J22 gene
1433110_at	3.14	5830474E16Rik	76094	RIKEN cDNA 5830474E16 gene
1426222_s_at	3.14
1440154_at	3.14
1452077_at	3.13	Ddx3y	26900	DEAD (Asp-Glu-Ala-Asp) box polypeptide 3, Y-linked
1445682_at	3.13	2700099C18Rik	77022	RIKEN cDNA 2700099C18 gene
1456359_at	3.13	4632422M10Rik	238831	RIKEN cDNA 4632422M10 gene
1441438_at	3.13	Gpc6	23888	glypican 6
1440765_at	3.12	Fras1	231470	Fraser syndrome 1 homolog (human)
1439852_at	3.12	8430420F16Rik	71498	RIKEN cDNA 8430420F16 gene
1457489_at	3.12
1440924_at	3.11	C330014J10Rik	240641	RIKEN cDNA C330014J10 gene
1431233_at	3.11	Cnnm4	94220	cyclin M4
1420406_at	3.11	Peg12	27412	paternally expressed 12
1437106_at	3.09	Jarid1a	214899	jumonji, AT rich interactive domain 1A (Rbp2 like)
1429658_a_at	3.08	Smc2l1	14211	SMC2 structural maintenance of chromosomes 2-like 1 (yeast)
1417084_at	3.08	Eif4ebp2	13688	eukaryotic translation initiation factor 4E binding protein 2
1424780_a_at	3.07	D10Ucla1	28193	DNA segment, Chr 10, University of California at Los Angeles 1
1449661_at	3.07	D11Ertd530e	52615	DNA segment, Chr 11, ERATO Doi 530, expressed
1453550_a_at	3.07	3732409C05Rik	67420	RIKEN cDNA 3732409C05 gene
1440073_at	3.07	Rrm1	20133	ribonucleotide reductase M1
1457510_at	3.07
1439757_s_at	3.06	Epha4	13838	Eph receptor A4
1437641_at	3.04	4930535B03Rik	99938	RIKEN cDNA 4930535B03 gene
1436535_at	3.04	A530054J02Rik	320161	RIKEN cDNA A530054J02 gene
1448079_at	3.03	1110031E24Rik	68718	RIKEN cDNA 1110031E24 gene
1430151_at	3.03	Nisch	64652	nischarin
1453681_at	3.02	Atpi	11983	ATPase inhibitor
1457473_at	3.02	Chd1	12648	chromodomain helicase DNA binding protein 1
1420098_s_at	3.01	2700008B19Rik	217026	RIKEN cDNA 2700008B19 gene
1447869_x_at	3.01	Rhobtb3	73296	Rho-related BTB domain containing 3
1456005_a_at	3	Bcl2l11	12125	BCL2-like 11 (apoptosis facilitator)
1425270_at	3	Kif1b	16561	kinesin family member 1B
1418141_at	2.99	Dcx	13193	doublecortin
1444583_at	2.99
1442404_at	2.98	B530004O11Rik	319677	RIKEN cDNA B530004O11 gene
1455757_at	2.98
1437543_at	2.97	D3Ertd330e	51886	DNA segment, Chr 3, ERATO Doi 330, expressed
1455886_at	2.95	Cbl	12402	Casitas B-lineage lymphoma
1441992_at	2.95	A830021G03Rik	319309	RIKEN cDNA A830021G03 gene
1453099_at	2.95	Csnk2a2	13000	casein kinase II, alpha 2, polypeptide
1448820_a_at	2.95	Eif2s2	67204	eukaryotic translation initiation factor 2, subunit 2 (beta)
1451542_at	2.95	Ssbp2	66970	single-stranded DNA binding protein 2
1442761_at	2.95
1429624_at	2.94	5730555F13Rik	66660	RIKEN cDNA 5730555F13 gene
1424270_at	2.94	Dcamkl1	13175	double cortin and calcium/calmodulin-dependent protein kinase-like 1
1453957_a_at	2.93	Igf2bp3	140488	insulin-like growth factor 2, binding protein 3
1457111_at	2.93
1460474_at	2.92	2610028L16Rik	76368	RIKEN cDNA 2610028L16 gene
1441965_at	2.92	4933417K05Rik	237465	RIKEN cDNA 4933417K05 gene
1450904_at	2.91	0610041E09Rik	66074	RIKEN cDNA 0610041E09 gene
1437288_at	2.91	1110001C20Rik	242291	RIKEN cDNA 1110001C20 gene
1426613_a_at	2.91	Snrpb2	20639	U2 small nuclear ribonucleoprotein B
1452125_at	2.91	Thrap3	230753	thyroid hormone receptor associated protein 3
1443943_at	2.89
1458509_at	2.89
1449292_at	2.88	Rb1cc1	12421	RB1-inducible coiled-coil 1
1439832_at	2.87
1457390_at	2.87
1437534_at	2.86
1439970_at	2.86
1419301_at	2.85	Fzd4	14366	frizzled homolog 4 (Drosophila)
1418157_at	2.85	Nr2f1	13865	nuclear receptor subfamily 2, group F, member 1
1438401_at	2.85	Ubn1	170644	ubinuclein 1
1445065_at	2.85
1449434_at	2.83	Car3	12350	carbonic anhydrase 3
1456010_x_at	2.83	Hes5	15208	hairy and enhancer of split 5 (Drosophila)
1447555_at	2.83
1437545_at	2.82	D12Wsu95e	217864	DNA segment, Chr 12, Wayne State University 95, expressed
1437878_s_at	2.82	D3Ertd789e	51938	DNA segment, Chr 3, ERATO Doi 789, expressed
1452401_at	2.82	Wtap	60532	Wilms' tumour 1-associating protein
1447040_at	2.82
1448803_at	2.81	Golga4	54214	golgi autoantigen, golgin subfamily a, 4
1423432_at	2.81	Phip	83946	pleckstrin homology domain interacting protein
1435602_at	2.81	Sephs2	20768	selenophosphate synthetase 2
1457081_at	2.8	D630038D15Rik	97561	RIKEN cDNA D630038D15 gene
1437521_s_at	2.8	E230022H04Rik	225339	RIKEN cDNA E230022H04 gene
1423194_at	2.8	Arhgap5	11855	Rho GTPase activating protein 5
1438214_at	2.8	AI115454	105778	expressed sequence AI115454
1455682_at	2.8
1429558_a_at	2.79	C330027G06Rik	68280	RIKEN cDNA C330027G06 gene
1447123_at	2.79
1455387_at	2.79
1459453_at	2.79
1459565_at	2.79
1450047_at	2.78	Hs6st2	50786	heparan sulfate 6-O-sulfotransferase 2
1452115_a_at	2.78	Plk4	20873	polo-like kinase 4 (Drosophila)
1444557_at	2.78
1453198_at	2.77	Zfp422	67255	zinc finger protein 422
1441253_at	2.77
1446834_at	2.77
1459381_at	2.77
1420053_at	2.76
1460084_at	2.76
1452091_a_at	2.75	2810480G15Rik	68272	Riken cDNA 2810480G15 gene
1455033_at	2.75	B430201A12	329739	hypothetical protein B430201A12
1438161_s_at	2.75	Rfc4	106344	replication factor C (activator 1) 4
1440624_at	2.75
1445064_at	2.75
1459869_x_at	2.74	4930402E16Rik	102214	RIKEN cDNA 4930402E16 gene
1428951_at	2.74	Nol8	70930	nucleolar protein 8
1438403_s_at	2.74	Ramp2	54409	receptor (calcitonin) activity modifying protein 2
1455790_at	2.73	E2f2	242705	E2F transcription factor 2
1426573_at	2.73	Me2	107029	malic enzyme 2, NAD(+)-dependent, mitochondrial
1450117_at	2.73	Tcf3	21415	transcription factor 3
1447363_s_at	2.71	Bub1b	12236	budding uninhibited by benzimidazoles 1 homolog, beta (S. cerevisiae)
1417019_a_at	2.71	Cdc6	23834	cell division cycle 6 homolog (S. cerevisiae)
1428349_s_at	2.71	Ebf3	13593	early B-cell factor 3
1426559_at	2.71	Sbno1	243272	sno, strawberry notch homolog 1 (Drosophila)
1443956_at	2.71	Zfp397	69256	zinc finger protein 397
1441987_at	2.7	9430004D19Rik	109241	RIKEN cDNA 9430004D19 gene
1443077_at	2.7	9430041J06Rik	319779	RIKEN cDNA 9430041J06 gene
1416076_at	2.7	Ccnb1	268697	cyclin B1
1421851_at	2.7	Mtap1b	17755	microtubule-associated protein 1 B
1439224_at	2.7
1440332_at	2.7
1441632_at	2.7
1424474_a_at	2.69	Camkk2	207565	calcium/calmodulin-dependent protein kinase kinase 2, beta
1438528_at	2.69
1459695_at	2.69
1438973_x_at	2.68	Gja1	14609	gap junction membrane channel protein alpha 1
1418678_at	2.68	Has2	15117	hyaluronan synthase 2
1451251_at	2.67	Appbp2	66884	amyloid beta precursor protein (cytoplasmic tail) binding protein 2
1428130_at	2.67	Lman1	70361	lectin, mannose-binding, 1
1447329_at	2.67
1420082_at	2.65	D2Ertd750e	51944	DNA segment, Chr 2, ERATO Doi 750, expressed
1436847_s_at	2.65	D4Ertd421e	52276	DNA segment, Chr 4, ERATO Doi 421, expressed
1449207_a_at	2.65	Kif20a	19348	kinesin family member 20A
1457731_at	2.65	Snapc3	77634	small nuclear RNA activating complex, polypeptide 3
1452433_at	2.65
1459237_at	2.65
1437667_a_at	2.64	Bach2	12014	BTB and CNC homology 2
1436446_at	2.64	2310007O11Rik	74177	RIKEN cDNA 2310007O11 gene
1437497_a_at	2.64	Hspca	15519	heat shock protein 1, alpha
1423201_at	2.64	Ncor1	20185	nuclear receptor co-repressor 1
1436584_at	2.64	Spry2	24064	sprouty homolog 2 (Drosophila)
1439520_at	2.64
1441577_at	2.64
1441788_s_at	2.64
1442511_at	2.64
1457377_at	2.64
1429786_a_at	2.63	D10Ertd749e	52696	DNA segment, Chr 10, ERATO Doi 749, expressed
1433383_at	2.63	1500002K03Rik	76682	RIKEN cDNA 1500002K03 gene
1430820_a_at	2.63	Bbx	70508	bobby sox homolog (Drosophila)
1460335_at	2.63	BC003322	80289	cDNA sequence BC003322
1446324_at	2.63
1435267_at	2.62	2610005L07Rik	330306	RIKEN cDNA 2610005L07 gene
1453102_at	2.62	Flrt3	71436	fibronectin leucine rich transmembrane protein 3
1439436_x_at	2.62	Incenp	16319	inner centromere protein
1419916_at	2.62	Rnf20	109331	ring finger protein 20
1436789_at	2.62
1441177_at	2.62
1436708_x_at	2.61	Mcm4	17217	minichromosome maintenance deficient 4 homolog (S. cerevisiae)
1450933_at	2.61	Pde7a	18583	phosphodiesterase 7A
1451920_a_at	2.61	Recc1	19687	replication factor C 1
1438519_at	2.61
1443437_at	2.6
1447143_at	2.6
1449140_at	2.59	D11Ertd603e	52653	DNA segment, Chr 11, ERATO Doi 603, expressed
1431218_at	2.59	B230110O18Rik	77844	RIKEN cDNA B230110O18 gene
1431317_at	2.59
1431096_at	2.58	2810013E07Rik	72656	RIKEN cDNA 2810013E07 gene
1455242_at	2.58	3110052D19Rik	73231	RIKEN cDNA 3110052D19 gene
1449422_at	2.58	Cdh4	12561	cadherin 4
1442603_at	2.58
1425565_at	2.56	Rest	19712	RE1-silencing transcription factor
1439166_at	2.56	1500002M01Rik	68979	RIKEN cDNA 1500002M01 gene
1437774_at	2.56	1700020I14Rik	66602	RIKEN cDNA 1700020I14 gene
1441212_at	2.56	6720467C03Rik	68099	RIKEN cDNA 6720467C03 gene
1439517_at	2.56	C530050H10Rik	319456	RIKEN cDNA C530050H10 gene
1429327_at	2.56	Sdccag1	66244	serologically defined colon cancer antigen 1
1433015_at	2.55	6330436F06Rik	76733	RIKEN cDNA 6330436F06 gene
1438254_at	2.55	Csnb	12991	casein beta
1456478_at	2.55	Pgm2l1	70974	phosphoglucomutase 2-like 1
1422307_at	2.55	Usmg3	83678	upregulated during skeletal muscle growth 3
1442295_at	2.55
1459984_at	2.54	A930039G15Rik	338366	RIKEN cDNA A930039G15 gene
1444845_at	2.54
1436983_at	2.53	2010107G23Rik	69894	RIKEN cDNA 2010107G23 gene
1415859_at	2.53	3230401O13Rik	66685	RIKEN cDNA 3230401O13 gene
1431009_at	2.53	B230219D22Rik	78521	RIKEN cDNA B230219D22 gene
1453263_at	2.53	C030004C14Rik	78689	RIKEN cDNA C030004C14 gene
1416661_at	2.53	Eif3s10	13669	eukaryotic translation initiation factor 3, subunit 10 (theta)
1437198_at	2.53	Lig3	16882	ligase III, DNA, ATP-dependent
1435136_at	2.52	C130020C13Rik	319602	RIKEN cDNA C130020C13 gene
1446731_at	2.52	A730016A17	330538	hypothetical protein A730016A17
1456207_at	2.52	Mtcp1	17763	mature T-cell proliferation 1
1438702_at	2.52	Map4k5	78253	mitogen-activated protein kinase kinase kinase kinase 5
1445188_at	2.52
1457642_at	2.52
1459485_at	2.52
1457264_at	2.51	E130113K22Rik	239510	RIKEN cDNA E130113K22 gene
1460567_at	2.5	9930116O05Rik	319758	RIKEN cDNA 9930116O05 gene
1422535_at	2.5	Ccne2	12448	cyclin E2
1428463_a_at	2.5	Ppp2r5e	26932	protein phosphatase 2, regulatory subunit B (B56), epsilon isoform
1442151_at	2.5
1442880_at	2.5
1443037_at	2.5
1444318_at	2.5
1440816_x_at	2.49	Ddx1	104721	DEAD (Asp-Glu-Ala-Asp) box polypeptide 1
1438892_at	2.49	Dep1	170624	diabetic embryopathy 1
1431322_at	2.49	Igsf2	78908	immunoglobulin superfamily, member 2
1434437_x_at	2.49	Rrm2	20135	ribonucleotide reductase M2
1452402_at	2.49
1452226_at	2.48	2610510H01Rik	108911	RIKEN cDNA 2610510H01 gene
1430047_at	2.48	2700017A04Rik	72573	RIKEN cDNA 2700017A04 gene
1431206_at	2.48	5730601F06Rik	68071	RIKEN cDNA 5730601F06 gene
1422768_at	2.48	Syncrip	56393	synaptotagmin binding, cytoplasmic RNA interacting protein
1444647_at	2.47	Plaa	18786	phospholipase A2, activating protein
1426114_at	2.47
1438516_at	2.47
1440551_at	2.47
1429499_at	2.46	Fbxo5	67141	F-box only protein 5
1429898_at	2.46	2310008M10Rik	66357	RIKEN cDNA 2310008M10 gene
1439655_at	2.46
1458179_at	2.46
1439266_a_at	2.45	1500004O14Rik	67005	RIKEN cDNA 1500004O14 gene
1454402_at	2.45	3110048L19Rik	73233	RIKEN cDNA 3110048L19 gene
1437719_x_at	2.45	A230046K03Rik	319277	RIKEN cDNA A230046K03 gene
1424607_a_at	2.45
1437216_at	2.44	A430106J12Rik	108686	RIKEN cDNA A430106J12 gene
1418314_a_at	2.44	A2bp1	268859	ataxin 2 binding protein 1
1441816_at	2.43	2900056M20Rik	72997	RIKEN cDNA 2900056M20 gene
1419402_at	2.43	Mns1	17427	meiosis-specific nuclear structural protein 1
1416043_at	2.43	Nasp	50927	nuclear autoantigenic sperm protein (histone-binding)
1451740_at	2.43	Paip1	218693	polyadenylate binding protein-interacting protein 1
1429295_s_at	2.43	Trip13	69716	thyroid hormone receptor interactor 13
1429735_at	2.42	1110003F05Rik	66145	RIKEN cDNA 1110003F05 gene
1439840_at	2.42	A430088C08Rik	320892	RIKEN cDNA A430088C08 gene
1420994_at	2.42	B3gnt5	108105	UDP-GlcNAc:betaGal beta-1,3-N-acetylglucosaminyltransferase 5
1435964_a_at	2.42	A130052D22	330177	hypothetical protein A130052D22
1454378_at	2.42	Ywhaq	22630	tyrosine 3-monooxygenase/tryptophan 5-monooxygenase activation protein, theta polypeptide
1444811_at	2.42
1421394_a_at	2.41	Birc4	11798	baculoviral IAP repeat-containing 4
1449089_at	2.41	Nrip1	268903	nuclear receptor interacting protein 1
1453361_at	2.41
1419153_at	2.4	2810417H13Rik	68026	RIKEN cDNA 2810417H13 gene
1427317_at	2.4	Kin	16588	antigenic determinant of rec-A protein
1446492_at	2.4	C630028F04	243274	hypothetical protein C630028F04
1417351_a_at	2.4	Snrpa1	68981	small nuclear ribonucleoprotein polypeptide A'
1423312_at	2.4	Tpbg	21983	trophoblast glycoprotein
1459530_at	2.4
1459930_at	2.4
1416467_at	2.39	Ddx3x	13205	DEAD/H (Asp-Glu-Ala-Asp/His) box polypeptide 3, X-linked
1429509_at	2.39	1110032E16Rik	268490	RIKEN cDNA 1110032E16 gene
1454869_at	2.39	A230038L21Rik	245404	RIKEN cDNA A230038L21 gene
1439998_at	2.39	D630035I23Rik	320451	RIKEN cDNA D630035I23 gene
1449530_at	2.39	Trps1	83925	trichorhinophalangeal syndrome I (human)
1447895_x_at	2.39
1435368_a_at	2.38	Adprt1	11545	ADP-ribosyltransferase (NAD+; poly (ADP-ribose) polymerase) 1
1447649_x_at	2.38	Dnajc1	13418	DnaJ (Hsp40) homolog, subfamily C, member 1
1429734_at	2.38	4632434I11Rik	74041	RIKEN cDNA 4632434I11 gene
1437508_at	2.38	5730497N03Rik	70610	RIKEN cDNA 5730497N03 gene
1445826_at	2.38	A130069E23Rik	320883	RIKEN cDNA A130069E23 gene
1451190_a_at	2.38	Sbk	104175	SH3-binding kinase
1451191_at	2.38	Crabp2	12904	cellular retinoic acid binding protein II
1434116_at	2.38	Cbx2	12416	chromobox homolog 2 (Drosophila Pc class)
1456069_at	2.38	Dtna	13527	dystrobrevin alpha
1457357_at	2.38
1439075_at	2.37	3010019O03Rik	70408	RIKEN cDNA 3010019O03 gene
1420937_at	2.37	Cpsf2	51786	cleavage and polyadenylation specific factor 2
1437904_at	2.37	Drbp1	241490	developmentally regulated RNA binding protein 1
1455990_at	2.37	Kif23	71819	kinesin family member 23
1438186_at	2.37
1439847_s_at	2.36	B130052C06Rik	30922	RIKEN cDNA B130052C06 gene
1417129_a_at	2.36	Mrg1	17536	myeloid ecotropic viral integration site-related gene 1
1447643_x_at	2.36	Snai2	20583	snail homolog 2 (Drosophila)
1449578_at	2.36	Supt16h	114741	suppressor of Ty 16 homolog (S. cerevisiae)
1456677_at	2.36
1442168_at	2.35	A230071A22Rik	320380	RIKEN cDNA A230071A22 gene
1437426_at	2.35
1446289_at	2.35
1421907_at	2.34	Pparbp	19014	peroxisome proliferator activated receptor binding protein
1422748_at	2.34	Zfhx1b	24136	zinc finger homeobox 1b
1444175_at	2.34
1457988_at	2.33
1458811_at	2.32	9430047L24Rik	320850	RIKEN cDNA 9430047L24 gene
1423601_s_at	2.32	Tcof1	21453	Treacher Collins Franceschetti syndrome 1, homolog
1450924_at	2.32	Hdgfrp3	29877	hepatoma-derived growth factor, related protein 3
1437791_s_at	2.32	LOC217820	217820	hypothetical protein LOC217820
1419112_at	2.32	Nlk	18099	nemo like kinase
1447868_x_at	2.32	Txnl2	30926	thioredoxin-like 2
1436505_at	2.32
1442786_s_at	2.31	D5Bwg0860e	52822	DNA segment, Chr 5, Brigham & Women's Genetics 0860 expressed
1446612_at	2.31	9330118A15Rik	319756	RIKEN cDNA 9330118A15 gene
1439464_s_at	2.31	Invs	16348	inversin
1429370_a_at	2.31	Psmd11	69077	proteasome (prosome, macropain) 26S subunit, non-ATPase, 11
1419900_at	2.31	Sin3a	20466	transcriptional regulator, SIN3A (yeast)
1429461_at	2.3	2810417D08Rik	70422	RIKEN cDNA 2810417D08 gene
1433205_at	2.3	2810436B12Rik	72762	RIKEN cDNA 2810436B12 gene
1428944_at	2.3	5730469D23Rik	231380	RIKEN cDNA 5730469D23 gene
1429590_at	2.3	B230378H13Rik	78791	RIKEN cDNA B230378H13 gene
1439173_at	2.3	Hook1	77963	hook homolog 1 (Drosophila)
1418835_at	2.3	Phlda1	21664	pleckstrin homology-like domain, family A, member 1
1451458_at	2.3	Tmem2	83921	transmembrane protein 2
1441973_at	2.3	Zfp295	114565	zinc finger protein 295
1441479_at	2.3
1445340_at	2.3
1430075_at	2.29	D8Ertd633e	101943	DNA segment, Chr 8, ERATO Doi 633, expressed
1441272_at	2.29	2810017I02Rik	69967	RIKEN cDNA 2810017I02 gene
1423847_at	2.29	2810406C15Rik	68298	RIKEN cDNA 2810406C15 gene
1443867_at	2.29	2900001A12Rik	67107	RIKEN cDNA 2900001A12 gene
1456687_at	2.29	Arih1	23806	ariadne ubiquitin-conjugating enzyme E2 binding protein homolog 1 (Drosophila)
1448606_at	2.29	Edg2	14745	endothelial differentiation, lysophosphatidic acid G-protein-coupled receptor, 2
1442513_at	2.29
1444349_at	2.29
1456717_at	2.29
1424136_a_at	2.28	D4Wsu43e	66101	DNA segment, Chr 4, Wayne State University 43, expressed
1423444_at	2.28	Rock1	19877	Rho-associated coiled-coil forming kinase 1
1426854_a_at	2.28	Set	56086	SET translocation
1460000_at	2.28	D830007B15	330096	hypothetical protein D830007B15
1436770_x_at	2.28	Psma1	26440	proteasome (prosome, macropain) subunit, alpha type 1
1442679_at	2.28
1438810_at	2.27	D10Ertd755e	52038	DNA segment, Chr 10, ERATO Doi 755, expressed
1452735_at	2.27	Pcnp	328694	PEST-containing nuclear protein
1419967_at	2.27	2610007A16Rik	72124	RIKEN cDNA 2610007A16 gene
1444279_at	2.27	C430014N20Rik	237117	RIKEN cDNA C430014N20 gene
1418761_at	2.27	Igf2bp1	140486	insulin-like growth factor 2, binding protein 1
1441030_at	2.27	Rai14	75646	retinoic acid induced 14
1438816_at	2.27
1442540_at	2.27
1443294_at	2.27
1420147_at	2.26
1434603_at	2.26
1457582_at	2.26
1429537_at	2.25	5730406M06Rik	66625	RIKEN cDNA 5730406M06 gene
1437263_at	2.25	A730089K16Rik	320411	RIKEN cDNA A730089K16 gene
1424770_at	2.25	Cald1	109624	caldesmon 1
1458943_at	2.25	Hgf	15234	hepatocyte growth factor
1452315_at	2.25	Kif11	16551	kinesin family member 11
1419370_a_at	2.25	Mfap1	67532	microfibrillar-associated protein 1
1423474_at	2.25	Top1	21969	topoisomerase (DNA) I
1420072_s_at	2.25
1454295_at	2.25
1458007_at	2.25
1438788_at	2.24	D5Wsu152e	28022	DNA segment, Chr 5, Wayne State University 152, expressed
1428417_at	2.24	3110050N22Rik	67306	RIKEN cDNA 3110050N22 gene
1458779_at	2.24	8030445P17Rik	319569	RIKEN cDNA 8030445P17 gene
1439764_s_at	2.24	C330012H03Rik	319765	RIKEN cDNA C330012H03 gene
1419584_at	2.24	AI428795	209683	expressed sequence AI428795
1417377_at	2.24	Igsf4a	54725	immunoglobulin superfamily, member 4A
1447691_x_at	2.24
1454702_at	2.23	4930503L19Rik	269033	RIKEN cDNA 4930503L19 gene
1417037_at	2.23	Orc6l	56452	origin recognition complex, subunit 6-like (S. cerevisiae)
1437520_a_at	2.23	Pcnt2	18541	pericentrin 2
1442276_at	2.23
1452885_at	2.22	2610510E10Rik	72193	RIKEN cDNA 2610510E10 gene
1455496_at	2.22	4432409B16Rik	237823	RIKEN cDNA 4432409B16 gene
1430585_at	2.22	5930436O19Rik	77068	RIKEN cDNA 5930436O19 gene
1447853_x_at	2.22	Kif13a	16553	kinesin family member 13A
1415972_at	2.22	Marcks	17118	myristoylated alanine rich protein kinase C substrate
1437978_at	2.22
1442905_at	2.22
1446500_at	2.22
1425575_at	2.21	Epha3	13837	Eph receptor A3
1454789_x_at	2.21	2610031L17Rik	68879	RIKEN cDNA 2610031L17 gene
1429172_a_at	2.21	5730507H05Rik	54392	RIKEN cDNA 5730507H05 gene
1437305_at	2.21	6430601A21Rik	228491	RIKEN cDNA 6430601A21 gene
1439950_at	2.21	9930018I23Rik	319904	RIKEN cDNA 9930018I23 gene
1444660_at	2.21	B830039D19Rik	320561	RIKEN cDNA B830039D19 gene
1424522_at	2.21	BC019693	217995	cDNA sequence BC019693
1454664_a_at	2.21	Eif5	217869	eukaryotic translation initiation factor 5
1427136_s_at	2.21	AI450757	218543	expressed sequence AI450757
1438007_at	2.21	AI851790	268354	expressed sequence AI851790
1441620_at	2.21
1422842_at	2.2	Xrn2	24128	5'-3' exoribonuclease 2
1460519_a_at	2.2	2810410A08Rik	75422	RIKEN cDNA 2810410A08 gene
1438255_at	2.2	Ches1	71375	checkpoint suppressor 1
1424367_a_at	2.2	Homer2	26557	homer homolog 2 (Drosophila)
1427262_at	2.2	Xist	213742	inactive X specific transcripts
1422764_at	2.2	Mapre1	13589	microtubule-associated protein, RP/EB family, member 1
1428111_at	2.2	Slc38a4	69354	solute carrier family 38, member 4
1415810_at	2.2	Uhrf1	18140	ubiquitin-like, containing PHD and RING finger domains, 1
1439711_at	2.2
1445389_at	2.2
1417313_at	2.19	Lsm7	66094	LSM7 homolog, U6 small nuclear RNA associated (S. cerevisiae)
1422486_a_at	2.19	Madh4	17128	MAD homolog 4 (Drosophila)
1430418_at	2.19	1110007C24Rik	66146	RIKEN cDNA 1110007C24 gene
1453753_at	2.19	2810047L02Rik	76843	RIKEN cDNA 2810047L02 gene
1458233_at	2.19	9030227G01Rik	320336	RIKEN cDNA 9030227G01 gene
1418026_at	2.19	Exo1	26909	exonuclease 1
1458432_at	2.19
1427544_a_at	2.18	Papola	18789	poly (A) polymerase alpha
1426326_at	2.18	Zfp91	109910	zinc finger protein 91
1440573_at	2.18
1441375_at	2.18
1443221_at	2.18
1421000_at	2.17	Cnot4	53621	CCR4-NOT transcription complex, subunit 4
1449446_at	2.17	D10Ertd718e	52713	DNA segment, Chr 10, ERATO Doi 718, expressed
1456505_at	2.17	AI447469	330290	EST AI447469
1450172_at	2.17	Pknox1	18771	Pbx/knotted 1 homeobox
1438575_a_at	2.17	2810454L23Rik	72803	RIKEN cDNA 2810454L23 gene
1446750_at	2.17	E430016J11Rik	319442	RIKEN cDNA E430016J11 gene
1456548_at	2.17
1458510_at	2.17
1456822_at	2.16	Rad23b	19359	RAD23b homolog (S. cerevisiae)
1427199_at	2.16	2510002A14Rik	72313	RIKEN cDNA 2510002A14 gene
1433086_at	2.16	5930427J20Rik	77112	RIKEN cDNA 5930427J20 gene
1437177_at	2.16	D330037H05Rik	207214	RIKEN cDNA D330037H05 gene
1437847_x_at	2.16	Rbmx	19655	RNA binding motif protein, X chromosome
1457424_at	2.16	Eya1	14048	eyes absent 1 homolog (Drosophila)
1427120_at	2.16	Zfp26	22688	zinc finger protein 26
1443337_at	2.16
1444114_at	2.16
1458591_at	2.16
1434106_at	2.15	Epm2aip1	77781	EPM2A (laforin) interacting protein 1
1437399_at	2.15	1110019C08Rik	224250	RIKEN cDNA 1110019C08 gene
1423919_at	2.15	BC023882	231123	cDNA sequence BC023882
1419506_at	2.15	Ggps1	14593	geranylgeranyl diphosphate synthase 1
1444004_at	2.15	D130005M13	331401	hypothetical protein D130005M13
1437801_at	2.15	Morf4l1	21761	mortality factor 4 like 1
1459860_x_at	2.15	Trim2	80890	tripartite motif protein 2
1458003_at	2.15	Zfp398	272347	zinc finger protein 398
1441316_at	2.15
1441995_at	2.15
1457161_at	2.15
1457458_at	2.15
1444128_at	2.14	4933432P15Rik	71302	RIKEN cDNA 4933432P15 gene
1432828_at	2.14	Eno1	13806	enolase 1, alpha non-neuron
1437611_x_at	2.14	Kif2c	73804	kinesin family member 2C
1440417_at	2.14	Mgea5	76055	meningioma expressed antigen 5 (hyaluronidase)
1436808_x_at	2.14	Mcm5	17218	minichromosome maintenance deficient 5, cell division cycle 46 (S. cerevisiae)
1439269_x_at	2.14	Mcm7	17220	minichromosome maintenance deficient 7 (S. cerevisiae)
1418230_a_at	2.13	Lims1	110829	LIM and senescent cell antigen-like domains 1
1435508_x_at	2.13	0610009D07Rik	66055	RIKEN cDNA 0610009D07 gene
1437422_at	2.13	9130201M22Rik	320921	RIKEN cDNA 9130201M22 gene
1427439_s_at	2.13	Skb1	27374	SKB1 homolog (S. pombe)
1424278_a_at	2.13	Birc5	11799	baculoviral IAP repeat-containing 5
1445843_at	2.13	Chd2	244059	chromodomain helicase DNA binding protein 2
1449028_at	2.13	Arhu	69581	ras homolog gene family, member U
1416483_at	2.13	Ttc3	22129	tetratricopeptide repeat domain 3
1449515_at	2.13	Zfp292	30046	zinc finger protein 292
1439651_at	2.13
1459917_at	2.13
1421122_at	2.12	Cbll1	104836	Casitas B-lineage lymphoma-like 1
1417511_at	2.12	Lyar	17089	Ly1 antibody reactive clone
1418404_at	2.12	Rad9	19367	RAD9 homolog (S. pombe)
1429454_at	2.12	4432404J10Rik	66691	RIKEN cDNA 4432404J10 gene
1452382_at	2.12	6030416H16Rik	77712	RIKEN cDNA 6030416H16 gene
1456107_x_at	2.12	Snrp116	20624	U5 small nuclear ribonucleoprotein
1421933_at	2.12	Cbx5	12419	chromobox homolog 5 (Drosophila HP1a)
1436343_at	2.12	Nefl	105557	neurofilament, light polypeptide
1426612_at	2.12	Tipin	66131	timeless interacting protein
1436519_a_at	2.11	1110057K04Rik	68832	RIKEN cDNA 1110057K04 gene
1443314_at	2.11	2410042D21Rik	72425	RIKEN cDNA 2410042D21 gene
1452045_at	2.11	LOC226442	226442	hypothetical protein LOC226442
1437843_s_at	2.11	Nupl1	71844	nucleoporin like 1
1438824_at	2.11	Slc20a1	20515	solute carrier family 20, member 1
1422979_at	2.11	Suv39h2	64707	suppressor of variegation 3-9 homolog 2 (Drosophila)
1436157_at	2.11
1441628_at	2.11
1447231_at	2.11
1457233_at	2.11
1457712_at	2.11
1459838_s_at	2.1	Btbd11	74007	BTB (POZ) domain containing 11
1440789_at	2.1	2610028H22Rik	78386	RIKEN cDNA 2610028H22 gene
1434700_at	2.1	6030408C04Rik	320853	RIKEN cDNA 6030408C04 gene
1459979_x_at	2.1	Zfp68	24135	Zinc finger protein 68
1459879_at	2.1	BC031575	223989	cDNA sequence BC031575
1443050_at	2.1	BC032265	238024	cDNA sequence BC032265
1455057_at	2.1	Gmps	229363	guanine monphosphate synthetase
1441860_x_at	2.1	Ide	15925	insulin degrading enzyme
1427436_at	2.1	Six2	20472	sine oculis-related homeobox 2 homolog (Drosophila)
1421147_at	2.1	Terf2	21750	telomeric repeat binding factor 2
1436362_x_at	2.1
1457524_at	2.1
1430404_at	2.09	4833416J08Rik	75771	RIKEN cDNA 4833416J08 gene
1430074_x_at	2.09	8430426H19Rik	71508	RIKEN cDNA 8430426H19 gene
1456402_at	2.09	A330076H08Rik	320026	RIKEN cDNA A330076H08 gene
1428634_at	2.09	Twistnb	28071	TWIST neighbor
1447943_x_at	2.09	BC042768	208146	cDNA sequence BC042768
1421317_x_at	2.09	Myb	17863	myeloblastosis oncogene
1417623_at	2.09	Slc12a2	20496	solute carrier family 12, member 2
1436914_at	2.09
1439643_at	2.09
1446101_at	2.09
1446700_at	2.09
1452638_s_at	2.09
1457454_at	2.09
1435821_s_at	2.08	6330548N22Rik	100336	RIKEN cDNA 6330548N22 gene
1416421_a_at	2.08	Ssb	20823	Sjogren syndrome antigen B
1437548_at	2.08	Bicd1	12121	bicaudal D homolog 1 (Drosophila)
1417131_at	2.08	Cdc25a	12530	cell division cycle 25 homolog A (S. cerevisiae)
1422016_a_at	2.08	Cenph	26886	centromere autoantigen H
1426366_at	2.08	Eif2c2	239528	eukaryotic translation initiation factor 2C, 2
1444671_at	2.08
1456296_at	2.08
1435984_at	2.07	1110033F14Rik	68699	RIKEN cDNA 1110033F14 gene
1432673_at	2.07	2300010F08Rik	71875	RIKEN cDNA 2300010F08 gene
1453684_s_at	2.07	2610312B22Rik	69082	RIKEN cDNA 2610312B22 gene
1452040_a_at	2.07	Cdca3	14793	cell division cycle associated 3
1452079_s_at	2.07	Tes3-ps	54339	testis derived transcript 3, pseudogene
1441448_at	2.07
1457637_at	2.07
1456067_at	2.06	Gli3	14634	GLI-Kruppel family member GLI3
1419156_at	2.06	Sox4	20677	SRY-box containing gene 4
1433906_at	2.06	Asph	65973	aspartate-beta-hydroxylase
1449217_at	2.06	Casp8ap2	26885	caspase 8 associated protein 2
1433770_at	2.06	Dpysl2	12934	dihydropyrimidinase-like 2
1417181_a_at	2.06	Kifap3	16579	kinesin-associated protein 3
1456475_s_at	2.06	Prkar2b	19088	protein kinase, cAMP dependent regulatory, type II beta
1425597_a_at	2.06	Qk	19317	quaking
1439415_x_at	2.06	Rps21	66481	ribosomal protein S21
1428126_a_at	2.06
1443003_at	2.06
1443222_at	2.06
1456997_at	2.06
1423524_at	2.05	2700091H24Rik	67121	RIKEN cDNA 2700091H24 gene
1453490_at	2.05	2810453L12Rik	72776	RIKEN cDNA 2810453L12 gene
1455674_at	2.05	5830411K18Rik	241627	RIKEN cDNA 5830411K18 gene
1448738_at	2.05	Calb1	12307	calbindin-28K
1417176_at	2.05	Csnk1e	27373	casein kinase 1, epsilon
1456058_at	2.05	AI043120	225432	expressed sequence AI043120
1427143_at	2.05	Jarid1b	75605	jumonji, AT rich interactive domain 1B (Rbp2 like)
1433407_at	2.05	Mcm10	70024	minichromosome maintenance deficient 10 (S. cerevisiae)
1447640_s_at	2.05	Pbx3	18516	pre B-cell leukemia transcription factor 3
1430575_a_at	2.05	Tpp2	22019	tripeptidyl peptidase II
1446983_at	2.05
1459488_at	2.05
1448270_at	2.04	Ddx21	56200	DEAD (Asp-Glu-Ala-Asp) box polypeptide 21
1453210_at	2.04	5730507C01Rik	70632	RIKEN cDNA 5730507C01 gene
1430498_at	2.04	9130009I01Rik	71594	RIKEN cDNA 9130009I01 gene
1442499_at	2.04	C230084J24Rik	97532	RIKEN cDNA C230084J24 gene
1422716_a_at	2.04	Acp1	11431	acid phosphatase 1, soluble
1441520_at	2.04	Calmbp1	12316	calmodulin binding protein 1
1456216_at	2.04	Csnk1a1	93687	casein kinase 1, alpha 1
1419911_at	2.04	Coro1c	23790	coronin, actin binding protein 1C
1424143_a_at	2.04	Ris2	67177	retroviral integration site 2
1437983_at	2.04
1443747_at	2.04
1446627_at	2.04
1446954_at	2.04
1460126_at	2.04
1453053_at	2.03	2610036L11Rik	66311	RIKEN cDNA 2610036L11 gene
1447971_at	2.03	A230061C15Rik	320855	RIKEN cDNA A230061C15 gene
1420325_at	2.03	Tce4	57354	T-complex expressed gene 4
1426951_at	2.03	Crim1	50766	cysteine-rich motor neuron 1
1421362_a_at	2.03	Frk	14302	fyn-related kinase
1429769_at	2.03	Pggt1b	225467	protein geranylgeranyltransferase type I, beta subunit
1438679_at	2.03	Trim8	93679	tripartite motif protein 8
1438739_at	2.03
1439216_at	2.03
1439572_at	2.03
1440698_at	2.03
1456240_x_at	2.02	Cdca4	71963	cell division cycle associated 4
1436922_at	2.02	Ppil5	69706	peptidylprolyl isomerase (cyclophilin) like 5
1439106_at	2.02	Zfp462	242466	zinc finger protein 462
1440511_at	2.02
1456159_at	2.02
1459861_s_at	2.02
1447877_x_at	2.01	Dnmt1	13433	DNA methyltransferase (cytosine-5) 1
1429057_at	2.01	1300019C06Rik	66897	RIKEN cDNA 1300019C06 gene
1429918_at	2.01	A530023E23Rik	244867	RIKEN cDNA A530023E23 gene
1436382_at	2.01	BC020447	193736	cDNA sequence BC020447
1416514_a_at	2.01	Fscn1	14086	fascin homolog 1, actin bundling protein (Strongylocentrotus) purpuratus)
1420029_at	2.01	Mcm3	17215	minichromosome maintenance deficient 3 (S. cerevisiae)
1422643_at	2.01	Moxd1	59012	monooxygenase, DBH-like 1
1423700_at	2.01
1438050_x_at	2.01
1439949_at	2.01
1441771_at	2.01
1444651_at	2.01
1445481_at	2.01
1456303_at	2.01
1456506_at	2.01
1458854_at	2.01
1444218_at	2	2310065H12Rik	76539	RIKEN cDNA 2310065H12 gene
1439516_at	2	2610201A13Rik	70434	RIKEN cDNA 2610201A13 gene
1419867_a_at	2	4933432B13Rik	74483	RIKEN cDNA 4933432B13 gene
