# Supplementary material for: Gene expression profiles in developing nephrons using Lim1 metanephric mesenchyme-specific conditional mutant mice
Source: BMC Nephrol. 2006 Feb 7;7:1. doi: 10.1186/1471-2369-7-1 (PMC1413522; doi:10.1186/1471-2369-7-1)
Supplement: Additional file 4 — E18.5 nephron gene list. Sorted by E18.5C/E18.5M; 465 genes showed a more than 2fold change; top 1,000 genes. [file 1471-2369-7-1-S4.xls]

## Sheet: Add4.txt
Additional file 4 - E18.5 nephron gene list
Sorted by E18.5C/E18.5M; 465 genes showed a more than 2 fold change; top 1,000 genes.
AFFYID	VALUE	SYMBOL	LOCUSLINK	GENENAME
1423279_at	63.47	Slc34a1	20505	solute carrier family 34 (sodium phosphate), member 1
1426252_a_at	58.19	Umod	22242	uromodulin
1448964_at	45.16	Calb3	12309	calbindin 3, (vitamin D-dependent calcium binding protein)
1421040_a_at	41.3	Gsta2	14858	glutathione S-transferase, alpha 2 (Yc2)
1418654_at	40.21	Hao3	56185	hydroxyacid oxidase (glycolate oxidase) 3
1437605_at	39.83	Nphs2	170484	nephrosis 2 homolog, podocin (human)
1435064_a_at	37.83	Nx17	57394	kidney-specific membrane protein
1456190_a_at	36.09	MGC37245	233799	hypothetical protein MGC37245
1417531_at	36.03	Cyp2j5	13109	cytochrome P450, family 2, subfamily j, polypeptide 5
1419378_a_at	35.57	Fxyd2	11936	FXYD domain-containing ion transport regulator 2
1423400_at	35.49	Kl	16591	klotho
1415969_s_at	35.36	Kap	16483	kidney androgen regulated protein
1417554_at	34.28	Hsd3b4	15495	hydroxysteroid dehydrogenase-4, delta<5>-3-beta
1448470_at	32.04	Fbp1	14121	fructose bisphosphatase 1
1448485_at	30.65	Ggt1	14598	gamma-glutamyltransferase 1
1425606_at	29.22	Slc5a8	216225	solute carrier family 5 (iodide transporter), member 8
1458327_x_at	27.27	Slc26a1	231583	solute carrier family 26 (sulfate transporter), member 1
1452320_at	25.73	Lrp2	14725	low density lipoprotein receptor-related protein 2
1451194_at	23.8	Aldo2	230163	aldolase 2, B isoform
1418519_at	23.35	Kat2	23923	kynurenine aminotransferase II
1452270_s_at	22.94	Cubn	65969	cubilin (intrinsic factor-cobalamin receptor)
1424260_at	22.45	Slc12a1	20495	solute carrier family 12, member 1
1425038_at	21.95	D630043A20Rik	207151	RIKEN cDNA D630043A20 gene
1418916_a_at	21.91	0610038O04Rik	75396	RIKEN cDNA 0610038O04 gene
1454638_a_at	21.25	Pah	18478	phenylalanine hydroxylase
1418138_at	20.47	Sult1d1	53315	sulfotransferase family 1D, member 1
1418914_s_at	20.26	Bhmt2	64918	betaine-homocysteine methyltransferase 2
1448506_at	19.94	Serpina6	12401	serine (or cysteine) proteinase inhibitor, clade A, member 6
1423569_at	19.69	Gatm	67092	glycine amidinotransferase (L-arginine:glycine amidinotransferase)
1416023_at	19.6	Fabp3	14077	fatty acid binding protein 3, muscle and heart
1434915_s_at	18.71	9130022A01Rik	100061	RIKEN cDNA 9130022A01 gene
1426260_a_at	18.42	Ugt1a2	22236	UDP-glucuronosyltransferase 1 family, member 2
1417920_at	17.98	Amn	93835	amnionless
1427372_at	17.91	Cyp27b1	13115	cytochrome P450, family 27, subfamily b, polypeptide 1
1435354_at	17.69	Kcnj15	16516	potassium inwardly-rectifying channel, subfamily J, member 15
1417231_at	17.1	Cldn2	12738	claudin 2
1419498_at	16.99	2010002A20Rik	66601	RIKEN cDNA 2010002A20 gene
1419491_at	16.78	Defb1	13214	defensin beta 1
1423590_at	16.76	Kdap	16541	kidney-derived aspartic protease-like protein
1415938_at	16.3	Spink3	20730	serine protease inhibitor, Kazal type 3
1427000_at	16.2	Hnf4	15378	hepatic nuclear factor 4
1417072_at	15.71	Slc22a6	18399	solute carrier family 22 (organic anion transporter), member 6
1431701_a_at	15.49	Pdzk1	59020	PDZ domain containing 1
1448107_x_at	15.46	Klk6	16612	kallikrein 6
1418395_at	15.36	1300013J15Rik	67473	RIKEN cDNA 1300013J15 gene
1455973_at	15.22	BB738659		BB738659
1421424_a_at	14.96	Anpep	16790	alanyl (membrane) aminopeptidase
1447252_s_at	14.77	Mep1a	17287	meprin 1 alpha
1416239_at	14.26	Ass1	11898	argininosuccinate synthetase 1
1418215_at	14.13	Mep1b	17288	meprin 1 beta
1456123_at	13.85	AI315119	241612	expressed sequence AI315119
1448741_at	13.4	Slc3a1	20532	solute carrier family 3, member 1
1435308_at	13.38
1434188_at	12.83	AW210596	240638	expressed sequence AW210596
1418696_at	12.41	BC021608	192653	cDNA sequence BC021608
1425596_at	12.33	AI317395	215929	expressed sequence AI317395
1435201_at	11.94	0610009B10Rik	68344	RIKEN cDNA 0610009B10 gene
1418013_at	11.74	Cml1	66116	camello-like 1
1416833_at	11.67	Keg1	64697	kidney expressed gene 1
1416316_at	11.41	Slc27a2	26458	solute carrier family 27 (fatty acid transporter), member 2
1421195_at	10.92	Cckar	12425	cholecystokinin A receptor
1448683_at	10.89	Cyp2d26	76279	cytochrome P450, family 2, subfamily d, polypeptide 26
1425141_at	10.86	Lactb2	212442	lactamase, beta 2
1451879_a_at	10.51	Xtrp2	22598	X transporter protein 2
1449106_at	9.99	Gpx3	14778	glutathione peroxidase 3
1449890_at	9.76	0610033E06Rik	112417	RIKEN cDNA 0610033E06 gene
1455431_at	9.72	Slc5a1	20537	solute carrier family 5 (sodium/glucose cotransporter), member 1
1451635_at	9.69	D630002G06	236293	hypothetical protein D630002G06
1418804_at	9.45	Gpr91	84112	G protein-coupled receptor 91
1419622_at	9.43	Ugt2b5	22238	UDP-glucuronosyltransferase 2 family, member 5
1434345_at	9.36	AI649392	212070	expressed sequence AI649392
1418903_at	9.16	Aqp2	11827	aquaporin 2
1419314_at	9.02	Tinag	26944	tubulointerstitial nephritis antigen
1449067_at	8.99	Slc2a2	20526	solute carrier family 2 (facilitated glucose transporter), member 2
1416676_at	8.93	Kng	16644	kininogen
1437583_x_at	8.65	Acas2l	68738	acetyl-Coenzyme A synthetase 2 (AMP forming)-like
1449254_at	8.45	Spp1	20750	secreted phosphoprotein 1
1417633_at	8.09	Sod3	20657	superoxide dismutase 3, extracellular
1436283_at	8.06	D630042F21Rik	330428	RIKEN cDNA D630042F21 gene
1449340_at	7.97	Sostdc1	66042	sclerostin domain containing 1
1417280_at	7.87	Slc17a1	20504	solute carrier family 17 (sodium phosphate), member 1
1424673_at	7.75	Clrf	94071	C-type lectin related f
1424943_at	7.73	Cyp4a10	13117	cytochrome P450, family 4, subfamily a, polypeptide 10
1424451_at	7.71	MGC29978	235674	3-ketoacyl-CoA thiolase B
1453245_at	7.64	9130024F11Rik	78900	RIKEN cDNA 9130024F11 gene
1456076_at	7.57	Defb19	246700	defensin beta 19
1439036_a_at	7.37	Atp1b1	11931	ATPase, Na+/K+ transporting, beta 1 polypeptide
1455913_x_at	7.13	Ttr	22139	transthyretin
1419579_at	7.1	Slc7a12	140918	solute carrier family 7 (cationic amino acid transporter, y+ system), member 12
1419117_at	6.94	Slc22a2	20518	solute carrier family 22 (organic cation transporter), member 2
1460431_at	6.82	Gcnt1	14537	glucosaminyl (N-acetyl) transferase 1, core 2
1424713_at	6.8	Calml4	75600	calmodulin-like 4
1454713_s_at	6.6	Hdc	15186	histidine decarboxylase
1424748_at	6.44	Galnt11	231050	UDP-N-acetyl-alpha-D-galactosamine:polypeptide N-acetylgalactosaminyltransferase 11
1436223_at	6.38	Hspa8	15481	heat shock protein 8
1435838_at	6.17
1456174_x_at	5.98	Ndr1	17988	N-myc downstream regulated 1
1448263_a_at	5.7	Cn2	66054	cytosolic nonspecific dipeptidase
1438183_x_at	5.56	Sdh1	20322	sorbitol dehydrogenase 1
1416832_at	5.52	Slc39a8	67547	solute carrier family 39 (metal ion transporter), member 8
1417785_at	5.36	Pla1a	85031	phospholipase A1 member A
1424393_s_at	5.36	Adhfe1	76187	alcohol dehydrogenase, iron containing, 1
1448961_at	5.36	Plscr2	18828	phospholipid scramblase 2
1448837_at	5.34	Vil	22349	villin
1419496_at	5.32	Slco1a6	28254	solute carrier organic anion transporter family, member 1a6
1449534_at	5.26	Sycp3	20962	synaptonemal complex protein 3
1439396_x_at	5.2	Gpd1	14555	glycerol-3-phosphate dehydrogenase 1 (soluble)
1420709_s_at	5.2	Dao1	13142	D-amino acid oxidase
1422856_at	5.19	Slc12a3	20497	solute carrier family 12, member 3
1422704_at	5.19	Gyk	14933	glycerol kinase
1435691_at	5.18	C630028N24Rik	235386	RIKEN cDNA C630028N24 gene
1451071_a_at	5.18	Atp1a1	11928	ATPase, Na+/K+ transporting, alpha 1 polypeptide
1416646_at	5.11	Afp	11576	alpha fetoprotein
1428326_s_at	5.07	Hrsp12	15473	heat-responsive protein 12
1457825_x_at	5.04	Tcn2	21452	transcobalamin 2
1416203_at	5.02	Aqp1	11826	aquaporin 1
1442633_at	4.99
1419373_at	4.98	Atp6v1b1	110935	ATPase, H+ transporting, V1 subunit B, isoform 1
1416383_a_at	4.96	Pcx	18563	pyruvate carboxylase
1426082_a_at	4.91	Slc16a4	229699	solute carrier family 16 (monocarboxylic acid transporters), member 4
1418668_at	4.91	Bucs1	117147	butyryl Coenzyme A synthetase 1
1450947_at	4.89	2610528J11Rik	66451	RIKEN cDNA 2610528J11 gene
1452257_at	4.81	Bdh	71911	3-hydroxybutyrate dehydrogenase (heart, mitochondrial)
1426243_at	4.71	Cth	107869	cystathionase (cystathionine gamma-lyase)
1435446_a_at	4.68	Chpt1	212862	choline phosphotransferase 1
1416980_at	4.68	0610006F02Rik	71664	RIKEN cDNA 0610006F02 gene
1418472_at	4.65	Aspa	11484	aspartoacylase (aminoacylase) 2
1417212_at	4.57	9530058B02Rik	68241	RIKEN cDNA 9530058B02 gene
1424683_at	4.56	1810015C04Rik	66270	RIKEN cDNA 1810015C04 gene
1424338_at	4.56	Slc6a13	14412	solute carrier family 6 (neurotransmitter transporter, GABA), member 13
1421088_at	4.55	Gpc4	14735	glypican 4
1450340_a_at	4.53	Clcnkb	56365	chloride channel Kb
1422824_s_at	4.53	Eps8	13860	epidermal growth factor receptor pathway substrate 8
1418613_at	4.5	Kcnj1	56379	potassium inwardly-rectifying channel, subfamily J, member 1
1448649_at	4.5	Enpep	13809	glutamyl aminopeptidase
1434096_at	4.49
1417092_at	4.45	Pthr1	19228	parathyroid hormone receptor 1
1417429_at	4.42	Fmo1	14261	flavin containing monooxygenase 1
1451322_at	4.37	2310016A09Rik	69574	RIKEN cDNA 2310016A09 gene
1428485_at	4.32	Car12	76459	carbonic anyhydrase 12
1417185_at	4.31	Ly6a	110454	lymphocyte antigen 6 complex, locus A
1420553_x_at	4.3	Serpina1a	20700	serine (or cysteine) proteinase inhibitor, clade A, member 1a
1450112_a_at	4.29	Gas2	14453	growth arrest specific 2
1426706_s_at	4.23
1417373_a_at	4.21	Tuba4	22145	tubulin, alpha 4
1417667_a_at	4.19	Pter	19212	phosphotriesterase related
1417384_at	4.19	Entpd5	12499	ectonucleoside triphosphate diphosphohydrolase 5
1424400_a_at	4.13	Fthfd	107747	formyltetrahydrofolate dehydrogenase
1447503_at	4.11	BC016495	225994	cDNA sequence BC016495
1418866_at	4.08	Cyp24a1	13081	cytochrome P450, family 24, subfamily a, polypeptide 1
1459661_at	4.08
1448783_at	4.07	Slc7a9	30962	solute carrier family 7 (cationic amino acid transporter, y+ system), member 9
1449234_at	4.03	Car15	80733	carbonic anhydrase 15
1440786_x_at	3.99	F630107H02Rik	98151	RIKEN cDNA F630107H02 gene
1436644_x_at	3.98	0610039J01Rik	71687	RIKEN cDNA 0610039J01 gene
1455029_at	3.97	Kif21a	16564	kinesin family member 21A
1450699_at	3.96	Selenbp1	20341	selenium binding protein 1
1447112_s_at	3.95	Cryl1	68631	crystallin, lamda 1
1426442_at	3.93	App	11820	amyloid beta (A4) precursor protein
1422557_s_at	3.91	Mt1	17748	metallothionein 1
1434510_at	3.83	1810018P12Rik	74170	RIKEN cDNA 1810018P12 gene
1449301_at	3.83	Slc7a13	74087	solute carrier family 7, (cationic amino acid transporter, y+ system) member 13
1434100_x_at	3.8	Casp7	12369	caspase 7
1436990_s_at	3.76	1620401E04Rik	103172	RIKEN cDNA 1620401E04 gene
1422433_s_at	3.72	Idh1	15926	isocitrate dehydrogenase 1 (NADP+), soluble
1456130_at	3.64
1428909_at	3.63
1433443_a_at	3.6	Hmgcs1	208715	3-hydroxy-3-methylglutaryl-Coenzyme A synthase 1
1417316_at	3.6	Them2	66834	thioesterase superfamily member 2
1418773_at	3.6	Fads3	60527	fatty acid desaturase 3
1448104_at	3.58	Aldh6a1	104776	aldehyde dehydrogenase family 6, subfamily A1
1416607_at	3.58	4931406C07Rik	70984	RIKEN cDNA 4931406C07 gene
1422008_a_at	3.55	Aqp3	11828	aquaporin 3
1438021_at	3.54
1434657_at	3.48
1428083_at	3.47	2310043N10Rik	66961	RIKEN cDNA 2310043N10 gene
1439505_at	3.45
1448609_at	3.43	Tst	22117	thiosulfate sulfurtransferase, mitochondrial
1448949_at	3.38	Car4	12351	carbonic anhydrase 4
1423883_at	3.38
1453782_at	3.34	3021401C12Rik	70678	RIKEN cDNA 3021401C12 gene
1448883_at	3.33	Lgmn	19141	legumain
1441972_at	3.32	6230424C14Rik	67786	RIKEN cDNA 6230424C14 gene
1450387_s_at	3.32	Ak4	11639	adenylate kinase 4
1429523_a_at	3.31	Slc39a5	72002	solute carrier family 39 (metal ion transporter), member 5
1418923_at	3.25	Slc17a3	105355	solute carrier family 17 (sodium phosphate), member 3
1419820_at	3.23	Pkhd1	241035	polycystic kidney and hepatic disease 1
1419647_a_at	3.23	Ier3	15937	immediate early response 3
1415984_at	3.22	Acadm	11364	acetyl-Coenzyme A dehydrogenase, medium chain
1434136_at	3.21	6332401O19Rik	319832	RIKEN cDNA 6332401O19 gene
1422906_at	3.2	Abcg2	26357	ATP-binding cassette, sub-family G (WHITE), member 2
1455251_at	3.19	E130012M19Rik	320601	RIKEN cDNA E130012M19 gene
1449211_at	3.17	Bpnt1	23827	bisphosphate 3'-nucleotidase 1
1430542_a_at	3.16	Slc25a5	11740	solute carrier family 25 (mitochondrial carrier; adenine nucleotide translocator), member 5
1416966_at	3.15	Slc22a8	19879	solute carrier family 22 (organic anion transporter), member 8
1453043_at	3.14	0610012H03Rik	74088	RIKEN cDNA 0610012H03 gene
1420821_at	3.13	Sgpp1	81535	sphingosine-1-phosphate phosphatase 1
1455477_s_at	3.1	Map17	67182	membrane-associated protein 17
1441978_at	3.1	Aqp6	11831	aquaporin 6
1422508_at	3.09	Atp6v1a1	11964	ATPase, H+ transporting, V1 subunit A, isoform 1
1450646_at	3.08	Cyp51	13121	cytochrome P450, 51
1456341_a_at	3.07	Bteb1	16601	basic transcription element binding protein 1
1426298_at	3.07	Irx2	16372	Iroquois related homeobox 2 (Drosophila)
1438610_a_at	3.07	Cryz	12972	crystallin, zeta
1426712_at	3.06	Slc6a15	103098	solute carrier family 6 (neurotransmitter transporter), member 15
1420136_a_at	3.04
1426696_at	3.03	Lrpap1	16976	low density lipoprotein receptor-related protein associated protein 1
1419074_at	3.02	2510006C20Rik	68044	RIKEN cDNA 2510006C20 gene
1422899_at	2.99	Xtrp3	22599	X transporter protein 3
1449040_a_at	2.98	Sephs2	20768	selenophosphate synthetase 2
1438779_at	2.98	Col4a3	12828	procollagen, type IV, alpha 3
1431422_a_at	2.97	Dusp14	56405	dual specificity phosphatase 14
1451287_s_at	2.95	2810003C17Rik	108897	RIKEN cDNA 2810003C17 gene
1416069_at	2.95	Pfkp	56421	phosphofructokinase, platelet
1426511_at	2.94	Susd2	71733	sushi domain containing 2
1454268_a_at	2.94	Cyba	13057	cytochrome b-245, alpha polypeptide
1422492_at	2.93	Cpox	12892	coproporphyrinogen oxidase
1419129_at	2.91	Slc22a13	102570	solute carrier family 22 (organic cation transporter), member 13
1442991_at	2.9	B3gat2	280645	beta-1,3-glucuronyltransferase 2 (glucuronosyltransferase S)
1419456_at	2.9	Dcxr	67880	dicarbonyl L-xylulose reductase
1450995_at	2.9	Folr1	14275	folate receptor 1 (adult)
1456755_at	2.89	2310001H13Rik	67095	RIKEN cDNA 2310001H13 gene
1416697_at	2.89	Dpp4	13482	dipeptidylpeptidase 4
1426147_s_at	2.87	Cldn10	58187	claudin 10
1436934_s_at	2.87	Aco2	11429	aconitase 2, mitochondrial
1418352_at	2.84	Hsd17b2	15486	hydroxysteroid (17-beta) dehydrogenase 2
1419294_at	2.83	1700011H14Rik	67082	RIKEN cDNA 1700011H14 gene
1448766_at	2.82	Gjb1	14618	gap junction membrane channel protein beta 1
1439256_x_at	2.81	Tm7sf1	83924	transmembrane 7 superfamily member 1
1417392_a_at	2.78	Slc7a7	20540	solute carrier family 7 (cationic amino acid transporter, y+ system), member 7
1434499_a_at	2.78	Ldh2	16832	lactate dehydrogenase 2, B chain
1418320_at	2.77	Prss8	76560	protease, serine, 8 (prostasin)
1423621_a_at	2.77	Slc33a1	11416	solute carrier family 33 (acetyl-CoA transporter), member 1
1422120_at	2.76	Eaf2	106389	ELL associated factor 2
1460468_s_at	2.76	2810451A06Rik	72778	RIKEN cDNA 2810451A06 gene
1438133_a_at	2.76	Cyr61	16007	cysteine rich protein 61
1449458_at	2.76	Foxi1	14233	forkhead box I1
1455976_x_at	2.75	Dbi	13167	diazepam binding inhibitor
1450344_a_at	2.74	Ptger3	19218	prostaglandin E receptor 3 (subtype EP3)
1419601_at	2.74	Kcnj10	16513	potassium inwardly-rectifying channel, subfamily J, member 10
1418072_at	2.72	Hist1h2bc	68024	histone 1, H2bc
1454737_at	2.71	Dusp9	75590	dual specificity phosphatase 9
1448610_a_at	2.71	Sod2	20656	superoxide dismutase 2, mitochondrial
1417580_s_at	2.71	Selenbp2	20342	selenium binding protein 2
1460194_at	2.71	Phyh	16922	phytanoyl-CoA hydroxylase
1455400_at	2.7	Ddah1	69219	dimethylarginine dimethylaminohydrolase 1
1452986_at	2.7	Hgd	15233	homogentisate 1, 2-dioxygenase
1460052_at	2.7
1419154_at	2.69	Tmprss2	50528	transmembrane protease, serine 2
1416408_at	2.69	Acox1	11430	acyl-Coenzyme A oxidase 1, palmitoyl
1416831_at	2.68	Neu1	18010	neuraminidase 1
1454959_s_at	2.68	Gnai1	14677	guanine nucleotide binding protein, alpha inhibiting 1
1417042_at	2.68	Slc37a4	14385	solute carrier family 37 (glycerol-6-phosphate transporter), member 4
1449108_at	2.67	Fdx1	14148	ferredoxin 1
1448382_at	2.66	Ehhadh	74147	enoyl-Coenzyme A, hydratase/3-hydroxyacyl Coenzyme A dehydrogenase
1422478_a_at	2.66	Acas2	60525	acetyl-Coenzyme A synthetase 2 (ADP forming)
1417929_at	2.65	Slc7a8	50934	solute carrier family 7 (cationic amino acid transporter, y+ system), member 8
1436293_x_at	2.64
1460042_at	2.63	Slc23a3	22626	solute carrier family 23 (nucleobase transporters), member 3
1416344_at	2.63	Lamp2	16784	lysosomal membrane glycoprotein 2
1425300_at	2.62	BC021917	225913	cDNA sequence BC021917
1428050_a_at	2.61	0610007H07Rik	68212	RIKEN cDNA 0610007H07 gene
1429175_at	2.6	2810417M05Rik	68027	RIKEN cDNA 2810417M05 gene
1455804_x_at	2.6	Oxct	67041	3-oxoacid CoA transferase
1416635_at	2.6	Smpdl3a	57319	sphingomyelin phosphodiesterase, acid-like 3A
1460196_at	2.59	Cbr1	12408	carbonyl reductase 1
1454898_s_at	2.59	Adam17	11491	a disintegrin and metalloproteinase domain 17
1424842_a_at	2.58	0610025G21Rik	231532	RIKEN cDNA 0610025G21 gene
1445597_s_at	2.58	Hrasls3	225845	HRAS like suppressor 3
1417772_at	2.58	Grhpr	76238	glyoxylate reductase/hydroxypyruvate reductase
1428942_at	2.56	Mt2	17750	metallothionein 2
1448172_at	2.56	Mdh1	17449	malate dehydrogenase 1, NAD (soluble)
1416209_at	2.56	Glud	14661	glutamate dehydrogenase
1447985_s_at	2.55	4631416I11Rik	70797	RIKEN cDNA 4631416I11 gene
1425863_a_at	2.55	Ptpro	19277	protein tyrosine phosphatase, receptor type, O
1455677_s_at	2.55	Clcnk1	12733	chloride channel K1
1451451_at	2.54	Gca	227960	grancalcin
1427960_at	2.54	AI788959	100727	expressed sequence AI788959
1438024_at	2.53	6230416A05Rik	76137	RIKEN cDNA 6230416A05 gene
1424528_at	2.53	Cgref1	68567	cell growth regulator with EF hand domain 1
1443147_at	2.53
1455422_x_at	2.52	2005-09-04	18952	septin 4
1450704_at	2.52	Ihh	16147	Indian hedgehog
1453231_at	2.51	Cdkl1	71091	cyclin-dependent kinase-like 1 (CDC2-related kinase)
1417262_at	2.51	Ptgs2	19225	prostaglandin-endoperoxide synthase 2
1427762_x_at	2.5	Hist1h2bp	319188	histone 1, H2bp
1415904_at	2.5	Lpl	16956	lipoprotein lipase
1420712_a_at	2.5	Hpn	15451	hepsin
1449967_at	2.49	Sim1	20464	single-minded 1
1450626_at	2.48	Manba	110173	mannosidase, beta A, lysosomal
1434089_at	2.48	Synpo	104027	synaptopodin
1446368_at	2.48	9130221J18Rik	102123	RIKEN cDNA 9130221J18 gene
1419134_at	2.48	Rhbg	58176	Rhesus blood group-associated B glycoprotein
1417220_at	2.48	Fah	14085	fumarylacetoacetate hydrolase
1456509_at	2.47	1110032F04Rik	68725	RIKEN cDNA 1110032F04 gene
1424242_at	2.47	2010012D11Rik	68021	RIKEN cDNA 2010012D11 gene
1449330_at	2.46	Pdzk2	170761	PDZ domain containing 2
1448986_x_at	2.46	Dnase2a	13423	deoxyribonuclease II alpha
1417227_at	2.45	Mccc1	72039	methylcrotonoyl-Coenzyme A carboxylase 1 (alpha)
1417168_a_at	2.45	Usp2	53376	ubiquitin specific protease 2
1428636_at	2.44	Steap2	74051	six transmembrane epithelial antigen of prostate 2
1438022_at	2.43	D030060O14Rik	215445	RIKEN cDNA D030060O14 gene
1418486_at	2.43	Vnn1	22361	vanin 1
1451911_a_at	2.43	Ace	11421	angiotensin converting enzyme
1454795_at	2.41	Cobll1	319876	Cobl-like 1
1437062_s_at	2.41	4921522K17Rik	70911	RIKEN cDNA 4921522K17 gene
1450026_a_at	2.41	B3gnt1	53625	UDP-GlcNAc:betaGal beta-1,3-N-acetylglucosaminyltransferase 1
1423340_at	2.41	Tcfap2b	21419	transcription factor AP-2 beta
1436163_at	2.41	Kcnj16	16517	potassium inwardly-rectifying channel, subfamily J, member 16
1445328_at	2.4	E130010M05Rik	319847	RIKEN cDNA E130010M05 gene
1424758_s_at	2.4	Serpina10	217847	serine (or cysteine) proteinase inhibitor, clade A (alpha-1 antiproteinase, antitrypsin), member 10
1429262_at	2.4	Rassf6	73246	Ras association (RalGDS/AF-6) domain family 6
1455065_x_at	2.4	Gnpda1	26384	glucosamine-6-phosphate deaminase 1
1452661_at	2.4	Tfrc	22042	transferrin receptor
1416020_a_at	2.4	Atp5g1	11951	ATP synthase, H+ transporting, mitochondrial F0 complex, subunit c (subunit 9), isoform 1
1434449_at	2.4	Aqp4	11829	aquaporin 4
1441963_at	2.39	Prosapip1	241638	ProSAPiP1 protein
1455454_at	2.39
1438477_a_at	2.38	Mcee	73724	methylmalonyl CoA epimerase
1457662_x_at	2.38	Tpk1	29807	thiamin pyrophosphokinase
1418709_at	2.38	Cox7a1	12865	cytochrome c oxidase, subunit VIIa 1
1451069_at	2.37	Pim3	223775	proviral integration site 3
1432099_a_at	2.35	Prodh2	56189	proline dehydrogenase (oxidase) 2
1451455_at	2.34	MGC59076	232078	hypothetical protein MGC59076
1460223_a_at	2.34	Epb4.9	13829	erythrocyte protein band 4.9
1434272_at	2.32	Cpeb2	231207	cytoplasmic polyadenylation element binding protein 2
1451687_a_at	2.32	Tcf2	21410	transcription factor 2
1416205_at	2.32	Glb1	12091	galactosidase, beta 1
1449711_at	2.32	Atp6v1e1	11973	ATPase, H+ transporting, V1 subunit E isoform 1
1460459_at	2.31	0610010I15Rik	74090	RIKEN cDNA 0610010I15 gene
1419063_at	2.31	Ugt8	22239	UDP-glucuronosyltransferase 8
1422483_a_at	2.31	Cycs	13063	cytochrome c, somatic
1417883_at	2.3	Gstt2	14872	glutathione S-transferase, theta 2
1451405_at	2.29	Pcca	110821	propionyl-Coenzyme A carboxylase, alpha polypeptide
1428804_at	2.29	4933428A15Rik	71306	RIKEN cDNA 4933428A15 gene
1417872_at	2.29	Fhl1	14199	four and a half LIM domains 1
1417327_at	2.29	Cav2	12390	caveolin 2
1427386_at	2.28	Arhgef16	230972	Rho guanine nucleotide exchange factor (GEF) 16
1423722_at	2.28	4930579A11Rik	75909	RIKEN cDNA 4930579A11 gene
1418505_at	2.28	Nudt4	71207	nudix (nucleoside diphosphate linked moiety X)-type motif 4
1423833_a_at	2.28	2610205H19Rik	70456	RIKEN cDNA 2610205H19 gene
1455267_at	2.28	Esrrg	26381	estrogen-related receptor gamma
1416041_at	2.28	Sgk	20393	serum/glucocorticoid regulated kinase
1417498_at	2.28	Serpinf2	18816	serine (or cysteine) proteinase inhibitor, clade F, member 2
1450771_at	2.28	Fut9	14348	fucosyltransferase 9
1437595_at	2.27	E030010A14	226040	hypothetical protein E030010A14
1436704_x_at	2.27	Mthfd1	108156	methylenetetrahydrofolate dehydrogenase (NADP+ dependent), methenyltetrahydrofolate cyclohydrolase, formyltetrahydrofolate synthase
1438116_x_at	2.27	Slc9a3r1	26941	solute carrier family 9 (sodium/hydrogen exchanger), isoform 3 regulator 1
1417850_at	2.27	Rb1	19645	retinoblastoma 1
1426014_a_at	2.26	Mucdhl	72040	mucin and cadherin like
1453397_at	2.26	9130016M20Rik	71620	RIKEN cDNA 9130016M20 gene
1451731_at	2.26	Abca3	27410	ATP-binding cassette, sub-family A (ABC1), member 3
1449088_at	2.25	Fbp2	14120	fructose bisphosphatase 2
1419537_at	2.24	Tcfec	21426	transcription factor EC
1416953_at	2.24	Ctgf	14219	connective tissue growth factor
1451407_at	2.22	Jam4	72058	junction adhesion molecule 4
1435459_at	2.22	Fmo2	55990	flavin containing monooxygenase 2
1434773_a_at	2.22	Slc2a1	20525	solute carrier family 2 (facilitated glucose transporter), member 1
1420502_at	2.22	Sat1	20229	spermidine/spermine N1-acetyl transferase 1
1438980_x_at	2.21	4732466D17Rik	212933	RIKEN cDNA 4732466D17 gene
1451588_at	2.21	1810022C23Rik	69123	RIKEN cDNA 1810022C23 gene
1428076_s_at	2.21	Ndufb4	68194	NADH dehydrogenase (ubiquinone) 1 beta subcomplex 4
1448179_at	2.21	Usmg5	66477	upregulated during skeletal muscle growth 5
1424265_at	2.2	Npl	74091	N-acetylneuraminate pyruvate lyase
1432016_a_at	2.2	Idh3a	67834	isocitrate dehydrogenase 3 (NAD+) alpha
1418603_at	2.2	Avpr1a	54140	arginine vasopressin receptor 1A
1416849_at	2.2	D10Ertd214e	52637	DNA segment, Chr 10, ERATO Doi 214, expressed
1417654_at	2.2	Sdc4	20971	syndecan 4
1435943_at	2.2	Dpep1	13479	dipeptidase 1 (renal)
1454780_at	2.19	BC024988	233733	cDNA sequence BC024988
1437993_x_at	2.19	Qdpr	110391	quininoid dihydropteridine reductase
1438841_s_at	2.19	Vti1b	53612	vesicle transport through interaction with t-SNAREs 1B homolog
1425536_at	2.19	Stx3	20908	syntaxin 3
1435484_at	2.19
1424726_at	2.18	BC014685	232086	cDNA sequence BC014685
1418091_at	2.18	Tcfcp2l1	81879	transcription factor CP2-like 1
1423519_at	2.18	2210412D01Rik	70178	RIKEN cDNA 2210412D01 gene
1452246_at	2.18	Ostf1	20409	osteoclast stimulating factor 1
1456147_at	2.17	Siat8f	241230	sialyltransferase 8 (alpha-2, 8-sialyltransferase) F
1420434_at	2.17	Cldn16	114141	claudin 16
1431309_at	2.16	4930595O22Rik	75376	RIKEN cDNA 4930595O22 gene
1443757_x_at	2.16	D1Ertd161e	52231	DNA segment, Chr 1, ERATO Doi 161, expressed
1418918_at	2.16	Igfbp1	16006	insulin-like growth factor binding protein 1
1434766_at	2.16
1435361_at	2.16
1452203_at	2.15	5830411E10Rik	109019	RIKEN cDNA 5830411E10 gene
1428680_at	2.15	Cds1	74596	CDP-diacylglycerol synthase 1
1449686_s_at	2.15	Scp2	20280	sterol carrier protein 2, liver
1418366_at	2.15	Hist2h2aa1	15267	histone 2, H2aa1
1423625_a_at	2.14	1810055D05Rik	67713	RIKEN cDNA 1810055D05 gene
1417600_at	2.14	Slc15a2	57738	solute carrier family 15 (H+/peptide transporter), member 2
1434473_at	2.14
1436152_a_at	2.13	1110003H18Rik	68576	RIKEN cDNA 1110003H18 gene
1428322_a_at	2.13	Ndufb10	68342	NADH dehydrogenase (ubiquinone) 1 beta subcomplex, 10
1435757_a_at	2.13	Uqcrc2	67003	RIKubiquinol cytochrome c reductase core protein 2
1417275_at	2.13	Mal	17153	myelin and lymphocyte protein, T-cell differentiation protein
1440370_at	2.12	Abca13	268379	ATP-binding cassette, sub-family A (ABC1), member 13
1417109_at	2.12	Lcn7	94242	lipocalin 7
1456204_at	2.12	2010107H07Rik	66487	RIKEN cDNA 2010107H07 gene
1423909_at	2.12	0610011I04Rik	66058	RIKEN cDNA 0610011I04 gene
1433782_at	2.12	Cldn12	64945	claudin 12
1433485_x_at	2.12	Gpr56	14766	G protein-coupled receptor 56
1436268_at	2.12
1425143_a_at	2.11	Ndufs1	227197	NADH dehydrogenase (ubiquinone) Fe-S protein 1
1460336_at	2.11	Ppargc1a	19017	peroxisome proliferative activated receptor, gamma, coactivator 1 alpha
1437013_x_at	2.1	Atp6v0b	114143	ATPase, H+ transporting, V0 subunit B
1424867_a_at	2.1	Glyat	107146	glycine-N-acyltransferase
1434500_at	2.1	Ttyh2	68535	tweety homolog 2 (Drosophila)
1448292_at	2.1	Uqcr	66594	ubiquinol-cytochrome c reductase (6.4kD) subunit
1431379_a_at	2.1	Slc13a1	55961	solute carrier family 13 (sodium/sulphate symporters), member 1
1416604_at	2.09	Cyc1	66445	cytochrome c-1
1448136_at	2.09	Enpp2	18606	ectonucleotide pyrophosphatase/phosphodiesterase 2
1441931_x_at	2.09	Gss	14854	glutathione synthetase
1423364_a_at	2.09	Fts	14339	fused toes
1426309_at	2.08	Asb9	69299	ankyrin repeat and SOCS box-containing protein 9
1452734_at	2.08	Rnaset2	68195	ribonuclease T2
1418739_at	2.08	Sgk2	27219	serum/glucocorticoid regulated kinase 2
1453193_s_at	2.08	Kif12	16552	kinesin family member 12
1427552_a_at	2.08	Gstz1	14874	glutathione transferase zeta 1 (maleylacetoacetate isomerase)
1450970_at	2.08	Got1	14718	glutamate oxaloacetate transaminase 1, soluble
1439604_at	2.07	Adamts16	271127	a disintegrin-like and metalloprotease (reprolysin type) with thrombospondin type 1 motif, 16
1424995_at	2.07	6230410P16Rik	235582	RIKEN cDNA 6230410P16 gene
1452375_at	2.07	A930035F14Rik	212647	RIKEN cDNA A930035F14 gene
1420618_at	2.07	Cpeb4	67579	cytoplasmic polyadenylation element binding protein 4
1416460_at	2.07	Aldrl6	56727	aldehyde reductase (aldose reductase)-like 6
1430326_s_at	2.07	1500040F11Rik	22272	RIKEN cDNA 1500040F11 gene
1448987_at	2.07	Acadl	11363	acetyl-Coenzyme A dehydrogenase, long-chain
1441891_x_at	2.07
1452107_s_at	2.06	Npnt	114249	nephronectin
1415826_at	2.06	Atp6v1h	108664	ATPase, H+ transporting, lysosomal 50/57kDa, V1 subunit H
1421817_at	2.06	Gsr	14782	glutathione reductase 1
1424171_a_at	2.06	Hagh	14651	hydroxyacyl glutathione hydrolase
1435708_at	2.06
1455794_at	2.05	D130058I21Rik	276829	RIKEN cDNA D130058I21 gene
1428235_at	2.05	Sdhd	66925	succinate dehydrogenase complex, subunit D, integral membrane protein
1416046_a_at	2.05	0610025O11Rik	66848	RIKEN cDNA 0610025O11 gene
1455214_at	2.05	Mitf	17342	microphthalmia-associated transcription factor
1420498_a_at	2.05	Dab2	13132	disabled homolog 2 (Drosophila)
1434306_at	2.04	Rab3ip	216363	RAB3A interacting protein
1448842_at	2.04	Cdo1	12583	cysteine dioxygenase 1, cytosolic
1438292_x_at	2.04	Adk	11534	adenosine kinase
1432332_a_at	2.03	D7Rp2e	110959	DNA segment, Chr 7, Roswell Park 2 complex, expressed
1438018_at	2.03	Hook1	77963	hook homolog 1 (Drosophila)
1434304_s_at	2.03	D10Ertd438e	52014	DNA segment, Chr 10, ERATO Doi 438, expressed
1437164_x_at	2.03	Atp5o	28080	ATP synthase, H+ transporting, mitochondrial F1 complex, O subunit
1448975_s_at	2.03	Ren1	19701	renin 1 structural
1424828_a_at	2.03	Fh1	14194	fumarate hydratase 1
1441723_at	2.03
1436162_at	2.02	C730048C13Rik	319800	RIKEN cDNA C730048C13 gene
1435695_a_at	2.02	A030007L17Rik	68252	RIKEN cDNA A030007L17 gene
1417892_a_at	2.02	Sirt3	64384	sirtuin 3 (silent mating type information regulation 2, homolog) 3 (S. cerevisiae)
1450504_a_at	2.02	Agpat3	28169	1-acylglycerol-3-phosphate O-acyltransferase 3
1417823_at	2.02	Gcat	26912	glycine C-acetyltransferase (2-amino-3-ketobutyrate-coenzyme A ligase)
1433638_s_at	2.02	Skd3	20480	suppressor of K+ transport defect 3
1448486_at	2.02	Mut	17850	methylmalonyl-Coenzyme A mutase
1451271_a_at	2.01	Acat1	110446	acetyl-Coenzyme A acetyltransferase 1
1449412_at	2.01	1810046J19Rik	103742	RIKEN cDNA 1810046J19 gene
1423475_at	2.01	Cnnm2	94219	cyclin M2
1423062_at	2.01	Igfbp3	16009	insulin-like growth factor binding protein 3
1426917_s_at	2	4833415E20Rik	74616	RIKEN cDNA 4833415E20 gene
1428663_at	2	5133401H06Rik	71305	RIKEN cDNA 5133401H06 gene
1433531_at	2	Facl4	50790	fatty acid-Coenzyme A ligase, long chain 4
1418172_at	2	Hebp1	15199	heme binding protein 1
1448326_a_at	2	Crabp1	12903	cellular retinoic acid binding protein I
1434866_x_at	2	Cpt1a	12894	carnitine palmitoyltransferase 1a, liver
1439260_a_at	1.99	Enpp3	209558	ectonucleotide pyrophosphatase/phosphodiesterase 3
1416337_at	1.99	Uqcrb	67530	ubiquinol-cytochrome c reductase binding protein
1416892_s_at	1.99	3110001A13Rik	66540	RIKEN cDNA 3110001A13 gene
1416418_at	1.99	Gabarapl1	57436	gamma-aminobutyric acid (GABA(A)) receptor-associated protein-like 1
1456388_at	1.99	Atp11a	50770	ATPase, class VI, type 11A
1449151_at	1.99	Pctk3	18557	PCTAIRE-motif protein kinase 3
1452298_a_at	1.99	Myo5b	17919	myosin Vb
1446524_at	1.99
1438993_a_at	1.98	Atp6v1d	73834	ATPase, H+ transporting, V1 subunit D
1428134_at	1.98	2310005O14Rik	67914	RIKEN cDNA 2310005O14 gene
1449799_s_at	1.98	1200008D14Rik	67451	RIKEN cDNA 1200008D14 gene
1448427_at	1.98	Ndufa6	67130	NADH dehydrogenase (ubiquinone) 1 alpha subcomplex, 6 (B14)
1423780_at	1.98	Hibadh	58875	3-hydroxyisobutyrate dehydrogenase
1423174_a_at	1.98	Pard6b	58220	par-6 (partitioning defective 6) homolog beta (C. elegans)
1417900_a_at	1.98	Vldlr	22359	very low density lipoprotein receptor
1435659_a_at	1.98	Tpi	21991	triosephosphate isomerase
1415993_at	1.98	Sqle	20775	squalene epoxidase
1449519_at	1.98	Gadd45a	13197	growth arrest and DNA-damage-inducible 45 alpha
1416490_at	1.97	1810015P03Rik	66269	RIKEN cDNA 1810015P03 gene
1451716_at	1.97	Mafb	16658	v-maf musculoaponeurotic fibrosarcoma oncogene family, protein B (avian)
1423159_at	1.97	Dld	13382	dihydrolipoamide dehydrogenase
1433855_at	1.96	9630038C02Rik	268860	RIKEN cDNA 9630038C02 gene
1427981_a_at	1.96	Csad	246277	cysteine sulfinic acid decarboxylase
1448100_at	1.96	4833439L19Rik	97820	RIKEN cDNA 4833439L19 gene
1452692_a_at	1.96	Ndufv2	72900	NADH dehydrogenase (ubiquinone) flavoprotein 2
1450968_at	1.96	Uqcrfs1	66694	ubiquinol-cytochrome c reductase, Rieske iron-sulfur polypeptide 1
1419545_a_at	1.96	Atp6v1c1	66335	ATPase, H+ transporting, V1 subunit C, isoform 1
1451695_a_at	1.96	Gpx4	14779	glutathione peroxidase 4
1417559_at	1.96	Sfxn1	14057	sideroflexin 1
1419070_at	1.96	Cys1	12879	cystin 1
1425207_at	1.95	BC026439	210463	cDNA sequence BC026439
1438315_x_at	1.95	Akr7a5	110198	aldo-keto reductase family 7, member A5 (aflatoxin aldehyde reductase)
1452135_at	1.95	Gpx6	75512	glutathione peroxidase 6
1425102_a_at	1.95	Ace2	70008	angiotensin I converting enzyme (peptidyl-dipeptidase A) 2
1448483_a_at	1.95	Ndufb2	68198	NADH dehydrogenase (ubiquinone) 1 beta subcomplex, 2
1415814_at	1.95	Atp6v1b2	11966	ATPase, H+ transporting, V1 subunit B, isoform 2
1422030_at	1.94	Atp6v0a4	140494	ATPase, H+ transporting, lysosomal V0 subunit A isoform 4
1438377_x_at	1.94	Slc13a3	114644	solute carrier family 13 (sodium-dependent dicarboxylate transporter), member 3
1448856_a_at	1.94	Msra	110265	methionine sulfoxide reductase A
1432164_a_at	1.94	5730591C18Rik	68133	RIKEN cDNA 5730591C18 gene
1418005_at	1.94	Sdhb	67680	succinate dehydrogenase complex, subunit B, iron sulfur (Ip)
1452184_at	1.94	Ndufb9	66218	NADH dehydrogenase (ubiquinone) 1 beta subcomplex, 9
1448564_at	1.94	Cib1	23991	calcium and integrin binding 1 (calmyrin)
1417103_at	1.94	Ddt	13202	D-dopachrome tautomerase
1439066_at	1.94	Agpt	11600	angiopoietin
1442359_at	1.94
1455056_at	1.94
1442180_at	1.93	BC038059	239133	cDNA sequence BC038059
1455005_s_at	1.93	BC017158	233913	cDNA sequence BC017158
1429771_at	1.93	3110073H01Rik	73201	RIKEN cDNA 3110073H01 gene
1416269_at	1.93	Atp5j2	57423	ATP synthase, H+ transporting, mitochondrial F0 complex, subunit f, isoform 2
1433514_at	1.93
1455011_at	1.92	Stard4	170459	StAR-related lipid transfer (START) domain containing 4
1438160_x_at	1.92	Slco4a1	108115	solute carrier organic anion transporter family, member 4a1
1434996_at	1.92	Slc25a16	73132	solute carrier family 25 (mitochondrial carrier; Graves disease autoantigen), member 16
1423729_a_at	1.92	2500002L14Rik	66510	RIKEN cDNA 2500002L14 gene
1427878_at	1.92	0610010O12Rik	66060	RIKEN cDNA 0610010O12 gene
1448688_at	1.92	Podxl	27205	podocalyxin-like
1417320_at	1.92	Grpel1	17713	GrpE-like 1, mitochondrial
1422445_at	1.92
1423804_a_at	1.91	Idi1	319554	isopentenyl-diphosphate delta isomerase
1427072_at	1.91	Stard8	236920	START domain containing 8
1417946_at	1.91	Abhd3	106861	abhydrolase domain containing 3
1417286_at	1.91	Ndufa5	68202	NADH dehydrogenase (ubiquinone) 1 alpha subcomplex, 5
1415881_at	1.91	Ghitm	66092	growth hormone inducible transmembrane protein
1449481_at	1.91	Slc25a13	50799	solute carrier family 25 (mitochondrial carrier; adenine nucleotide translocator), member 13
1434435_s_at	1.91
1455557_at	1.91
1457141_at	1.91
1423972_at	1.9	Etfa	110842	electron transferring flavoprotein, alpha polypeptide
1416663_at	1.9	Ndufa9	66108	NADH dehydrogenase (ubiquinone) 1 alpha subcomplex, 9
1423034_at	1.9	D11Ertd672e	52700	DNA segment, Chr 11, ERATO Doi 672, expressed
1452907_at	1.9	Galc	14420	galactosylceramidase
1418713_at	1.9	Pcbd	13180	6-pyruvoyl-tetrahydropterin synthase/dimerization cofactor of hepatocyte nuclear factor 1 alpha (TCF1)
1416090_at	1.89	Pdhb	68263	pyruvate dehydrogenase (lipoamide) beta
1428562_at	1.89	2210403K04Rik	67098	RIKEN cDNA 2210403K04 gene
1449118_at	1.89	Dbt	13171	dihydrolipoamide branched chain transacylase E2
1424184_at	1.89	Acadvl	11370	acyl-Coenzyme A dehydrogenase, very long chain
1434301_at	1.88	9930014A18Rik	320469	RIKEN cDNA 9930014A18 gene
1435728_at	1.88	5230400J09Rik	209584	RIKEN cDNA 5230400J09 gene
1420961_a_at	1.88	Ivns1abp	117198	influenza virus NS1A binding protein
1452646_at	1.88	1110029F20Rik	68728	RIKEN cDNA 1110029F20 gene
1424715_at	1.88	0610039N19Rik	67442	RIKEN cDNA 0610039N19 gene
1448284_a_at	1.88	Ndufc1	66377	NADH dehydrogenase (ubiquinone) 1, subcomplex unknown, 1
1417235_at	1.88	Ehd3	57440	EH-domain containing 3
1433521_at	1.88	Scd1	20249	stearoyl-Coenzyme A desaturase 1
1455561_at	1.87	Cn1	338403	carnosinase 1
1428333_at	1.87	6530401D17Rik	76219	RIKEN cDNA 6530401D17 gene
1429400_at	1.87	1700015E05Rik	71853	RIKEN cDNA 1700015E05 gene
1418723_at	1.87	Edg7	65086	endothelial differentiation, lysophosphatidic acid G-protein-coupled receptor 7
1418436_at	1.87	Stx7	53331	syntaxin 7
1421855_at	1.87	Fgl2	14190	fibrinogen-like protein 2
1419131_at	1.87	F13b	14060	coagulation factor XIII, beta subunit
1446075_at	1.87
1419173_at	1.86	Acy1	109652	aminoacylase 1
1425196_a_at	1.86	Hint2	68917	histidine triad nucleotide binding protein 2
1431126_a_at	1.86	0610011F06Rik	68347	RIKEN cDNA 0610011F06 gene
1455604_at	1.86	Fzd5	14367	frizzled homolog 5 (Drosophila)
1456989_at	1.86
1423907_a_at	1.85	Ndufs8	225887	NADH dehydrogenase (ubiquinone) Fe-S protein 8
1416947_s_at	1.85	Acaa1	113868	acetyl-Coenzyme A acyltransferase 1
1423993_at	1.85	Atp6v1f	66144	ATPase, H+ transporting, V1 subunit F
1434340_at	1.85
1437172_x_at	1.84	Hadhb	231086	hydroxyacyl-Coenzyme A dehydrogenase/3-ketoacyl-Coenzyme A thiolase/enoyl-Coenzyme A hydratase (trifunctional protein), beta subunit
1437540_at	1.84	Mcoln3	171166	mucolipin 3
1436514_at	1.84	9530073D23Rik	78622	RIKEN cDNA 9530073D23 gene
1424488_a_at	1.84	1110013G13Rik	74776	RIKEN cDNA 1110013G13 gene
1452206_at	1.84	Sucla2	20916	succinate-Coenzyme A ligase, ADP-forming, beta subunit
1450872_s_at	1.84	Lip1	16889	lysosomal acid lipase 1
1454840_at	1.84
1424313_a_at	1.83	Ndufs7	75406	NADH dehydrogenase (ubiquinone) Fe-S protein 7
1426689_s_at	1.83	Sdha	66945	succinate dehydrogenase complex, subunit A, flavoprotein (Fp)
1423078_a_at	1.83	Sc4mol	66234	sterol-C4-methyl oxidase-like
1456156_at	1.83	Lepr	16847	leptin receptor
1434369_a_at	1.83	Cryab	12955	crystallin, alpha B
1440218_at	1.83
1449014_at	1.82	Lactb	80907	lactamase, beta
1439836_at	1.82	Asb15	78910	ankyrin repeat and SOCS box-containing protein 15
1453480_at	1.82	D630002J15Rik	77522	RIKEN cDNA D630002J15 gene
1440957_at	1.82	0610030I09Rik	75400	RIKEN cDNA 0610030I09 gene
1424670_s_at	1.82	Zfyve21	68520	zinc finger, FYVE domain containing 21
1459854_s_at	1.82	Tcte1l	67117	t-complex-associated-testis-expressed 1-like
1423256_a_at	1.82	Atp6v1g1	66290	ATPase, H+ transporting, V1 subunit G isoform 1
1416367_at	1.82	1110001J03Rik	66117	RIKEN cDNA 1110001J03 gene
1422579_at	1.82	Hspe1	15528	heat shock protein 1 (chaperonin 10)
1434056_a_at	1.81	AI837181	107242	expressed sequence AI837181
1418715_at	1.81	Pank1	75735	pantothenate kinase 1
1424239_at	1.81	2310066E14Rik	75687	RIKEN cDNA 2310066E14 gene
1452703_at	1.81	4631427C17Rik	74340	RIKEN cDNA 4631427C17 gene
1434150_a_at	1.81	3300001H21Rik	70152	RIKEN cDNA 3300001H21 gene
1418318_at	1.81	Rnf128	66889	ring finger protein 128
1437055_x_at	1.81	1200003O06Rik	66868	RIKEN cDNA 1200003O06 gene
1415891_at	1.81	Suclg1	56451	succinate-CoA ligase, GDP-forming, alpha subunit
1455605_at	1.81	D5Bwg0860e	52822	DNA segment, Chr 5, Brigham & Women's Genetics 0860 expressed
1420624_a_at	1.81	Vamp8	22320	vesicle-associated membrane protein 8
1456573_x_at	1.81	Nnt	18115	nicotinamide nucleotide transhydrogenase
1434447_at	1.81	Met	17295	met proto-oncogene
1448770_a_at	1.81	Atpi	11983	ATPase inhibitor
1416058_s_at	1.81	Atp5c1	11949	ATP synthase, H+ transporting, mitochondrial F1 complex, gamma polypeptide 1
1433603_at	1.81
1437967_at	1.81
1452167_at	1.81
1434851_s_at	1.8	Crb3	224912	crumbs homolog 3 (Drosophila)
1417972_s_at	1.8	Rnasep3	117109	ribonuclease P protein 3
1429474_at	1.8	1810016I24Rik	104883	RIKEN cDNA 1810016I24 gene
1447919_x_at	1.8	Ndufab1	70316	NADH dehydrogenase (ubiquinone) 1, alpha/beta subcomplex, 1
1417797_a_at	1.8	1810019J16Rik	69073	RIKEN cDNA 1810019J16 gene
1420836_at	1.8	4933433D23Rik	67554	RIKEN cDNA 4933433D23 gene
1428547_at	1.8	Nt5e	23959	5' nucleotidase, ecto
1426256_at	1.8	Timm17a	21854	translocator of inner mitochondrial membrane 17a
1448415_a_at	1.8	Sema3b	20347	sema domain, immunoglobulin domain (Ig), short basic domain, secreted, (semaphorin) 3B
1460214_at	1.8	Pcp4	18546	Purkinje cell protein 4
1433984_a_at	1.8	Mdh2	17448	malate dehydrogenase 2, NAD (mitochondrial)
1455972_x_at	1.8	Hadhsc	15107	L-3-hydroxyacyl-Coenzyme A dehydrogenase, short chain
1448700_at	1.8	G0s2	14373	G0/G1 switch gene 2
1455528_at	1.8
1424959_at	1.79	Anxa13	69787	annexin A13
1450098_at	1.79	0610010D20Rik	67432	RIKEN cDNA 0610010D20 gene
1452130_at	1.79	2310042M24Rik	66958	RIKEN cDNA 2310042M24 gene
1451084_at	1.79	Etfdh	66841	electron transferring flavoprotein, dehydrogenase
1436297_a_at	1.79	Grina	66168	glutamate receptor, ionotropic, N-methyl D-asparate-associated protein 1 (glutamate binding)
1449256_a_at	1.79	Rab11a	53869	RAB11a, member RAS oncogene family
1449000_at	1.79	D10Jhu81e	28295	DNA segment, Chr 10, Johns Hopkins University 81 expressed
1416954_at	1.79	Slc25a10	27376	solute carrier family 25 (mitochondrial carrier; dicarboxylate transporter), member 10
1423271_at	1.79	Gjb2	14619	gap junction membrane channel protein beta 2
1416971_at	1.79	Cox7a2	12866	cytochrome c oxidase, subunit VIIa 2
1447820_x_at	1.79
1424672_at	1.78	C630007L23Rik	240283	RIKEN cDNA C630007L23 gene
1448910_at	1.78	Pecr	111175	peroxisomal trans-2-enoyl-CoA reductase
1418073_at	1.78	Acate2	56360	acyl-Coenzyme A thioesterase 2, mitochondrial
1418503_at	1.78	Hspa9a	15526	heat shock protein, A
1423233_at	1.78	Cebpd	12609	CCAAT/enhancer binding protein (C/EBP), delta
1426264_at	1.77	Dlat	235339	dihydrolipoamide S-acetyltransferase (E2 component of pyruvate dehydrogenase complex)
1451562_at	1.77	BC006662	223267	cDNA sequence BC006662
1427899_at	1.77	1200013I08Rik	74132	RIKEN cDNA 1200013I08 gene
1423737_at	1.77	Ndufs3	68349	NADH dehydrogenase (ubiquinone) Fe-S protein 3
1418135_at	1.77	Mllt2h	17355	homolog of human MLLT2 unidentified gene
1417279_at	1.77	Itpr1	16438	inositol 1,4,5-triphosphate receptor 1
1439267_x_at	1.77	Cox5a	12858	cytochrome c oxidase, subunit Va
1439678_at	1.77
1424652_at	1.76	BC014699	232146	cDNA sequence BC014699
1455435_s_at	1.76	Chdh	218865	choline dehydrogenase
1454787_at	1.76	9530098M12Rik	208884	RIKEN cDNA 9530098M12 gene
1423710_at	1.76	Dlst	78920	dihydrolipoamide S-succinyltransferase (E2 component of 2-oxo-glutarate complex)
1428440_at	1.76	Slc25a12	78830	solute carrier family 25 (mitochondrial carrier, Aralar), member 12
1435333_at	1.76	1110007M04Rik	68493	RIKEN cDNA 1110007M04 gene
1449968_s_at	1.76	Acate3	64833	acyl-Coenzyme A thioesterase 3, mitochondrial
1455291_s_at	1.76	D6Ertd365e	52265	DNA segment, Chr 6, ERATO Doi 365, expressed
1460386_a_at	1.76	Slc1a1	20510	solute carrier family 1 (neuronal/epithelial high affinity glutamate transporter, system Xag), member 1
1456588_x_at	1.76	Cox5b	12859	cytochrome c oxidase, subunit Vb
1416292_at	1.76	Prdx3	11757	peroxiredoxin 3
1452124_at	1.76	Ank3	11735	ankyrin 3, epithelial
1443779_s_at	1.76
1423968_at	1.75	AI313915	223337	expressed sequence AI313915
1416727_a_at	1.75	Cyb5	109672	cytochrome b-5
1451326_at	1.75	1810013B01Rik	76491	RIKEN cDNA 1810013B01 gene
1452066_a_at	1.75	Ndfip2	76273	Nedd4 family interacting protein 2
1440354_at	1.75	9130013K24Rik	74559	RIKEN cDNA 9130013K24 gene
1416596_at	1.75	2210409B01Rik	70129	RIKEN cDNA 2210409B01 gene
1431980_a_at	1.75	2310045H08Rik	57344	RIKEN cDNA 2310045H08 gene
1449163_at	1.75	AI256711	24058	expressed sequence AI256711
1450850_at	1.75	Vil2	22350	villin 2
1418406_at	1.75	Pde8a	18584	phosphodiesterase 8A
1422474_at	1.75	Pde4b	18578	phosphodiesterase 4B, cAMP specific
1426215_at	1.75	Ddc	13195	dopa decarboxylase
1438938_x_at	1.75	Bcap37	12034	B-cell receptor-associated protein 37
1416328_a_at	1.75	Atp6v0e	11974	ATPase, H+ transporting, V0 subunit
1424440_at	1.74	Mrps6	121022	mitochondrial ribosomal protein S6
1433891_at	1.74	Gpr48	107515	G protein-coupled receptor 48
1460506_s_at	1.74	1810004I06Rik	68197	RIKEN cDNA 1810004I06 gene
1448198_a_at	1.74	Ndufb8	67264	NADH dehydrogenase (ubiquinone) 1 beta subcomplex 8
1436689_a_at	1.74	Aldh9a1	56752	aldehyde dehydrogenase 9, subfamily A1
1416381_a_at	1.74	Prdx5	54683	peroxiredoxin 5
1449324_at	1.74	Ero1l	50527	ERO1-like (S. cerevisiae)
1448244_at	1.74	Lypla1	18777	lysophospholipase 1
1418517_at	1.74	Irx3	16373	Iroquois related homeobox 3 (Drosophila)
1440999_at	1.74
1427909_at	1.73	2410015M20Rik	224904	RIKEN cDNA 2410015M20 gene
1448350_at	1.73	Asl	109900	argininosuccinate lyase
1438321_x_at	1.73	4930504E06Rik	75007	RIKEN cDNA 4930504E06 gene
1416633_a_at	1.73	5730536A07Rik	68250	RIKEN cDNA 5730536A07 gene
1452585_at	1.73	Mrps28	66230	mitochondrial ribosomal protein S28
1418127_a_at	1.73	Pdcd8	26926	programmed cell death 8
1418983_at	1.73	Cipp	12695	channel-interacting PDZ domain protein
1420827_a_at	1.73	Ccng1	12450	cyclin G1
1455121_at	1.73
1455126_x_at	1.73
1451490_at	1.72	Lyplal1	226791	lysophospholipase-like 1
1426867_at	1.72	Dmrt2	226049	doublesex and mab-3 related transcription factor 2
1422076_at	1.72	Pte2b	171282	peroxisomal acyl-CoA thioesterase 2B
1422606_at	1.72	C1qtnf3	81799	C1q and tumor necrosis factor related protein 3
1435112_a_at	1.72	Atp5h	71679	ATP synthase, H+ transporting, mitochondrial F0 complex, subunit d
1419547_at	1.72	1110025H10Rik	68636	RIKEN cDNA 1110025H10 gene
1423692_at	1.72	Ndufa8	68375	NADH dehydrogenase (ubiquinone) 1 alpha subcomplex, 8
1418996_a_at	1.72	4930469P12Rik	67636	RIKEN cDNA 4930469P12 gene
1428975_at	1.72	1700017I11Rik	66329	RIKEN cDNA 1700017I11 gene
1453651_a_at	1.72	Brp44l	55951	brain protein 44-like
1451274_at	1.72	Ogdh	18293	oxoglutarate dehydrogenase (lipoamide)
1433486_at	1.72	Clcn3	12725	chloride channel 3
1434053_x_at	1.72	Atp5k	11958	ATP synthase, H+ transporting, mitochondrial F1F0 complex, subunit e
1449791_x_at	1.72
1437868_at	1.71	BC023892	320335	cDNA sequence BC023892
1424024_at	1.71	Mcfd2	193813	multiple coagulation factor deficiency 2
1436757_a_at	1.71	Cox6b	110323	cytochrome c oxidase, subunit VIb
1423693_at	1.71	Ela1	109901	elastase 1, pancreatic
1460576_at	1.71	4833405E05Rik	107371	RIKEN cDNA 4833405E05 gene
1416950_at	1.71	Tnfaip8	106869	tumor necrosis factor, alpha-induced protein 8
1420493_a_at	1.71	Pcyt2	68671	phosphate cytidylyltransferase 2, ethanolamine
1455800_x_at	1.71	1110030L07Rik	68653	RIKEN cDNA 1110030L07 gene
1431394_a_at	1.71	4921513O20Rik	66725	RIKEN cDNA 4921513O20 gene
1416910_at	1.71	Dnajd1	66148	DnaJ (Hsp40) homolog, subfamily D, member 1
1448529_at	1.71	Thbd	21824	thrombomodulin
1417053_at	1.71	Phb	18673	prohibitin
1437347_at	1.71	Ednrb	13618	endothelin receptor type B
1434491_a_at	1.71	Cox6c	12864	cytochrome c oxidase, subunit VIc
1424047_at	1.7	2500002K03Rik	232449	RIKEN cDNA 2500002K03 gene
1454918_at	1.7	Agps	228061	alkylglycerone phosphate synthase
1460341_at	1.7	Plekhb2	226971	pleckstrin homology domain containing, family B (evectins) member 2
1440847_at	1.7	Mtss1	211401	metastasis suppressor 1
1448426_at	1.7	Sardh	192166	sarcosine dehydrogenase
1416495_s_at	1.7	Ndufs5	170658	NADH dehydrogenase (ubiquinone) Fe-S protein 5
1420654_a_at	1.7	Gbe1	74185	glucan (1,4-alpha-), branching enzyme 1
1450878_at	1.7	2210417O06Rik	66527	RIKEN cDNA 2210417O06 gene
1449886_a_at	1.7	Timm10	30056	translocase of inner mitochondrial membrane 10 homolog (yeast)
1421096_at	1.7	Trpc1	22063	transient receptor potential cation channel, subfamily C, member 1
1437767_s_at	1.7	Rbl2	19651	retinoblastoma-like 2
1426441_at	1.7	Slc11a2	18174	solute carrier family 11 (proton-coupled divalent metal ion transporters), member 2
1417825_at	1.7	Es10	13885	esterase 10
1439596_at	1.7
1424383_at	1.69	BC003277	214359	cDNA sequence BC003277
1421422_at	1.69	AF397014	192136	cDNA sequence AF397014
1435197_at	1.69	2900092D14Rik	73100	RIKEN cDNA 2900092D14 gene
1424541_at	1.69	1110020A09Rik	70397	RIKEN cDNA 1110020A09 gene
1428465_at	1.69	5033425B17Rik	69804	RIKEN cDNA 5033425B17 gene
1422677_at	1.69	Dgat2	67800	diacylglycerol O-acyltransferase 2
1416567_s_at	1.69	Atp5e	67126	ATP synthase, H+ transporting, mitochondrial F1 complex, epsilon subunit
1416668_at	1.69	4921531G14Rik	66736	RIKEN cDNA 4921531G14 gene
1433513_x_at	1.69	2410011G03Rik	66414	RIKEN cDNA 2410011G03 gene
1448956_at	1.69	Stard10	56018	START domain containing 10
1417418_s_at	1.69	Cox6a1	12861	cytochrome c oxidase, subunit VI a, polypeptide 1
1450109_s_at	1.69	Abcc2	12780	ATP-binding cassette, sub-family C (CFTR/MRP), member 2
1426607_at	1.69
1435465_at	1.69
1444032_at	1.69
1446167_at	1.69
1436890_at	1.68	5730445F03Rik	227620	RIKEN cDNA 5730445F03 gene
1448507_at	1.68	Efhd1	98363	EF hand domain containing 1
1452473_at	1.68	E130201N16Rik	78004	RIKEN cDNA E130201N16 gene
1435864_a_at	1.68	1810063B05Rik	67892	RIKEN cDNA 1810063B05 gene
1448331_at	1.68	Ndufb7	66916	NADH dehydrogenase (ubiquinone) 1 beta subcomplex, 7
1418329_at	1.68	2810003H13Rik	66522	RIKEN cDNA 2810003H13 gene
1439760_x_at	1.68	Upk1b	22268	uroplakin 1B
1434194_at	1.68	Mtap2	17756	microtubule-associated protein 2
1420997_a_at	1.68	Gpi1	14751	glucose phosphate isomerase 1
1417588_at	1.68	Galnt3	14425	UDP-N-acetyl-alpha-D-galactosamine:polypeptide N-acetylgalactosaminyltransferase 3
1416010_a_at	1.68	Ehd1	13660	EH-domain containing 1
1417089_a_at	1.68	Ckmt1	12716	creatine kinase, mitochondrial 1, ubiquitous
1460607_at	1.68
1418885_a_at	1.67	Idh3b	170718	isocitrate dehydrogenase 3 (NAD+) beta
1443579_s_at	1.67	R75183	97998	expressed sequence R75183
1451030_at	1.67	Akr1c21	77337	aldo-keto reductase family 1, member C21
1425057_at	1.67	0610038K03Rik	68371	RIKEN cDNA 0610038K03 gene
1417659_at	1.67	Vps29	56433	vacuolar protein sorting 29 (S. pombe)
1423158_at	1.67	Gnpnat1	54342	glucosamine-phosphate N-acetyltransferase 1
1421106_at	1.67	Jag1	16449	jagged 1
1427482_a_at	1.67	Car8	12319	carbonic anhydrase 8
1451370_at	1.67
1452504_s_at	1.67
1438452_at	1.66	A630080F05Rik	320186	RIKEN cDNA A630080F05 gene
1437306_at	1.66	C130092O11	232035	hypothetical protein C130092O11
1428181_at	1.66	Etfb	110826	electron transferring flavoprotein, beta polypeptide
1428071_at	1.66	1110038D17Rik	68778	RIKEN cDNA 1110038D17 gene
1459810_at	1.66	1110008F13Rik	67388	RIKEN cDNA 1110008F13 gene
1455285_at	1.66	Slc31a1	20529	solute carrier family 31, member 1
1425012_at	1.66	Gng5	14707	guanine nucleotide binding protein (G protein), gamma 5 subunit
1450667_a_at	1.66	Cs	12974	citrate synthase
1435732_x_at	1.66	Atp6v0c	11984	ATPase, H+ transporting, V0 subunit C
1454714_x_at	1.65	Phgdh	236539	3-phosphoglycerate dehydrogenase
1419687_at	1.65	D930010J01Rik	107227	RIKEN cDNA D930010J01 gene
1417745_at	1.65	Cpn1	93721	carboxypeptidase N, polypeptide 1
1424573_at	1.65	3110020O18Rik	73130	RIKEN cDNA 3110020O18 gene
1428588_a_at	1.65	2810443J12Rik	67228	RIKEN cDNA 2810443J12 gene
1451504_at	1.65	Chchd3	66075	coiled-coil-helix-coiled-coil-helix domain containing 3
1417574_at	1.65	Cxcl12	20315	chemokine (C-X-C motif) ligand 12
1417444_at	1.65	E2f5	13559	E2F transcription factor 5
1420731_a_at	1.65	Csrp2	13008	cysteine and glycine-rich protein 2
1420909_at	1.65
1429708_at	1.65
1454866_s_at	1.64	Clic6	209195	chloride intracellular channel 6
1450744_at	1.64	Ell2	192657	elongation factor RNA polymerase II 2
1452341_at	1.64	Echs1	93747	enoyl Coenzyme A hydratase, short chain, 1, mitochondrial
1416609_at	1.64	BC004004	80748	cDNA sequence BC004004
1424692_at	1.64	2810055F11Rik	67217	RIKEN cDNA 2810055F11 gene
1450860_at	1.64	Lap3	66988	leucine aminopeptidase 3
1448589_at	1.64	Ndufb5	66046	NADH dehydrogenase (ubiquinone) 1 beta subcomplex, 5
1436994_a_at	1.64	Hist1h1c	50708	histone 1, H1c
1416345_at	1.64	Timm8a	30058	translocase of inner mitochondrial membrane 8 homolog a (yeast)
1420824_at	1.64	Sema4d	20354	sema domain, immunoglobulin domain (Ig), transmembrane domain (TM) and short cytoplasmic domain, (semaphorin) 4D
1428210_s_at	1.64	Chuk	12675	conserved helix-loop-helix ubiquitous kinase
1428603_at	1.63	Glcci1	170772	glucocorticoid induced transcript 1
1451586_at	1.63	Tegt	110213	testis enhanced gene transcript
1416057_at	1.63	Np15	104130	nuclear protein 15.6
1418706_at	1.63	Slc38a3	76257	solute carrier family 38, member 3
1448539_a_at	1.63	0610006H10Rik	71670	RIKEN cDNA 0610006H10 gene
1417094_at	1.63	Bach	70025	brain acyl-CoA hydrolase
1419367_at	1.63	Decr1	67460	2,4-dienoyl CoA reductase 1, mitochondrial
1430713_s_at	1.63	Grim19	67184	genes associated with retinoid-IFN-induced mortality 19
1417348_at	1.63	2310039H08Rik	67101	RIKEN cDNA 2310039H08 gene
1454640_at	1.63	1810049H20Rik	66433	RIKEN cDNA 1810049H20 gene
1460698_a_at	1.63	1810029G24Rik	66286	RIKEN cDNA 1810029G24 gene
1416655_at	1.63	1500002I11Rik	59048	RIKEN cDNA 1500002I11 gene
1416059_at	1.63	Sec23b	27054	SEC23B (S. cerevisiae)
1427441_a_at	1.63	Suclg2	20917	succinate-Coenzyme A ligase, GDP-forming, beta subunit
1448621_a_at	1.63	Smpd1	20597	sphingomyelin phosphodiesterase 1, acid lysosomal
1422898_s_at	1.63	Slc22a12	20521	solute carrier family 22 (organic anion/cation transporter), member 12
1418153_at	1.63	Lama1	16772	laminin, alpha 1
1426235_a_at	1.63	Glul	14645	glutamate-ammonia ligase (glutamine synthase)
1418321_at	1.63	Dci	13177	dodecenoyl-Coenzyme A delta isomerase (3,2 trans-enoyl-Coenyme A isomerase)
1421811_at	1.63
1435134_at	1.62	B230106I24Rik	320024	RIKEN cDNA B230106I24 gene
1449935_a_at	1.62	Dnaja3	83945	DnaJ (Hsp40) homolog, subfamily A, member 3
1416500_at	1.62	Sacm1l	83493	SAC1 (supressor of actin mutations 1, homolog)-like (S. cerevisiae)
1428749_at	1.62	6430411K14Rik	76881	RIKEN cDNA 6430411K14 gene
1453139_at	1.62	0610016O18Rik	67993	RIKEN cDNA 0610016O18 gene
1453229_s_at	1.62	2610041P16Rik	66576	RIKEN cDNA 2610041P16 gene
1422241_a_at	1.62	Ndufa1	54405	NADH dehydrogenase (ubiquinone) 1 alpha subcomplex, 1
1423025_a_at	1.62	Schip1	30953	schwannomin interacting protein 1
1416174_at	1.62	Rbbp9	26450	retinoblastoma binding protein 9
1450276_a_at	1.62	Scin	20259	scinderin
1438097_at	1.62	Rab20	19332	RAB20, member RAS oncogene family
1433842_at	1.62	Lrrfip1	16978	leucine rich repeat (in FLII) interacting protein 1
1437301_a_at	1.62	Dvl1	13542	dishevelled, dsh homolog 1 (Drosophila)
1434897_a_at	1.62	Slc25a4	11739	solute carrier family 25 (mitochondrial carrier; adenine nucleotide translocator), member 4
1416225_at	1.62	Adh1	11522	alcohol dehydrogenase 1 (class I)
1426367_at	1.62
1443126_at	1.62
AFFX-BioDn-5_at	1.62
1438989_s_at	1.61	B130021B11Rik	320860	RIKEN cDNA B130021B11 gene
1417403_at	1.61	Elovl6	170439	ELOVL family member 6, elongation of long chain fatty acids (yeast)
1424124_at	1.61	2410013I23Rik	76763	RIKEN cDNA 2410013I23 gene
1453412_a_at	1.61	Sec14l1	74136	SEC14-like 1 (S. cerevisiae)
1449194_at	1.61	Mrps25	64658	mitochondrial ribosomal protein S25
1418457_at	1.61	Cxcl14	57266	chemokine (C-X-C motif) ligand 14
1438843_x_at	1.61	Mtch2	56428	mitochondrial carrier homolog 2 (C. elegans)
1451266_at	1.61	Mrpl50	28028	mitochondrial ribosomal protein L50
1448233_at	1.61	Prnp	19122	prion protein
1425182_x_at	1.61	Klk9	13648	kallikrein 9
1443814_x_at	1.61	Ctsh	13036	cathepsin H
1433604_x_at	1.61	Aldo1	11674	aldolase 1, A isoform
1439645_at	1.61
1443939_at	1.61
1437012_x_at	1.6	9330170P05Rik	223864	RIKEN cDNA 9330170P05 gene
1435628_x_at	1.6	LOC215866	215866	hypothetical protein LOC215866
1440834_at	1.6	C330021F16Rik	109342	RIKEN cDNA C330021F16 gene
1441137_at	1.6	Bicc1	83675	bicaudal C homolog 1 (Drosophila)
1429060_at	1.6	9430072K23Rik	77292	RIKEN cDNA 9430072K23 gene
1455089_at	1.6	Gng12	72111	guanine nucleotide binding protein (G protein), gamma 12
1435074_at	1.6	2310036D22Rik	71900	RIKEN cDNA 2310036D22 gene
1452626_a_at	1.6	1810014F10Rik	69064	RIKEN cDNA 1810014F10 gene
1418444_a_at	1.6	Mir16	56209	membrane interacting protein of RGS16
1419572_a_at	1.6	Abcd4	19300	ATP-binding cassette, sub-family D (ALD), member 4
1424719_a_at	1.6	Mapt	17762	microtubule-associated protein tau
1424113_at	1.6	Lamb1-1	16777	laminin B1 subunit 1
1415856_at	1.6	Emb	13723	embigin
1450883_a_at	1.6	Cd36	12491	CD36 antigen
1433562_s_at	1.6	Atp5f1	11950	ATP synthase, H+ transporting, mitochondrial F0 complex, subunit b, isoform 1
1456728_x_at	1.6	Aco1	11428	aconitase 1
1423947_at	1.6
1424996_at	1.6
1438879_at	1.6
1439849_at	1.6
1457033_at	1.6
1457449_at	1.6
1456413_at	1.59	9430063L05Rik	229622	RIKEN cDNA 9430063L05 gene
1454862_at	1.59	C820004H04Rik	208177	RIKEN cDNA C820004H04 gene
1438955_x_at	1.59	Ppif	105675	peptidylprolyl isomerase F (cyclophilin F)
1452784_at	1.59	1110004F14Rik	76298	RIKEN cDNA 1110004F14 gene
1451895_a_at	1.59	Dhcr24	74754	24-dehydrocholesterol reductase
1424782_at	1.59	2610318G18Rik	67171	RIKEN cDNA 2610318G18 gene
1433516_a_at	1.59	1110002M09Rik	66915	RIKEN cDNA 1110002M09 gene
1448300_at	1.59	Mgst3	66447	microsomal glutathione S-transferase 3
1455006_at	1.59	2310016M24Rik	66379	RIKEN cDNA 2310016M24 gene
1419363_a_at	1.59	Mrpl35	66223	mitochondrial ribosomal protein L35
1417912_at	1.59	0610009E20Rik	66048	RIKEN cDNA 0610009E20 gene
1421847_at	1.59	Wsb2	59043	WD repeat and SOCS box-containing 2
1419725_at	1.59	Slc26a4	23985	solute carrier family 26, member 4
1427347_s_at	1.59	Tubb2	22151	tubulin, beta 2
1418547_at	1.59	Tfpi2	21789	tissue factor pathway inhibitor 2
1418118_at	1.59	Slc22a1	20517	solute carrier family 22 (organic cation transporter), member 1
1419814_s_at	1.59	S100a1	20193	S100 calcium binding protein A1
1425364_a_at	1.59	Slc3a2	17254	solute carrier family 3 (activators of dibasic and neutral amino acid transport), member 2
1448665_at	1.59	Dmd	13405	dystrophin, muscular dystrophy
1417507_at	1.59	Cyb561	13056	cytochrome b-561
1449145_a_at	1.59	Cav	12389	caveolin, caveolae protein
1433596_at	1.59
1457215_at	1.59
1437982_x_at	1.58	2900026G05Rik	226139	RIKEN cDNA 2900026G05 gene
1429071_at	1.58	B230207H15Rik	109264	RIKEN cDNA B230207H15 gene
1420769_at	1.58	D11Lgp2e	80861	DNA segment, Chr 11, Lothar Hennighausen 2, expressed
1424899_at	1.58	4933408N02Rik	74080	RIKEN cDNA 4933408N02 gene
1435315_s_at	1.58	2900034E22Rik	72904	RIKEN cDNA 2900034E22 gene
1438181_x_at	1.58	2410018G23Rik	69742	RIKEN cDNA 2410018G23 gene
1419665_a_at	1.58	Nupr1	56312	nuclear protein 1
1448132_at	1.58	Slc19a1	20509	solute carrier family 19 (sodium/hydrogen exchanger), member 1
1448825_at	1.58	Pdk2	18604	pyruvate dehydrogenase kinase, isoenzyme 2
1454783_at	1.58	Il13ra1	16164	interleukin 13 receptor, alpha 1
1433615_at	1.57	B930062P21Rik	320709	RIKEN cDNA B930062P21 gene
1419401_at	1.57	Asb13	142688	ankyrin repeat and SOCS box-containing protein 13
1428897_at	1.57	2610029I01Rik	77032	RIKEN cDNA 2610029I01 gene
1429049_at	1.57	1200013B22Rik	74137	RIKEN cDNA 1200013B22 gene
1453004_at	1.57	3110004L20Rik	73102	RIKEN cDNA 3110004L20 gene
1428553_at	1.57	2900070E19Rik	73046	RIKEN cDNA 2900070E19 gene
1453111_a_at	1.57	3010027G13Rik	68066	RIKEN cDNA 3010027G13 gene
1423242_at	1.57	Mrps36	66128	mitochondrial ribosomal protein S36
1423716_s_at	1.57	0610008F14Rik	66043	RIKEN cDNA 0610008F14 gene
1422605_at	1.57	Ppp1r1a	58200	protein phosphatase 1, regulatory (inhibitor) subunit 1A
1416480_a_at	1.57	Hig1	56295	hypoxia induced gene 1
1427323_s_at	1.57	D11Ertd498e	52639	DNA segment, Chr 11, ERATO Doi 498, expressed
1424684_at	1.57	Rab5c	19345	RAB5C, member RAS oncogene family
1418560_at	1.57	Pdha1	18597	pyruvate dehydrogenase E1 alpha 1
1424110_a_at	1.57	Nme1	18102	expressed in non-metastatic cells 1, protein
1423195_at	1.57	Hiat1	15247	hippocampus abundant gene transcript 1
1423345_at	1.57	Degs	13244	degenerative spermatocyte homolog (Drosophila)
1416772_at	1.57	Cpt2	12896	carnitine palmitoyltransferase 2
1437287_at	1.57
1442336_at	1.57
1443983_at	1.57
1457896_at	1.57
1426462_at	1.56	Gphn	268566	gephyrin
1436532_at	1.56	C730036H08	245038	hypothetical protein C730036H08
1451240_a_at	1.56	Glo1	109801	glyoxalase 1
1428867_at	1.56	4933417E01Rik	74463	RIKEN cDNA 4933417E01 gene
1447517_at	1.56	2610528A15Rik	72198	RIKEN cDNA 2610528A15 gene
1438678_at	1.56	1500011K16Rik	67885	RIKEN cDNA 1500011K16 gene
1428556_at	1.56	2610022G08Rik	66459	RIKEN cDNA 2610022G08 gene
1419161_a_at	1.56	Nox4	50490	NADPH oxidase 4
1416686_at	1.56	Plod2	26432	procollagen lysine, 2-oxoglutarate 5-dioxygenase 2
1416999_at	1.56	Smpd2	20598	sphingomyelin phosphodiesterase 2, neutral
1416373_at	1.56	Nfs1	18041	nitrogen fixation gene 1 (S. cerevisiae)
1415966_a_at	1.56	Ndufv1	17995	NADH dehydrogenase (ubiquinone) flavoprotein 1
1424085_at	1.56	Ndufa4	17992	NADH dehydrogenase (ubiquinone) 1 alpha subcomplex, 4
1450958_at	1.56	Tm4sf1	17112	transmembrane 4 superfamily member 1
1416667_at	1.56	Ebp	13595	phenylalkylamine Ca2+ antagonist (emopamil) binding protein
1423611_at	1.56	Akp2	11647	alkaline phosphatase 2, liver
1427820_at	1.56
1437069_at	1.55	D330025H14Rik	319994	RIKEN cDNA D330025H14 gene
1451512_s_at	1.55	Hibch	227095	3-hydroxyisobutyryl-Coenzyme A hydrolase
1425025_at	1.55	BC022145	217203	cDNA sequence BC022145
1454617_at	1.55	Arrdc3	105171	arrestin domain containing 3
1436479_a_at	1.55	Dpp7	83768	dipeptidylpeptidase 7
1452679_at	1.55	2410129E14Rik	73710	RIKEN cDNA 2410129E14 gene
1428136_at	1.55	2210415K03Rik	72362	RIKEN cDNA 2210415K03 gene
1428689_at	1.55	1300019N10Rik	71767	RIKEN cDNA 1300019N10 gene
1417807_at	1.55	2700038N03Rik	70240	RIKEN cDNA 2700038N03 gene
1455875_x_at	1.55	Tm9sf2	68059	transmembrane 9 superfamily member 2
1418004_a_at	1.55	1810009M01Rik	65963	RIKEN cDNA 1810009M01 gene
1423584_at	1.55	Igfbp7	29817	insulin-like growth factor binding protein 7
1448203_at	1.55	Atp5l	27425	ATP synthase, H+ transporting, mitochondrial F0 complex, subunit g
1425129_a_at	1.55	Taldo1	21351	transaldolase 1
1448366_at	1.55	Stx1a	20907	syntaxin 1A (brain)
1416789_at	1.55	Idh3g	15929	isocitrate dehydrogenase 3 (NAD+), gamma
1438948_x_at	1.55	Bzrp	12257	benzodiazepine receptor, peripheral
1415752_at	1.55
1434930_at	1.54	Tpcn1	252972	two pore channel 1
1423952_a_at	1.54	Krt2-7	110310	keratin complex 2, basic, gene 7
1434472_at	1.54	5031436O03Rik	109015	RIKEN cDNA 5031436O03 gene
1431057_a_at	1.54	2310046G15Rik	76453	RIKEN cDNA 2310046G15 gene
1455025_at	1.54	1700020G04Rik	75552	RIKEN cDNA 1700020G04 gene
1429960_at	1.54	4930438A08Rik	73988	RIKEN cDNA 4930438A08 gene
1458345_s_at	1.54	Colec11	71693	collectin sub-family member 11
1428635_at	1.54	1810030M08Rik	69156	RIKEN cDNA 1810030M08 gene
1418439_at	1.54	2900055D03Rik	67270	RIKEN cDNA 2900055D03 gene
1435863_at	1.54	Commd6	66200	COMM domain containing 6
1416000_a_at	1.54	Prdx1	18477	peroxiredoxin 1
1437132_x_at	1.54	Nedd9	18003	neural precursor cell expressed, developmentally down-regulated gene 9
1417368_s_at	1.54	Ndufa2	17991	NADH dehydrogenase (ubiquinone) 1 alpha subcomplex, 2
1456010_x_at	1.54	Hes5	15208	hairy and enhancer of split 5 (Drosophila)
1417716_at	1.54	Got2	14719	glutamate oxaloacetate transaminase 2, mitochondrial
1438851_x_at	1.54	Cldn1	12737	claudin 1
1443620_at	1.54
1447754_x_at	1.54
1433458_at	1.53	E330021D16Rik	243676	RIKEN cDNA E330021D16 gene
1437838_x_at	1.53	Grsf1	231413	G-rich RNA sequence binding factor 1
1434308_at	1.53	BC042513	215113	cDNA sequence BC042513
1436719_at	1.53	Slc35f1	215085	solute carrier family 35, member F1
1427261_at	1.53	BC037006	211652	cDNA sequence BC037006
1429534_a_at	1.53	Immt	76614	inner membrane protein, mitochondrial
1424351_at	1.53	1600023A02Rik	67701	RIKEN cDNA 1600023A02 gene
1447277_s_at	1.53	Pcyox1	66881	prenylcysteine oxidase 1
1423073_at	1.53	0610011D08Rik	66588	RIKEN cDNA 0610011D08 gene
1427921_s_at	1.53	1110046L09Rik	66531	RIKEN cDNA 1110046L09 gene
1416877_a_at	1.53	Mrpl51	66493	mitochondrial ribosomal protein L51
1419096_at	1.53	Apom	55938	apolipoprotein M
1436770_x_at	1.53	Psma1	26440	proteasome (prosome, macropain) subunit, alpha type 1
1428782_a_at	1.53	Uqcrc1	22273	ubiquinol-cytochrome c reductase core protein 1
