# Supplementary material for: Gene expression profiles in developing nephrons using Lim1 metanephric mesenchyme-specific conditional mutant mice
Source: BMC Nephrol. 2006 Feb 7;7:1. doi: 10.1186/1471-2369-7-1 (PMC1413522; doi:10.1186/1471-2369-7-1)
Supplement: Additional file 5 — E14.5 nephron gene list. Sorted by E14.5C/E14.5M; 41 genes showed a more than 2 fold change; top 1,000 genes. [file 1471-2369-7-1-S5.xls]

## Sheet: Add5.txt
Additional file 5 - E14.5 nephron gene list
Sorted by E14.5C/E14.5M; 41 genes showed a more than 2 fold change; top 1,000 genes.
AFFYID	VALUE	SYMBOL	LOCUSLINK	GENENAME
1418138_at	7.22	Sult1d1	53315	sulfotransferase family 1D, member 1
1418654_at	7.05	Hao3	56185	hydroxyacid oxidase (glycolate oxidase) 3
1419378_a_at	5.71	Fxyd2	11936	FXYD domain-containing ion transport regulator 2
1427000_at	5.7	Hnf4	15378	hepatic nuclear factor 4
1435064_a_at	4.26	Nx17	57394	kidney-specific membrane protein
1449340_at	4.16	Sostdc1	66042	sclerostin domain containing 1
1417185_at	4.05	Ly6a	110454	lymphocyte antigen 6 complex, locus A
1434188_at	3.38	AW210596	240638	expressed sequence AW210596
1451194_at	3.27	Aldo2	230163	aldolase 2, B isoform
1435308_at	3.13	9930038N01Rik		RIKEN cDNA 9930038N01 gene
1449890_at	3.07	0610033E06Rik	112417	RIKEN cDNA 0610033E06 gene
1435521_at	2.87	Msi2h	76626	Musashi homolog 2 (Drosophila)
1439036_a_at	2.83	Atp1b1	11931	ATPase, Na+/K+ transporting, beta 1 polypeptide
1456010_x_at	2.67	Hes5	15208	hairy and enhancer of split 5 (Drosophila)
1418395_at	2.55	1300013J15Rik	67473	RIKEN cDNA 1300013J15 gene
1423411_at	2.51	BC013481	245945	cDNA sequence BC013481
1431701_a_at	2.51	Pdzk1	59020	PDZ domain containing 1
1436283_at	2.5	D630042F21Rik	330428	RIKEN cDNA D630042F21 gene
1460431_at	2.45	Gcnt1	14537	glucosaminyl (N-acetyl) transferase 1, core 2
1459973_x_at	2.38	Dpp4	13482	Dipeptidylpeptidase 4
1452320_at	2.37	Lrp2	14725	low density lipoprotein receptor-related protein 2
1460214_at	2.35	Pcp4	18546	Purkinje cell protein 4
1421040_a_at	2.35	Gsta2	14858	glutathione S-transferase, alpha 2 (Yc2)
1456190_a_at	2.29	MGC37245	233799	hypothetical protein MGC37245
1438130_at	2.28	BB427389		BB427389
1449967_at	2.27	Sim1	20464	single-minded 1
1416833_at	2.26	Keg1	64697	kidney expressed gene 1
1440351_at	2.24	BG064527		BG064527
1437605_at	2.2	Nphs2	170484	nephrosis 2 homolog, podocin (human)
1453319_at	2.2	2610511G16Rik	67500	RIKEN cDNA 2610511G16 gene
1423279_at	2.16	Slc34a1	20505	solute carrier family 34 (sodium phosphate), member 1
1420098_s_at	2.15	2700008B19Rik	217026	RIKEN cDNA 2700008B19 gene
1434136_at	2.14	6332401O19Rik	319832	RIKEN cDNA 6332401O19 gene
1440771_at	2.11	9130423L19Rik	74570	RIKEN cDNA 9130423L19 gene
1428909_at	2.11	C85657		C85657
1450771_at	2.1	Fut9	14348	fucosyltransferase 9
1420136_a_at	2.1	5730493B19Rik		RIKEN cDNA 5730493B19 gene
1447123_at	2.07	AU022045		AU022045
1421106_at	2.06	Jag1	16449	jagged 1
1427729_at	2.02	Ehd2	259300	EH-domain containing 2
1436261_at	2.01	2610510D13Rik	229279	RIKEN cDNA 2610510D13 gene
1424713_at	1.93	Calml4	75600	calmodulin-like 4
1422824_s_at	1.92	Eps8	13860	epidermal growth factor receptor pathway substrate 8
1456022_at	1.89	B230339E18Rik	320053	RIKEN cDNA B230339E18 gene
1452638_s_at	1.89
1437534_at	1.88
1425140_at	1.87	Lactb2	212442	lactamase, beta 2
1442128_at	1.87
1426260_a_at	1.86	Ugt1a2	22236	UDP-glucuronosyltransferase 1 family, member 2
1426114_at	1.86
1454849_x_at	1.85	Clu	12759	clusterin
1424683_at	1.84	1810015C04Rik	66270	RIKEN cDNA 1810015C04 gene
1422135_at	1.84	Zfp146	26465	zinc finger protein 146
1440924_at	1.83	C330014J10Rik	240641	RIKEN cDNA C330014J10 gene
1430151_at	1.82	Nisch	64652	nischarin
1452077_at	1.81	Ddx3y	26900	DEAD (Asp-Glu-Ala-Asp) box polypeptide 3, Y-linked
1451716_at	1.81	Mafb	16658	v-maf musculoaponeurotic fibrosarcoma oncogene family, protein B (avian)
1446102_at	1.81
1446834_at	1.81
1438989_s_at	1.8	B130021B11Rik	320860	RIKEN cDNA B130021B11 gene
1419314_at	1.8	Tinag	26944	tubulointerstitial nephritis antigen
1445682_at	1.79	2700099C18Rik	77022	RIKEN cDNA 2700099C18 gene
1433044_at	1.79	5430420N07Rik	71433	RIKEN cDNA 5430420N07 gene
1435201_at	1.77	0610009B10Rik	68344	RIKEN cDNA 0610009B10 gene
1445123_at	1.77
1458854_at	1.74
1424842_a_at	1.73	0610025G21Rik	231532	RIKEN cDNA 0610025G21 gene
1447252_s_at	1.73	Mep1a	17287	meprin 1 alpha
1441823_at	1.72	E330020C23	328365	hypothetical protein E330020C23
1423340_at	1.72	Tcfap2b	21419	transcription factor AP-2 beta
1422703_at	1.72	Gyk	14933	glycerol kinase
1436968_x_at	1.71	4930429H24Rik	75785	RIKEN cDNA 4930429H24 gene
1459719_at	1.71	Mrpl19	56284	mitochondrial ribosomal protein L19
1426951_at	1.71	Crim1	50766	cysteine-rich motor neuron 1
1417275_at	1.71	Mal	17153	myelin and lymphocyte protein, T-cell differentiation protein
1449416_at	1.71	Fzd4	14366	frizzled homolog 4 (Drosophila)
1424598_at	1.71	Ddx6	13209	DEAD (Asp-Glu-Ala-Asp) box polypeptide 6
1439554_at	1.71
1457582_at	1.71
1447473_at	1.7
1457343_at	1.7
1458305_at	1.7
1438773_at	1.69	Steap2	74051	six transmembrane epithelial antigen of prostate 2
1442604_at	1.69
1442404_at	1.68	B530004O11Rik	319677	RIKEN cDNA B530004O11 gene
1415938_at	1.68	Spink3	20730	serine protease inhibitor, Kazal type 3
1448261_at	1.68	Cdh1	12550	cadherin 1
1437001_at	1.68
1437079_at	1.67	Slc18a2	214084	solute carrier family 18 (vesicular monoamine), member 2
1439757_s_at	1.67	Epha4	13838	Eph receptor A4
1419038_a_at	1.67	Csnk2a1	12995	casein kinase II, alpha 1 polypeptide
1455980_a_at	1.66	8430435B07Rik	71530	RIKEN cDNA 8430435B07 gene
1439040_at	1.66	Cenpe	16550	centromere protein E
1417419_at	1.66	Ccnd1	12443	cyclin D1
1429659_at	1.65	Smc2l1	14211	SMC2 structural maintenance of chromosomes 2-like 1 (yeast)
1416661_at	1.65	Eif3s10	13669	eukaryotic translation initiation factor 3, subunit 10 (theta)
1424893_at	1.64	Ndel1	83431	nuclear distribution gene E-like homolog 1 (A. nidulans)
1434510_at	1.64	1810018P12Rik	74170	RIKEN cDNA 1810018P12 gene
1426155_a_at	1.63	Osr2	107587	odd-skipped related 2 (Drosophila)
1456741_s_at	1.63	App	11820	amyloid beta (A4) precursor protein
1459731_at	1.63
1438069_a_at	1.61	Rbm5	83486	RNA binding motif protein 5
1428025_s_at	1.61	1110020B03Rik	71795	RIKEN cDNA 1110020B03 gene
1453550_a_at	1.61	3732409C05Rik	67420	RIKEN cDNA 3732409C05 gene
1448458_at	1.61	Top2b	21974	topoisomerase (DNA) II beta
1437751_at	1.6	A830037N07Rik	320239	RIKEN cDNA A830037N07 gene
1415988_at	1.6	Hdlbp	110611	high density lipoprotein (HDL) binding protein
1431057_a_at	1.6	2310046G15Rik	76453	RIKEN cDNA 2310046G15 gene
1436446_at	1.6	2310007O11Rik	74177	RIKEN cDNA 2310007O11 gene
1422553_at	1.6	Pten	19211	phosphatase and tensin homolog
1459371_at	1.6
1429432_at	1.59	1810043M20Rik	66504	RIKEN cDNA 1810043M20 gene
1437767_s_at	1.59	Rbl2	19651	retinoblastoma-like 2
1460336_at	1.59	Ppargc1a	19017	peroxisome proliferative activated receptor, gamma, coactivator 1 alpha
1425606_at	1.58	Slc5a8	216225	solute carrier family 5 (iodide transporter), member 8
1425522_at	1.58	2610015J01Rik	70221	RIKEN cDNA 2610015J01 gene
1447299_at	1.58
1458447_at	1.57	Lek1	108000	leucine, glutamic acid, lysine family 1 protein
1433891_at	1.57	Gpr48	107515	G protein-coupled receptor 48
1433977_at	1.57	AW536289	104645	expressed sequence AW536289
1418507_s_at	1.57	D130043N08Rik	103250	RIKEN cDNA D130043N08 gene
1456112_at	1.57	C77892	96875	expressed sequence C77892
1429216_at	1.57	AY424292	70746	cDNA sequence AY424292
1439847_s_at	1.57	B130052C06Rik	30922	RIKEN cDNA B130052C06 gene
1441520_at	1.57	Calmbp1	12316	calmodulin binding protein 1
1441397_at	1.57
1441448_at	1.57
1432646_a_at	1.56	2900097C17Rik	347740	RIKEN cDNA 2900097C17 gene
1455151_at	1.56	Akap9	100986	A kinase (PRKA) anchor protein (yotiao) 9
1441972_at	1.56	6230424C14Rik	67786	RIKEN cDNA 6230424C14 gene
1455267_at	1.56	Esrrg	26381	estrogen-related receptor gamma
1448793_a_at	1.56	Sdc4	20971	syndecan 4
1442257_at	1.56
1444128_at	1.55	4933432P15Rik	71302	RIKEN cDNA 4933432P15 gene
1459747_at	1.55
1456398_at	1.54	AI316828	103674	expressed sequence AI316828
1460465_at	1.54	A930038C07Rik	68169	RIKEN cDNA A930038C07 gene
1450697_at	1.54	Slc30a7	66500	solute carrier family 30 (zinc transporter), member 7
1421088_at	1.54	Gpc4	14735	glypican 4
1459565_at	1.54
1435163_at	1.53	9030612M13Rik	208292	RIKEN cDNA 9030612M13 gene
1429239_a_at	1.53	Stard4	170459	StAR-related lipid transfer (START) domain containing 4
1452722_a_at	1.53	Cul5	75717	cullin 5
1455826_a_at	1.53	Bace	23821	beta-site APP cleaving enzyme
1421851_at	1.53	Mtap1b	17755	microtubule-associated protein 1 B
1448649_at	1.53	Enpep	13809	glutamyl aminopeptidase
1458179_at	1.53
1437638_at	1.52	AA410130	106491	expressed sequence AA410130
1436898_at	1.52	Sfpq	71514	splicing factor proline/glutamine rich (polypyrimidine tract binding protein associated)
1458347_s_at	1.52	Tmprss2	50528	transmembrane protease, serine 2
1451687_a_at	1.52	Tcf2	21410	transcription factor 2
1426298_at	1.52	Irx2	16372	Iroquois related homeobox 2 (Drosophila)
1460069_at	1.52
1426712_at	1.51	Slc6a15	103098	solute carrier family 6 (neurotransmitter transporter), member 15
1438558_x_at	1.51	Foxq1	15220	forkhead box Q1
1445389_at	1.51
1457285_at	1.51
1455102_at	1.5	D330037H05Rik	207214	RIKEN cDNA D330037H05 gene
1436990_s_at	1.5	1620401E04Rik	103172	RIKEN cDNA 1620401E04 gene
1432790_at	1.5	9030218A15Rik	77662	RIKEN cDNA 9030218A15 gene
1439396_x_at	1.5	Gpd1	14555	glycerol-3-phosphate dehydrogenase 1 (soluble)
1439397_at	1.5
1456717_at	1.5
1457140_s_at	1.5
1457896_at	1.5
1439517_at	1.49	C530050H10Rik	319456	RIKEN cDNA C530050H10 gene
1437353_at	1.49	BC035291	208043	cDNA sequence BC035291
1420961_a_at	1.49	Ivns1abp	117198	influenza virus NS1A binding protein
1452473_at	1.49	E130201N16Rik	78004	RIKEN cDNA E130201N16 gene
1430074_x_at	1.49	8430426H19Rik	71508	RIKEN cDNA 8430426H19 gene
1452968_at	1.49	Cthrc1	68588	collagen triple helix repeat containing 1
1439150_x_at	1.49	Grtp1	66790	GH regulated TBC protein 1
1418898_at	1.49	Lin7c	22343	lin 7 homolog c (C. elegans)
1454959_s_at	1.48	Gnai1	14677	guanine nucleotide binding protein, alpha inhibiting 1
1442569_at	1.48
1445000_at	1.48
1446031_at	1.48
1447459_at	1.48
1427254_at	1.47	AW610627	235682	expressed sequence AW610627
1429327_at	1.47	Sdccag1	66244	serologically defined colon cancer antigen 1
1422445_at	1.47
1444037_at	1.47
1444058_at	1.47
1444114_at	1.47
1445427_at	1.47
1446289_at	1.47
1446682_at	1.47
1459475_at	1.47
1447971_at	1.46	A230061C15Rik	320855	RIKEN cDNA A230061C15 gene
1438798_at	1.46	4931406P16Rik	233103	RIKEN cDNA 4931406P16 gene
1450035_a_at	1.46	Fnbp3	56194	formin binding protein 3
1432828_at	1.46	Eno1	13806	enolase 1, alpha non-neuron
1420073_s_at	1.46
1441570_at	1.46
1459661_at	1.46
1436746_at	1.45	Prkwnk1	232341	protein kinase, lysine deficient 1
1445717_at	1.45	E130108L08Rik	78000	RIKEN cDNA E130108L08 gene
1422247_a_at	1.45	Uty	22290	ubiquitously transcribed tetratricopeptide repeat gene, Y chromosome
1423194_at	1.45	Arhgap5	11855	Rho GTPase activating protein 5
1446602_at	1.45
1459984_at	1.44	A930039G15Rik	338366	RIKEN cDNA A930039G15 gene
1427518_at	1.44	LOC234358	234358	hypothetical protein LOC234358
1440765_at	1.44	Fras1	231470	Fraser syndrome 1 homolog (human)
1431035_at	1.44	Daam1	208846	dishevelled associated activator of morphogenesis 1
1436499_at	1.44	9530058O11Rik	208449	RIKEN cDNA 9530058O11 gene
1436343_at	1.44	Nefl	105557	neurofilament, light polypeptide
1447037_at	1.44	Phip	83946	pleckstrin homology domain interacting protein
1439191_at	1.44	Fstl1	14314	follistatin-like 1
1457473_at	1.44	Chd1	12648	chromodomain helicase DNA binding protein 1
1442120_at	1.44
1443115_at	1.44
1447555_at	1.44
1440870_at	1.43	C130091E20	330006	hypothetical protein C130091E20
1427961_s_at	1.43	AI788959	100727	expressed sequence AI788959
1430498_at	1.43	9130009I01Rik	71594	RIKEN cDNA 9130009I01 gene
1436487_x_at	1.43	Fbxw2	30050	F-box and WD-40 domain protein 2
1418018_at	1.43	Cpd	12874	carboxypeptidase D
1426061_x_at	1.43
1445188_at	1.43
1457047_at	1.43
1457867_at	1.43
1443125_at	1.42	6720416K24Rik	320464	RIKEN cDNA 6720416K24 gene
1444001_at	1.42	C230082I21Rik	99105	RIKEN cDNA C230082I21 gene
1455737_at	1.42	C030002B11Rik	78540	RIKEN cDNA C030002B11 gene
1431471_at	1.42	4833428M15Rik	77030	RIKEN cDNA 4833428M15 gene
1427353_at	1.42	Clasp1	76707	CLIP associating protein 1
1449682_s_at	1.42	2410129E14Rik	73710	RIKEN cDNA 2410129E14 gene
1418189_s_at	1.42	Ramp2	54409	receptor (calcitonin) activity modifying protein 2
1423025_a_at	1.42	Schip1	30953	schwannomin interacting protein 1
1435129_at	1.42	Ptp4a2	19244	protein tyrosine phosphatase 4a2
1441780_at	1.42
1443346_at	1.42
1446524_at	1.42
1418230_a_at	1.41	Lims1	110829	LIM and senescent cell antigen-like domains 1
1422120_at	1.41	Eaf2	106389	ELL associated factor 2
1438228_at	1.41	4933406L09Rik	74430	RIKEN cDNA 4933406L09 gene
1452074_at	1.41	2810439K08Rik	72759	RIKEN cDNA 2810439K08 gene
1424959_at	1.41	Anxa13	69787	annexin A13
1431405_a_at	1.41	4930413O22Rik	67986	RIKEN cDNA 4930413O22 gene
1437110_at	1.41	2810474O19Rik	67246	RIKEN cDNA 2810474O19 gene
1450947_at	1.41	2610528J11Rik	66451	RIKEN cDNA 2610528J11 gene
1440488_at	1.41
1441891_x_at	1.41
1459845_at	1.41
1451654_x_at	1.4	BC012278	235956	cDNA sequence BC012278
1434851_s_at	1.4	Crb3	224912	crumbs homolog 3 (Drosophila)
1420985_at	1.4	Ash1l	192195	ash1 (absent, small, or homeotic)-like (Drosophila)
1429590_at	1.4	B230378H13Rik	78791	RIKEN cDNA B230378H13 gene
1439095_at	1.4	2610019N13Rik	69207	RIKEN cDNA 2610019N13 gene
1430539_at	1.4	1810057P16Rik	67622	RIKEN cDNA 1810057P16 gene
1448783_at	1.4	Slc7a9	30962	solute carrier family 7 (cationic amino acid transporter, y+ system), member 9
1418908_at	1.4	Pam	18484	peptidylglycine alpha-amidating monooxygenase
1417084_at	1.4	Eif4ebp2	13688	eukaryotic translation initiation factor 4E binding protein 2
1448949_at	1.4	Car4	12351	carbonic anhydrase 4
1443456_at	1.4
1445065_at	1.4
1442168_at	1.39	A230071A22Rik	320380	RIKEN cDNA A230071A22 gene
1419820_at	1.39	Pkhd1	241035	polycystic kidney and hepatic disease 1
1444279_at	1.39	C430014N20Rik	237117	RIKEN cDNA C430014N20 gene
1429616_at	1.39	Zfp91	109910	zinc finger protein 91
1431353_at	1.39	C330050A14Rik	78704	RIKEN cDNA C330050A14 gene
1457731_at	1.39	Snapc3	77634	small nuclear RNA activating complex, polypeptide 3
1441030_at	1.39	Rai14	75646	retinoic acid induced 14
1452298_a_at	1.39	Myo5b	17919	myosin Vb
1438610_a_at	1.39	Cryz	12972	crystallin, zeta
1420137_at	1.39
1441129_at	1.39
1441415_at	1.39
1443393_at	1.39
1445402_at	1.39
1447482_at	1.39
1455056_at	1.39
1431044_at	1.38	Thoc1	225160	THO complex 1
1453263_at	1.38	C030004C14Rik	78689	RIKEN cDNA C030004C14 gene
1437372_at	1.38	4733401N12Rik	66698	RIKEN cDNA 4733401N12 gene
1448634_at	1.38	Ralbp1	19765	ralA binding protein 1
1421907_at	1.38	Pparbp	19014	peroxisome proliferator activated receptor binding protein
1435872_at	1.38	Pim1	18712	proviral integration site 1
1417872_at	1.38	Fhl1	14199	four and a half LIM domains 1
1449519_at	1.38	Gadd45a	13197	growth arrest and DNA-damage-inducible 45 alpha
1419563_at	1.38	Birc6	12211	baculoviral IAP repeat-containing 6
1439964_at	1.38
1443943_at	1.38
1446954_at	1.38
1459138_at	1.38
1459184_at	1.38
1454866_s_at	1.37	Clic6	209195	chloride intracellular channel 6
1457081_at	1.37	D630038D15Rik	97561	RIKEN cDNA D630038D15 gene
1430309_at	1.37	4933421G18Rik	71175	RIKEN cDNA 4933421G18 gene
1454229_a_at	1.37	4933424N09Rik	71151	RIKEN cDNA 4933424N09 gene
1416490_at	1.37	1810015P03Rik	66269	RIKEN cDNA 1810015P03 gene
1437179_at	1.37	D2Ertd145e	51869	DNA segment, Chr 2, ERATO Doi 145, expressed
1418519_at	1.37	Kat2	23923	kynurenine aminotransferase II
1448136_at	1.37	Enpp2	18606	ectonucleotide pyrophosphatase/phosphodiesterase 2
1438325_at	1.37	Evi1	14013	ecotropic viral integration site 1
1450460_at	1.37	Aqp3	11828	aquaporin 3
1436914_at	1.37
1442633_at	1.37
1444175_at	1.37
1460084_at	1.37
1454889_x_at	1.36	C630016B22Rik	319880	RIKEN cDNA C630016B22 gene
1458374_at	1.36	C79407	217653	expressed sequence C79407
1438807_at	1.36	Hnrpr	74326	heterogeneous nuclear ribonucleoprotein R
1432726_at	1.36	1700089D09Rik	73519	RIKEN cDNA 1700089D09 gene
1429366_at	1.36	1700007J06Rik	71827	RIKEN cDNA 1700007J06 gene
1430035_at	1.36	8430415E05Rik	71488	RIKEN cDNA 8430415E05 gene
1453555_at	1.36	3830408D07Rik	70685	RIKEN cDNA 3830408D07 gene
1428130_at	1.36	Lman1	70361	lectin, mannose-binding, 1
1444066_at	1.36	4432404J10Rik	66691	RIKEN cDNA 4432404J10 gene
1456687_at	1.36	Arih1	23806	ariadne ubiquitin-conjugating enzyme E2 binding protein homolog 1 (Drosophila)
1436790_a_at	1.36	Sox11	20666	SRY-box containing gene 11
1424903_at	1.36	Jarid1d	20592	jumonji, AT rich interactive domain 1D (Rbp2 like)
1423325_at	1.36	Pnn	18949	pinin
1439296_at	1.36	Plp2	18824	proteolipid protein 2
1453840_at	1.36	Pabpc1	18458	poly A binding protein, cytoplasmic 1
1417429_at	1.36	Fmo1	14261	flavin containing monooxygenase 1
1417307_at	1.36	Dmd	13405	dystrophin, muscular dystrophy
1439832_at	1.36
1440013_at	1.36
1444318_at	1.36
1456449_at	1.36
1446731_at	1.35	A730016A17	330538	hypothetical protein A730016A17
1456505_at	1.35	AI447469	330290	EST AI447469
1434301_at	1.35	9930014A18Rik	320469	RIKEN cDNA 9930014A18 gene
1427319_at	1.35	A230046K03Rik	319277	RIKEN cDNA A230046K03 gene
1454780_at	1.35	BC024988	233733	cDNA sequence BC024988
1456503_at	1.35	MGC37347	227720	hypothetical protein MGC37347
1438679_at	1.35	Trim8	93679	tripartite motif protein 8
1438833_at	1.35	2310043D08Rik	76464	RIKEN cDNA 2310043D08 gene
1445506_at	1.35	1300007F04Rik	67477	RIKEN cDNA 1300007F04 gene
1437774_at	1.35	1700020I14Rik	66602	RIKEN cDNA 1700020I14 gene
1452401_at	1.35	Wtap	60532	Wilms' tumour 1-associating protein
1455086_at	1.35	Uchl5	56207	ubiquitin carboxyl-terminal esterase L5
1452079_s_at	1.35	Tes3-ps	54339	testis derived transcript 3, pseudogene
1418180_at	1.35	Sp1	20683	trans-acting transcription factor 1
1423435_at	1.35	Gpc3	14734	glypican 3
1430604_a_at	1.35	Dab2	13132	disabled homolog 2 (Drosophila)
1439920_at	1.35
1446075_at	1.35
1446167_at	1.35
1424771_at	1.34	E130307C13	232440	hypothetical protein E130307C13
1427136_s_at	1.34	AI450757	218543	expressed sequence AI450757
1433443_a_at	1.34	Hmgcs1	208715	3-hydroxy-3-methylglutaryl-Coenzyme A synthase 1
1431233_at	1.34	Cnnm4	94220	cyclin M4
1425206_a_at	1.34	0610009M14Rik	78829	RIKEN cDNA 0610009M14 gene
1453417_at	1.34	4933407K13Rik	74396	RIKEN cDNA 4933407K13 gene
1426420_at	1.34	1700009P03Rik	74213	RIKEN cDNA 1700009P03 gene
1435197_at	1.34	Brn1; 2900092D14Rik	73100	RIKEN cDNA 2900092D14 gene
1433407_at	1.34	Mcm10	70024	minichromosome maintenance deficient 10 (S. cerevisiae)
1460456_at	1.34	2010316F05Rik	67939	RIKEN cDNA 2010316F05 gene
1417136_s_at	1.34	Srpk2	20817	serine/arginine-rich protein specific kinase 2
1449292_at	1.34	Rb1cc1	12421	RB1-inducible coiled-coil 1
1420162_at	1.34
1438515_at	1.34
1441346_at	1.34
1441431_at	1.34
1444668_at	1.34
1444811_at	1.34
1456506_at	1.34
1459801_at	1.34
1444004_at	1.33	D130005M13	331401	hypothetical protein D130005M13
1458233_at	1.33	9030227G01Rik	320336	RIKEN cDNA 9030227G01 gene
1436257_at	1.33	Ss18	268996	synovial sarcoma translocation, Chromosome 18
1434020_at	1.33	Pdap1	231887	PDGFA associated protein 1
1429303_at	1.33	7420700M05Rik	75753	RIKEN cDNA 7420700M05 gene
1429661_at	1.33	Rhobtb3	73296	Rho-related BTB domain containing 3
1424567_at	1.33	6330415F13Rik	70747	RIKEN cDNA 6330415F13 gene
1453565_at	1.33	Ndufab1	70316	NADH dehydrogenase (ubiquinone) 1, alpha/beta subcomplex, 1
1450051_at	1.33	Atrx	22589	alpha thalassemia/mental retardation syndrome X-linked homolog (human)
1425597_a_at	1.33	Qk	19317	quaking
1416295_a_at	1.33	Il2rg	16186	interleukin 2 receptor, gamma chain
1420709_s_at	1.33	Dao1	13142	D-amino acid oxidase
1442750_at	1.33
1442905_at	1.33
1446569_at	1.33
1446700_at	1.33
1457491_at	1.33
1459381_at	1.33
1459714_at	1.33
1444156_at	1.32	9230112E08Rik	320800	RIKEN cDNA 9230112E08 gene
1446612_at	1.32	9330118A15Rik	319756	RIKEN cDNA 9330118A15 gene
1457295_at	1.32	D130023A07Rik	233833	RIKEN cDNA D130023A07 gene
1452139_at	1.32	E430007K15Rik	228368	RIKEN cDNA E430007K15 gene
1445387_at	1.32	Senp6	215351	SUMO/sentrin specific protease 6
1432882_at	1.32	4932431P20Rik	114675	RIKEN cDNA 4932431P20 gene
1437641_at	1.32	4930535B03Rik	99938	RIKEN cDNA 4930535B03 gene
1449099_at	1.32	Lrba	80877	LPS-responsive beige-like anchor
1433242_at	1.32	5830415B17Rik	76012	RIKEN cDNA 5830415B17 gene
1433243_at	1.32	2810421E14Rik	72740	RIKEN cDNA 2810421E14 gene
1449753_at	1.32	Myo1e	71602	myosin IE
1460448_s_at	1.32	2700016E08Rik	67120	RIKEN cDNA 2700016E08 gene
1419343_at	1.32	Slc15a1	56643	solute carrier family 15 (oligopeptide transporter), member 1
1450026_a_at	1.32	B3gnt1	53625	UDP-GlcNAc:betaGal beta-1,3-N-acetylglucosaminyltransferase 1
1438766_at	1.32	Pnrc2	52830	proline-rich nuclear receptor coactivator 2
1416682_at	1.32	Ube3a	22215	ubiquitin protein ligase E3A
1456822_at	1.32	Rad23b	19359	RAD23b homolog (S. cerevisiae)
1422975_at	1.32	Mme	17380	membrane metallo endopeptidase
1418153_at	1.32	Lama1	16772	laminin, alpha 1
1424853_s_at	1.32	Cyp4a10	13117	cytochrome P450, family 4, subfamily a, polypeptide 10
1459104_at	1.32	Bub3	12237	budding uninhibited by benzimidazoles 3 homolog (S. cerevisiae)
1442095_at	1.32
1445534_at	1.32
1447691_x_at	1.32
1459224_at	1.32
1454795_at	1.31	Cobll1	319876	Cobl-like 1
1424832_at	1.31	4732429D16Rik	217305	RIKEN cDNA 4732429D16 gene
1440847_at	1.31	Mtss1	211401	metastasis suppressor 1
1430585_at	1.31	5930436O19Rik	77068	RIKEN cDNA 5930436O19 gene
1431028_a_at	1.31	Pank1	75735	pantothenate kinase 1
1427524_a_at	1.31	4930548G07Rik	75339	RIKEN cDNA 4930548G07 gene
1437883_s_at	1.31	2700050F09Rik	72587	RIKEN cDNA 2700050F09 gene
1453252_at	1.31	2310069P03Rik	71916	RIKEN cDNA 2310069P03 gene
1424537_at	1.31	1700017G21Rik	71847	RIKEN cDNA 1700017G21 gene
1428820_at	1.31	5530600P05Rik	71438	RIKEN cDNA 5530600P05 gene
1450320_at	1.31	4931432E15Rik	70991	RIKEN cDNA 4931432E15 gene
1432120_at	1.31	4921513D11Rik	70923	RIKEN cDNA 4921513D11 gene
1448079_at	1.31	1110031E24Rik	68718	RIKEN cDNA 1110031E24 gene
1430177_at	1.31	2610301N02Rik	67159	RIKEN cDNA 2610301N02 gene
1439676_at	1.31	Aatf	56321	apoptosis antagonizing transcription factor
1449515_at	1.31	Zfp292	30046	zinc finger protein 292
1422842_at	1.31	Xrn2	24128	5'-3' exoribonuclease 2
1435602_at	1.31	Sephs2	20768	selenophosphate synthetase 2
1448233_at	1.31	Prnp	19122	prion protein
1435082_at	1.31	Sypl	19027	synaptophysin-like protein
1419112_at	1.31	Nlk	18099	nemo like kinase
1433436_s_at	1.31	Ap1g2	11766	adaptor protein complex AP-1, gamma 2 subunit
1442109_at	1.31
1444006_at	1.31
1457377_at	1.31
1458167_at	1.31
1459917_at	1.31
1436533_at	1.3	A530054J02Rik	320161	RIKEN cDNA A530054J02 gene
1427247_at	1.3	D3Bwg0562e	229791	DNA segment, Chr 3, Brigham & Women's Genetics 0562 expressed
1426259_at	1.3	Pank3	211347	pantothenate kinase 3
1459253_at	1.3	Arrdc3	105171	arrestin domain containing 3
1430996_at	1.3	Etnk1	75320	ethanolamine kinase 1
1426777_a_at	1.3	Wasl	73178	Wiskott-Aldrich syndrome-like (human)
1430749_at	1.3	2810040C05Rik	72719	RIKEN cDNA 2810040C05 gene
1422741_a_at	1.3	Bbx	70508	bobby sox homolog (Drosophila)
1424367_a_at	1.3	Homer2	26557	homer homolog 2 (Drosophila)
1422954_at	1.3	Zfp60	22718	zinc finger protein 60
1420923_at	1.3	Usp9x	22284	ubiquitin specific protease 9, X chromosome
1431644_a_at	1.3	Ica1	15893	islet cell autoantigen 1
1419921_s_at	1.3
1429521_at	1.3
1439224_at	1.3
1442359_at	1.3
1443013_at	1.3
1443220_at	1.3
1445068_at	1.3
1446613_at	1.3
1453568_at	1.3
1455690_at	1.3
1456260_at	1.3
1456099_at	1.29	D930017J03Rik	320391	RIKEN cDNA D930017J03 gene
1457040_at	1.29	Lgi2	246316	leucine-rich repeat LGI family, member 2
1424980_s_at	1.29	6530402N02Rik	226548	RIKEN cDNA 6530402N02 gene
1419356_at	1.29	Klf7	93691	Kruppel-like factor 7 (ubiquitous)
1456216_at	1.29	Csnk1a1	93687	casein kinase 1, alpha 1
1433205_at	1.29	2810436B12Rik	72762	RIKEN cDNA 2810436B12 gene
1429735_at	1.29	1110003F05Rik	66145	RIKEN cDNA 1110003F05 gene
1442812_at	1.29	Anapc5	59008	anaphase-promoting complex subunit 5
1416801_at	1.29	Trpm7	58800	transient receptor potential cation channel, subfamily M, member 7
1434643_at	1.29	Tbl1x	21372	transducin (beta)-like 1 X-linked
1455029_at	1.29	Kif21a	16564	kinesin family member 21A
1438660_at	1.29	Gcnt2	14538	glucosaminyl (N-acetyl) transferase 2, I-branching enzyme
1418983_at	1.29	Cipp	12695	channel-interacting PDZ domain protein
1429882_at	1.29	Cdh11	12552	cadherin 11
1436505_at	1.29
1437698_at	1.29
1438301_at	1.29
1441540_at	1.29
1441677_at	1.29
1442002_at	1.29
1443650_at	1.29
1445178_at	1.29
1458129_at	1.28	9530021D13Rik	319897	RIKEN cDNA 9530021D13 gene
1443077_at	1.28	9430041J06Rik	319779	RIKEN cDNA 9430041J06 gene
1440459_at	1.28	A930037J23Rik	269254	RIKEN cDNA A930037J23 gene
1456147_at	1.28	Siat8f	241230	sialyltransferase 8 (alpha-2, 8-sialyltransferase) F
1456420_at	1.28	Arid4a	238247	AT rich interactive domain 4A (Rbp1 like)
1456334_s_at	1.28	A230106D06	232785	hypothetical protein A230106D06
1439502_at	1.28	4930573I19Rik	104859	RIKEN cDNA 4930573I19 gene
1433542_at	1.28	Inpp5f	101490	inositol polyphosphate-5-phosphatase F
1436514_at	1.28	9530073D23Rik	78622	RIKEN cDNA 9530073D23 gene
1434106_at	1.28	Epm2aip1	77781	EPM2A (laforin) interacting protein 1
1453463_at	1.28	1700019B03Rik	76406	RIKEN cDNA 1700019B03 gene
1451993_at	1.28	9130404D08Rik	74549	RIKEN cDNA 9130404D08 gene
1417379_at	1.28	Iqgap1	29875	IQ motif containing GTPase activating protein 1
1448853_at	1.28	Synj2bp	24071	synaptojanin 2 binding protein
1426472_at	1.28	Zfp52	22710	zinc finger protein 52
1421701_at	1.28	V2r16	22307	vomeronasal 2, receptor, 16
1417667_a_at	1.28	Pter	19212	phosphotriesterase related
1456340_at	1.28	Pcbp2	18521	poly(rC) binding protein 2
1438332_at	1.28	Slc22a6	18399	solute carrier family 22 (organic anion transporter), member 6
1418517_at	1.28	Irx3	16373	Iroquois related homeobox 3 (Drosophila)
1437497_a_at	1.28	Hspca	15519	heat shock protein 1, alpha
1416301_a_at	1.28	Ebf1	13591	early B-cell factor 1
1421933_at	1.28	Cbx5	12419	chromobox homolog 5 (Drosophila HP1a)
1438571_at	1.28	Bub1	12235	budding uninhibited by benzimidazoles 1 homolog (S. cerevisiae)
1440448_at	1.28
1441242_at	1.28
1441716_at	1.28
1441801_at	1.28
1442556_at	1.28
1442697_at	1.28
1445235_at	1.28
1446565_at	1.28
1453860_s_at	1.28
1457161_at	1.28
1457357_at	1.28
1457945_at	1.28
1459488_at	1.28
1459530_at	1.28
1441062_at	1.27	4732462I11Rik	320209	RIKEN cDNA 4732462I11 gene
1438268_at	1.27	D930043C02Rik	319817	RIKEN cDNA D930043C02 gene
1434480_at	1.27	4930402E16Rik	319518	RIKEN cDNA 4930402E16 gene
1442027_at	1.27	A530083I02Rik	269198	RIKEN cDNA A530083I02 gene
1437657_at	1.27	Zfp291	244891	zinc finger protein 291
1438735_at	1.27	Hbxap	233532	hepatitis B virus x associated protein
1424349_a_at	1.27	BC013667	226856	cDNA sequence BC013667
1424657_at	1.27	2810468K05Rik	216965	RIKEN cDNA 2810468K05 gene
1419916_at	1.27	Rnf20	109331	ring finger protein 20
1421333_a_at	1.27	Mynn	80732	myoneurin
1453490_at	1.27	2810453L12Rik	72776	RIKEN cDNA 2810453L12 gene
1433003_at	1.27	4933423N03Rik	71170	RIKEN cDNA 4933423N03 gene
1429537_at	1.27	5730406M06Rik	66625	RIKEN cDNA 5730406M06 gene
1448803_at	1.27	Golga4	54214	golgi autoantigen, golgin subfamily a, 4
1449446_at	1.27	D10Ertd718e	52713	DNA segment, Chr 10, ERATO Doi 718, expressed
1453189_at	1.27	Ube2i	22196	ubiquitin-conjugating enzyme E2I
1438824_at	1.27	Slc20a1	20515	solute carrier family 20, member 1
1427544_a_at	1.27	Papola	18789	poly (A) polymerase alpha
1422382_at	1.27	Olfr16	18313	olfactory receptor 16
1451775_s_at	1.27	Il13ra1	16164	interleukin 13 receptor, alpha 1
1421534_at	1.27	Fin15	14210	fibroblast growth factor inducible 15
1423597_at	1.27	Atp8a1	11980	ATPase, aminophospholipid transporter (APLT), class I, type 8A, member 1
1427820_at	1.27
1437633_at	1.27
1438738_at	1.27
1439970_at	1.27
1441466_at	1.27
1442623_at	1.27
1443042_at	1.27
1445535_at	1.27
1457642_at	1.27
1458486_at	1.27
1459485_at	1.27
1455033_at	1.26	B430201A12	329739	hypothetical protein B430201A12
1445081_at	1.26	A930041I02Rik	320271	RIKEN cDNA A930041I02 gene
1444024_at	1.26	BC004701	236930	cDNA sequence BC004701
1437306_at	1.26	C130092O11	232035	hypothetical protein C130092O11
1429769_at	1.26	Pggt1b	225467	protein geranylgeranyltransferase type I, beta subunit
1434306_at	1.26	Rab3ip	216363	RAB3A interacting protein
1437966_at	1.26	B230206N24Rik	210673	RIKEN cDNA B230206N24 gene
1418761_at	1.26	Igf2bp1	140486	insulin-like growth factor 2, binding protein 1
1427950_at	1.26	Zfp294	78913	zinc finger protein 294
1442099_at	1.26	6330567E21Rik	76179	RIKEN cDNA 6330567E21 gene
1454288_at	1.26	5830468K08Rik	76096	RIKEN cDNA 5830468K08 gene
1430385_a_at	1.26	Glb1l	74577	galactosidase, beta 1-like
1430093_at	1.26	4933406P04Rik	74420	RIKEN cDNA 4933406P04 gene
1457259_at	1.26	Snx6	72183	sorting nexin 6
1453137_at	1.26	Fbxo30	71865	F-box protein 30
1426523_a_at	1.26	Gnpda2	67980	glucosamine-6-phosphate deaminase 2
1449928_at	1.26	Tcte1l	67117	t-complex-associated-testis-expressed 1-like
1450726_at	1.26	Asah2	54447	N-acylsphingosine amidohydrolase 2
1417188_s_at	1.26	Hip2	53323	huntingtin interacting protein 2
1455290_at	1.26	D6Ertd365e	52265	DNA segment, Chr 6, ERATO Doi 365, expressed
1437544_at	1.26	D3Ertd330e	51886	DNA segment, Chr 3, ERATO Doi 330, expressed
1417831_at	1.26	Smc1l1	24061	SMC (structural maintenance of chromosomes 1)-like 1 (S. cerevisiae)
1450850_at	1.26	Vil2	22350	villin 2
1431332_a_at	1.26	Terf1	21749	telomeric repeat binding factor 1
1415824_at	1.26	Scd2	20250	stearoyl-Coenzyme A desaturase 2
1425198_at	1.26	Ptpn2	19255	protein tyrosine phosphatase, non-receptor type 2
1425862_a_at	1.26	Pik3c2a	18704	phosphatidylinositol 3-kinase, C2 domain containing, alpha polypeptide
1456174_x_at	1.26	Ndr1	17988	N-myc downstream regulated 1
1427317_at	1.26	Kin	16588	antigenic determinant of rec-A protein
1452315_at	1.26	Kif11	16551	kinesin family member 11
1433804_at	1.26	Jak1	16451	Janus kinase 1
1442884_at	1.26	Hgf	15234	hepatocyte growth factor
1438694_at	1.26	Csng	12993	casein gamma
1426165_a_at	1.26	Casp3	12367	caspase 3, apoptosis related cysteine protease
1450231_a_at	1.26	Birc4	11798	baculoviral IAP repeat-containing 4
1420147_at	1.26
1442989_at	1.26
1443353_at	1.26
1446869_at	1.26
1447143_at	1.26
1447604_at	1.26
1457639_at	1.26
1458335_x_at	1.26
1458509_at	1.26
1459644_at	1.26
1456422_at	1.25	D030011O10Rik	320560	RIKEN cDNA D030011O10 gene
1437129_at	1.25	E330018D03Rik	320319	RIKEN cDNA E330018D03 gene
1444584_at	1.25	4921509E05Rik	319207	RIKEN cDNA 4921509E05 gene
1456255_at	1.25	AI314180	230249	expressed sequence AI314180
1430026_at	1.25	Stch	110920	stress 70 protein chaperone, microsome-associated, human homolog
1438015_at	1.25	3010021M21Rik	109161	RIKEN cDNA 3010021M21 gene
1432916_at	1.25	5730407I07Rik	70515	RIKEN cDNA 5730407I07 gene
1444199_at	1.25	2310011G17Rik	69604	RIKEN cDNA 2310011G17 gene
1430036_at	1.25	2310015B20Rik	69563	RIKEN cDNA 2310015B20 gene
1429331_at	1.25	4632427E13Rik	68186	RIKEN cDNA 4632427E13 gene
1419294_at	1.25	1700011H14Rik	67082	RIKEN cDNA 1700011H14 gene
1453604_a_at	1.25	Hbs1l	56422	Hbs1-like (S. cerevisiae)
1421064_at	1.25	Mpp5	56217	membrane protein, palmitoylated 5 (MAGUK p55 subfamily member 5)
1426578_s_at	1.25	Snapap	20615	SNAP-associated protein
1458508_at	1.25	Matr3	17184	matrin 3
1421844_at	1.25	Il1rap	16180	interleukin 1 receptor accessory protein
1426737_at	1.25	Gspt1	14852	G1 to phase transition 1
1423594_a_at	1.25	Ednrb	13618	endothelin receptor type B
1425573_a_at	1.25	Ddef1	13196	development and differentiation enhancing
1450014_at	1.25	Cldn1	12737	claudin 1
1438366_x_at	1.25	Clcn3	12725	chloride channel 3
1421477_at	1.25
1436115_at	1.25
1437303_at	1.25
1440815_x_at	1.25
1441220_at	1.25
1441375_at	1.25
1442760_x_at	1.25
1445157_at	1.25
1445481_at	1.25
1446330_at	1.25
1446805_at	1.25
1453582_at	1.25
1458045_at	1.25
1458700_at	1.25
1459008_at	1.25
1459952_at	1.25
1438451_at	1.24	Grit	330914	Rho GTPase-activating protein
1437128_a_at	1.24	C730040L01Rik	320457	RIKEN cDNA C730040L01 gene
1443857_at	1.24	Hook3	320191	hook homolog 3 (Drosophila)
1439707_at	1.24	C230034O21Rik	319342	RIKEN cDNA C230034O21 gene
1444612_at	1.24	3222402P14Rik	235542	RIKEN cDNA 3222402P14 gene
1434419_s_at	1.24	Tardbp	230908	TAR DNA binding protein
1442647_at	1.24	C030002N13Rik	230584	RIKEN cDNA C030002N13 gene
1452360_a_at	1.24	Jarid1a	214899	jumonji, AT rich interactive domain 1A (Rbp2 like)
1428343_at	1.24	C730034D20Rik	214742	RIKEN cDNA C730034D20 gene
1460603_at	1.24	AA175286	209086	EST AA175286
1430404_at	1.24	4833416J08Rik	75771	RIKEN cDNA 4833416J08 gene
1430096_at	1.24	2900017F05Rik	72915	RIKEN cDNA 2900017F05 gene
1430592_at	1.24	2310036D22Rik	71900	RIKEN cDNA 2310036D22 gene
1453397_at	1.24	9130016M20Rik	71620	RIKEN cDNA 9130016M20 gene
1428278_at	1.24	Leng4	70605	leukocyte receptor cluster (LRC) member 4
1455400_at	1.24	Ddah1	69219	dimethylarginine dimethylaminohydrolase 1
1429908_at	1.24	6530403A03Rik	67797	RIKEN cDNA 6530403A03 gene
1423524_at	1.24	2700091H24Rik	67121	RIKEN cDNA 2700091H24 gene
1422137_at	1.24	9030623N16Rik	66811	RIKEN cDNA 9030623N16 gene
1448263_a_at	1.24	Cn2	66054	cytosolic nonspecific dipeptidase
1448794_s_at	1.24	Zrf2	22792	zuotin related factor 2
1451569_at	1.24	Nr2c2	22026	nuclear receptor subfamily 2, group C, member 2
1426865_a_at	1.24	Ncam1	17967	neural cell adhesion molecule 1
1420172_at	1.24	Myh9	17886	myosin heavy chain IX
1421317_x_at	1.24	Myb	17863	myeloblastosis oncogene
1438040_a_at	1.24	Gpam	14732	glycerol-3-phosphate acyltransferase, mitochondrial
1416023_at	1.24	Fabp3	14077	fatty acid binding protein 3, muscle and heart
1425989_a_at	1.24	Eya3	14050	eyes absent 3 homolog (Drosophila)
1424270_at	1.24	Dcamkl1	13175	double cortin and calcium/calmodulin-dependent protein kinase-like 1
1418472_at	1.24	Aspa	11484	aspartoacylase (aminoacylase) 2
1440332_at	1.24
1440346_at	1.24
1441262_at	1.24
1442513_at	1.24
1444140_at	1.24
1444160_at	1.24
1444557_at	1.24
1445008_at	1.24
1445581_at	1.24
1446067_at	1.24
1446095_at	1.24
1446430_at	1.24
1447168_at	1.24
1447329_at	1.24
1455682_at	1.24
1457166_at	1.24
1434583_at	1.23	AI195372	327766	expressed sequence AI195372
1458811_at	1.23	9430047L24Rik	320850	RIKEN cDNA 9430047L24 gene
1457351_at	1.23	4732460C16Rik	319944	RIKEN cDNA 4732460C16 gene
1433598_at	1.23	9430010O03Rik	234023	RIKEN cDNA 9430010O03 gene
1432590_at	1.23	4930573O21Rik	114670	RIKEN cDNA 4930573O21 gene
1424770_at	1.23	Cald1	109624	caldesmon 1
1426458_at	1.23	Slmap	83997	sarcolemma associated protein
1429784_at	1.23	5830458C19Rik	76081	RIKEN cDNA 5830458C19 gene
1452983_at	1.23	3110002L15Rik	74360	RIKEN cDNA 3110002L15 gene
1428577_at	1.23	Ppfia4	68507	protein tyrosine phosphatase, receptor type, f polypeptide (PTPRF), interacting protein (liprin), alpha 4
1429175_at	1.23	2810417M05Rik	68027	RIKEN cDNA 2810417M05 gene
1431030_a_at	1.23	Rnf14	56736	ring finger protein 14
1420022_s_at	1.23	D11Ertd530e	52615	DNA segment, Chr 11, ERATO Doi 530, expressed
1442901_at	1.23	Tax1bp1	52440	Tax1 (human T-cell leukemia virus type I) binding protein 1
1428047_s_at	1.23	Zfx	22764	zinc finger protein X-linked
1451730_at	1.23	Zfp62	22720	zinc finger protein 62
1447800_x_at	1.23	Tcn2	21452	transcobalamin 2
1443832_s_at	1.23	Sdpr	20324	serum deprivation response
1450660_at	1.23	Pts	19286	6-pyruvoyl-tetrahydropterin synthase
1422557_s_at	1.23	Mt1	17748	metallothionein 1
1434751_at	1.23	Ids	15931	iduronate 2-sulfatase
1417485_at	1.23	Ibsp	15891	integrin binding sialoprotein
1443687_x_at	1.23	H2-DMb1	14999	histocompatibility 2, class II, locus Mb1
1421633_a_at	1.23	Crtl1	12950	cartilage link protein 1
1457789_at	1.23	Cln3	12752	ceroid lipofuscinosis, neuronal 3, juvenile (Batten, Spielmeyer-Vogt disease)
1449227_at	1.23	Ch25h	12642	cholesterol 25-hydroxylase
1418824_at	1.23	Arf6	11845	ADP-ribosylation factor 6
1438039_at	1.23
1439929_at	1.23
1441407_at	1.23
1441611_at	1.23
1444194_at	1.23
1444371_at	1.23
1446354_at	1.23
1446421_at	1.23
1447327_at	1.23
1447807_s_at	1.23
1449639_at	1.23
1456548_at	1.23
1459055_at	1.23
1459464_at	1.23
1459548_at	1.23
1457297_at	1.22	A430081F14Rik	320639	RIKEN cDNA A430081F14 gene
1441295_at	1.22	Lman2l	214895	lectin, mannose-binding 2-like
1438892_at	1.22	Dep1	170624	diabetic embryopathy 1
1421905_at	1.22	Ncoa6ip	116940	nuclear receptor coactivator 6 interacting protein
1441987_at	1.22	9430004D19Rik	109241	RIKEN cDNA 9430004D19 gene
1421357_at	1.22	Gtf2a1	83602	general transcription factor II A, 1
1417029_a_at	1.22	Trim2	80890	tripartite motif protein 2
1454299_at	1.22	4833422B07Rik	74587	RIKEN cDNA 4833422B07 gene
1452772_at	1.22	5430432P15Rik	74493	RIKEN cDNA 5430432P15 gene
1432392_at	1.22	Kif2c	73804	kinesin family member 2C
1446782_at	1.22	Wins2	72635	protein with Drosophila Lines (Lin) homologous domain
1451407_at	1.22	Jam4	72058	junction adhesion molecule 4
1435155_at	1.22	Cgn	70737	cingulin
1426485_at	1.22	Ubxd2	67812	UBX domain containing 2
1420523_at	1.22	2610529H08Rik	67501	RIKEN cDNA 2610529H08 gene
1430166_at	1.22	1700042D18Rik	67324	RIKEN cDNA 1700042D18 gene
1453198_at	1.22	Zfp422	67255	zinc finger protein 422
1453727_at	1.22	2610101J03Rik	66580	RIKEN cDNA 2610101J03 gene
1422777_at	1.22	C1qrf	23829	C1q related factor
1421096_at	1.22	Trpc1	22063	transient receptor potential cation channel, subfamily C, member 1
1417587_at	1.22	Timeless	21853	timeless homolog (Drosophila)
1440481_at	1.22	Stat1	20846	signal transducer and activator of transcription 1
1450541_at	1.22	Pvt1	19296	plasmacytoma variant translocation 1
1438640_x_at	1.22	Pgk1	18655	phosphoglycerate kinase 1
1440037_at	1.22	Pbx1	18514	pre B-cell leukemia transcription factor 1
1448873_at	1.22	Ocln	18260	occludin
1444519_at	1.22	Gpr49	14160	G protein-coupled receptor 49
1449042_at	1.22	Ctcf	13018	CCCTC-binding factor
1418724_at	1.22	Cfi	12630	complement component factor i
1418235_at	1.22	Apg5l	11793	autophagy 5-like (S. cerevisiae)
1416646_at	1.22	Afp	11576	alpha fetoprotein
1421767_at	1.22	Adk	11534	adenosine kinase
1420152_at	1.22
1436293_x_at	1.22
1440134_at	1.22
1440862_at	1.22
1442680_at	1.22
1442761_at	1.22
1443160_at	1.22
1443294_at	1.22
1443337_at	1.22
1443598_at	1.22
1445512_at	1.22
1445568_at	1.22
1446146_at	1.22
1449665_at	1.22
1456157_at	1.22
1456677_at	1.22
1456775_at	1.22
1457458_at	1.22
1459378_at	1.22
1459702_at	1.22
1435134_at	1.21	B230106I24Rik	320024	RIKEN cDNA B230106I24 gene
1446624_at	1.21	Fcmd	246179	Fukuyama type congenital muscular dystrophy homolog (human)
1445843_at	1.21	Chd2	244059	chromodomain helicase DNA binding protein 2
1439228_at	1.21	6430585N13Rik	240476	RIKEN cDNA 6430585N13 gene
1442061_at	1.21	Btbd7	238386	BTB (POZ) domain containing 7
1437484_at	1.21	Zbtb5	230119	zinc finger and BTB domain containing 5
1424474_a_at	1.21	Camkk2	207565	calcium/calmodulin-dependent protein kinase kinase 2, beta
1426560_a_at	1.21	Npnt	114249	nephronectin
1445301_at	1.21	C920021L13Rik	109149	RIKEN cDNA C920021L13 gene
1448722_s_at	1.21	6330579B17Rik	106564	RIKEN cDNA 6330579B17 gene
1416942_at	1.21	Arts1	80898	type 1 tumor necrosis factor receptor shedding aminopeptidase regulator
1432864_at	1.21	D730050C22Rik	77859	RIKEN cDNA D730050C22 gene
1453920_a_at	1.21	2410013I23Rik	76763	RIKEN cDNA 2410013I23 gene
1424810_at	1.21	4930485D02Rik	75812	RIKEN cDNA 4930485D02 gene
1429734_at	1.21	4632434I11Rik	74041	RIKEN cDNA 4632434I11 gene
1436368_at	1.21	Slc16a10	72472	solute carrier family 16 (monocarboxylic acid transporters), member 10
1438246_at	1.21	Csnk1g1	71616	casein kinase 1, gamma 1
1430561_at	1.21	5730496F10Rik	70604	RIKEN cDNA 5730496F10 gene
1426361_at	1.21	5730454B08Rik	70579	RIKEN cDNA 5730454B08 gene
1424417_at	1.21	2210415M20Rik	70160	RIKEN cDNA 2210415M20 gene
1426013_s_at	1.21	Plekha4	69217	pleckstrin homology domain containing, family A (phosphoinositide binding specific) member 4
1419288_at	1.21	Jam2	67374	junction adhesion molecule 2
1424077_at	1.21	2610020H15Rik	66569	RIKEN cDNA 2610020H15 gene
1416069_at	1.21	Pfkp	56421	phosphofructokinase, platelet
1425845_a_at	1.21	Shoc2	56392	soc-2 (suppressor of clear) homolog (C. elegans)
1439567_at	1.21	Tbx3	52240	T-box 3
1434279_at	1.21	Xbp1	22433	X-box binding protein 1
1450276_a_at	1.21	Scin	20259	scinderin
1448975_s_at	1.21	Ren1	19701	renin 1 structural
1451920_a_at	1.21	Recc1	19687	replication factor C 1
1456218_at	1.21	Ppib	19035	peptidylprolyl isomerase B
1446408_at	1.21	Hoxa10	15395	homeo box A10
1419070_at	1.21	Cys1	12879	cystin 1
1442977_at	1.21
1443913_at	1.21
1444360_at	1.21
1444549_at	1.21
1445318_at	1.21
1446149_at	1.21
1446395_at	1.21
1446433_at	1.21
1447226_at	1.21
1447655_x_at	1.21
1447885_x_at	1.21
1448034_at	1.21
1458525_at	1.21
1459135_at	1.21
1459307_at	1.21
1437404_at	1.2	4930420O11Rik	328329	RIKEN cDNA 4930420O11 gene
1444432_at	1.2	D330040H18Rik	320847	RIKEN cDNA D330040H18 gene
1452185_at	1.2	Ipo8	320727	importin 8
1443988_at	1.2	B330012G18Rik	320419	RIKEN cDNA B330012G18 gene
1456892_at	1.2	D030036P13Rik	320105	RIKEN cDNA D030036P13 gene
1445765_at	1.2	9430011C21Rik	319791	RIKEN cDNA 9430011C21 gene
1441992_at	1.2	A830021G03Rik	319309	RIKEN cDNA A830021G03 gene
1439604_at	1.2	Adamts16	271127	a disintegrin-like and metalloprotease (reprolysin type) with thrombospondin type 1 motif, 16
1454702_at	1.2	4930503L19Rik	269033	RIKEN cDNA 4930503L19 gene
1418469_at	1.2	Nrip1	268903	nuclear receptor interacting protein 1
1422226_at	1.2	9630038C02Rik	268860	RIKEN cDNA 9630038C02 gene
1433849_at	1.2	AI452358	268493	expressed sequence AI452358
1435367_at	1.2	Mapk4	225724	mitogen-activated protein kinase 4
1458381_at	1.2	Clic5	224796	chloride intracellular channel 5
1437614_x_at	1.2	Zdhhc14	224454	zinc finger, DHHC domain containing 14
1440470_at	1.2	E130306I01Rik	223664	RIKEN cDNA E130306I01 gene
1454745_at	1.2	B130017I01Rik	214137	RIKEN cDNA B130017I01 gene
1440352_at	1.2	A630054D14	209561	hypothetical protein A630054D14
1434077_at	1.2	3110035P10Rik	207615	RIKEN cDNA 3110035P10 gene
1420993_at	1.2	B3gnt5	108105	UDP-GlcNAc:betaGal beta-1,3-N-acetylglucosaminyltransferase 5
1429166_s_at	1.2	9330188N17Rik	104814	RIKEN cDNA 9330188N17 gene
1434089_at	1.2	Synpo	104027	synaptopodin
1426338_a_at	1.2	Ntng1	80883	netrin G1
1430782_at	1.2	B130055D15Rik	78658	RIKEN cDNA B130055D15 gene
1439173_at	1.2	Hook1	77963	hook homolog 1 (Drosophila)
1432294_at	1.2	9330177L23Rik	77246	RIKEN cDNA 9330177L23 gene
1420083_at	1.2	6720457D02Rik	77117	RIKEN cDNA 6720457D02 gene
1431179_at	1.2	Entpd7	76546	ectonucleoside triphosphate diphosphohydrolase
1440318_at	1.2	4930459M12Rik	74682	RIKEN cDNA 4930459M12 gene
1431323_at	1.2	6130400H19Rik	74508	RIKEN cDNA 6130400H19 gene
1417482_at	1.2	Tex19	73679	testis expressed gene 19
1457562_at	1.2	Rps6kb1	72508	ribosomal protein S6 kinase, polypeptide 1
1430343_at	1.2	Nup205	70699	nucleoporin 205
1430216_at	1.2	5730450D02Rik	70578	RIKEN cDNA 5730450D02 gene
1428045_a_at	1.2	Elf2	69257	E74-like factor 2
1420861_at	1.2	Dctn4	67665	dynactin 4
1429003_at	1.2	Skiip	66354	SKI interacting protein
1430969_at	1.2	Mtch2	56428	mitochondrial carrier homolog 2 (C. elegans)
1427448_at	1.2	Rabep1	54189	rabaptin, RAB GTPase binding effector protein 1
1427831_s_at	1.2	Zfp63	22721	zinc finger protein 63
1448818_at	1.2	Wnt5a	22418	wingless-related MMTV integration site 5A
1455996_x_at	1.2	Upa	22264	uterine-specific proline-rich acidic protein
1420893_a_at	1.2	Tgfbr1	21812	transforming growth factor, beta receptor I
1449751_at	1.2	Slc6a6	21366	solute carrier family 6 (neurotransmitter transporter, taurine), member 6
1442963_at	1.2	Plcg1	18803	phospholipase C, gamma 1
1428942_at	1.2	Mt2	17750	metallothionein 2
1420643_at	1.2	Lfng	16848	lunatic fringe gene homolog (Drosophila)
1424114_s_at	1.2	Lamb1-1	16777	laminin B1 subunit 1
1421947_at	1.2	Gng12	14701	guanine nucleotide binding protein (G protein), gamma 12
1450869_at	1.2	Fgf1	14164	fibroblast growth factor 1
1458232_at	1.2	Dkk1	13380	dickkopf homolog 1 (Xenopus laevis)
1425855_a_at	1.2	Crk	12928	v-crk sarcoma virus CT10 oncogene homolog (avian)
1420242_at	1.2
1428877_at	1.2
1434177_at	1.2
1437676_at	1.2
1439205_at	1.2
1439247_at	1.2
1441632_at	1.2
1442998_at	1.2
1443452_at	1.2
1443640_at	1.2
1443665_at	1.2
1444701_at	1.2
1446205_at	1.2
1446719_at	1.2
1446896_at	1.2
1456843_at	1.2
1456960_at	1.2
1457138_x_at	1.2
1457314_at	1.2
1457583_at	1.2
1458669_at	1.2
1460126_at	1.2
1455610_at	1.19	AI852401	330556	expressed sequence AI852401
1460159_at	1.19	C130067A03Rik	320713	RIKEN cDNA C130067A03 gene
1460567_at	1.19	9930116O05Rik	319758	RIKEN cDNA 9930116O05 gene
1457218_at	1.19	6430510M02Rik	319517	RIKEN cDNA 6430510M02 gene
1419944_at	1.19	Ccnb1	268697	cyclin B1
1441619_at	1.19	4732429I09Rik	243906	RIKEN cDNA 4732429I09 gene
1455831_at	1.19	Fus	233908	fusion, derived from t(12;16) malignant liposarcoma (human)
1455773_at	1.19	Picalm	233489	phosphatidylinositol binding clathrin assembly protein
1437305_at	1.19	6430601A21Rik	228491	RIKEN cDNA 6430601A21 gene
1426681_at	1.19	B230379M23Rik	217331	RIKEN cDNA B230379M23 gene
1445412_at	1.19	4931417A20	211936	hypothetical protein 4931417A20
1436382_at	1.19	BC020447	193736	cDNA sequence BC020447
1457071_x_at	1.19	AW124876	99890	expressed sequence AW124876
1455250_at	1.19	Sh3bp4	98402	SH3-domain binding protein 4
1422772_at	1.19	C1galt1	94192	core 1 UDP-galactose:N-acetylgalactosamine-alpha-R beta 1,3-galactosyltransferase
1418562_at	1.19	Sf3b1	81898	splicing factor 3b, subunit 1
1433383_at	1.19	1500002K03Rik	76682	RIKEN cDNA 1500002K03 gene
1428485_at	1.19	Car12	76459	carbonic anyhydrase 12
1453313_at	1.19	Sesn3	75747	sestrin 3
1424738_at	1.19	4932432K03Rik	74385	RIKEN cDNA 4932432K03 gene
1453626_at	1.19	3930402G23Rik	74027	RIKEN cDNA 3930402G23 gene
1432457_at	1.19	4930448F12Rik	73992	RIKEN cDNA 4930448F12 gene
1423927_at	1.19	Slc35b1	73836	solute carrier family 35, member B1
1432088_at	1.19	2810471M23Rik	72789	RIKEN cDNA 2810471M23 gene
1455905_at	1.19	2610507B11Rik	72503	RIKEN cDNA 2610507B11 gene
1452885_at	1.19	2610510E10Rik	72193	RIKEN cDNA 2610510E10 gene
1430183_at	1.19	4833414E09Rik	71633	RIKEN cDNA 4833414E09 gene
1453445_at	1.19	9030601B04Rik	71511	RIKEN cDNA 9030601B04 gene
1455112_at	1.19	5430437E11Rik	71361	RIKEN cDNA 5430437E11 gene
1456419_at	1.19	5730455P16Rik	70591	RIKEN cDNA 5730455P16 gene
1445499_at	1.19	2600010B19Rik	70302	RIKEN cDNA 2600010B19 gene
1428756_at	1.19	Aasdhppt	67618	aminoadipate-semialdehyde dehydrogenase-phosphopantetheinyl transferase
1453287_at	1.19	0610012A05Rik	67434	RIKEN cDNA 0610012A05 gene
1437322_at	1.19	4921506I22Rik	66704	RIKEN cDNA 4921506I22 gene
1460239_at	1.19	Tm4sf13	66109	transmembrane 4 superfamily member 13
1450785_at	1.19	Trip4	56404	thyroid hormone receptor interactor 4
1423392_at	1.19	Clic4	29876	chloride intracellular channel 4 (mitochondrial)
1420570_x_at	1.19	Tcl1b3	27378	T-cell leukemia/lymphoma 1B, 3
1448688_at	1.19	Podxl	27205	podocalyxin-like
1423546_at	1.19	Zfp207	22680	zinc finger protein 207
1453360_a_at	1.19	Tex9	21778	testis expressed gene 9
1425177_at	1.19	Shmt1	20425	serine hydroxymethyl transferase 1 (soluble)
1454907_at	1.19	Serf1	20365	small EDRK-rich factor 1
1426128_a_at	1.19	Kcnq2	16536	potassium voltage-gated channel, subfamily Q, member 2
1421672_at	1.19	Il17	16171	interleukin 17
1457248_x_at	1.19	Hsd17b7	15490	hydroxysteroid (17-beta) dehydrogenase 7
1440314_at	1.19	Gtl6	14897	gene trap locus 6
1420342_at	1.19	Gdap10	14546	ganglioside-induced differentiation-associated-protein 10
1419581_at	1.19	Dlgh4	13385	discs, large homolog 4 (Drosophila)
1426779_x_at	1.19	Dag1	13138	dystroglycan 1
1449574_a_at	1.19	Cdc42	12540	cell division cycle 42 homolog (S. cerevisiae)
1456251_x_at	1.19	Bzrp	12257	benzodiazepine receptor, peripheral
1433789_at	1.19
1438894_at	1.19
1439813_at	1.19
1440305_at	1.19
1441219_at	1.19
1441312_at	1.19
1442153_at	1.19
1442644_at	1.19
1442880_at	1.19
1445024_at	1.19
1447034_at	1.19
1447094_at	1.19
1456319_at	1.19
1456382_at	1.19
1457762_at	1.19
1459518_at	1.19
1459568_at	1.19
1459655_at	1.19
1459695_at	1.19
1460032_at	1.19
1457508_at	1.18	C430003N24Rik	320358	RIKEN cDNA C430003N24 gene
1438757_at	1.18	C130069I09	233026	hypothetical protein C130069I09
1438491_x_at	1.18	A530054K11	212281	hypothetical protein A530054K11
1425488_at	1.18	D11Ertd730e	193116	DNA segment, Chr 11, ERATO Doi 730, expressed
1420919_at	1.18	Sgk3	170755	serum/glucocorticoid regulated kinase 3
1459983_at	1.18	Impa2	114663	inositol (myo)-1(or 4)-monophosphatase 2
1441943_x_at	1.18	2810413N20Rik	109006	RIKEN cDNA 2810413N20 gene
1429463_at	1.18	Prkaa2	108079	protein kinase, AMP-activated, alpha 2 catalytic subunit
1421122_at	1.18	Cbll1	104836	Casitas B-lineage lymphoma-like 1
1455026_at	1.18	9330180L10Rik	100752	RIKEN cDNA 9330180L10 gene
1423160_at	1.18	Spred1	99153	sprouty protein with EVH-1 domain 1, related sequence
1431322_at	1.18	Igsf2	78908	immunoglobulin superfamily, member 2
1426514_at	1.18	4631426J05Rik	77590	RIKEN cDNA 4631426J05 gene
1453753_at	1.18	2810047L02Rik	76843	RIKEN cDNA 2810047L02 gene
1432569_at	1.18	1700121K02Rik	76653	RIKEN cDNA 1700121K02 gene
1460500_at	1.18	5033421C21Rik	75963	RIKEN cDNA 5033421C21 gene
1442763_s_at	1.18	4930595O22Rik	75376	RIKEN cDNA 4930595O22 gene
1432987_at	1.18	4930449A08Rik	74674	RIKEN cDNA 4930449A08 gene
1453540_at	1.18	5430404G13Rik	74502	RIKEN cDNA 5430404G13 gene
1430338_at	1.18	4122401K19Rik	74333	RIKEN cDNA 4122401K19 gene
1432215_s_at	1.18	4930417O22Rik	73887	RIKEN cDNA 4930417O22 gene
1448068_at	1.18	8430426K15Rik	73850	RIKEN cDNA 8430426K15 gene
1432345_at	1.18	1700048F04Rik	73396	RIKEN cDNA 1700048F04 gene
1432216_s_at	1.18	Mpp7	72673	membrane protein, palmitoylated 7 (MAGUK p55 subfamily member 7)
1429405_at	1.18	2010317E24Rik	72080	RIKEN cDNA 2010317E24 gene
1431311_at	1.18	4430401P03Rik	70778	RIKEN cDNA 4430401P03 gene
1432627_at	1.18	5730507A11Rik	70624	RIKEN cDNA 5730507A11 gene
1432939_at	1.18	5730405N03Rik	70509	RIKEN cDNA 5730405N03 gene
1456012_x_at	1.18	Rnaset2	68195	ribonuclease T2
1453180_at	1.18	6530404N21Rik	67795	RIKEN cDNA 6530404N21 gene
1429799_at	1.18	2410022M24Rik	67370	RIKEN cDNA 2410022M24 gene
1431716_at	1.18	1700056O17Rik	67345	RIKEN cDNA 1700056O17 gene
1428417_at	1.18	3110050N22Rik	67306	RIKEN cDNA 3110050N22 gene
1450991_at	1.18	Dnajb7	57755	DnaJ (Hsp40) homolog, subfamily B, member 7
1449223_at	1.18	Dnajb8	56691	DnaJ (Hsp40) homolog, subfamily B, member 8
1423010_at	1.18	Sacs	50720	sacsin
1443551_at	1.18	D5Wsu150e	28023	DNA segment, Chr 5, Wayne State University 150, expressed
